# Supplementary material for: Crystal structure of N-[(1S,2S)-2-amino­cyclo­hex­yl]-2,4,6-tri­methyl­benzene­sulfonamide
Source: Acta Crystallogr E Crystallogr Commun. 2015 Nov 21;71(Pt 12):1521–4. doi: 10.1107/S205698901502191X (PMC4719828; doi:10.1107/S205698901502191X)
Supplement: Supplementary file 1 [file e-71-01521-sup1.cif]

##############################################################################
#                                                                            #
# This CIF contains the data in a paper accepted for publication in          #
# Acta Crystallographica Section E. It conforms to the requirements of       #
# Notes for Authors for Acta Crystallographica Section E, and has been       #
# peer reviewed under the auspices of the IUCr Commission on Journals.       #
#                                                                            #
# Full details of the Crystallographic Information File format               #
# are given in the paper "The Crystallographic Information File (CIF):       #
# a New Standard Archive File for Crystallography" by S. R. Hall, F. H.      #
# Allen and I. D. Brown [Acta Cryst. (1991), A47, 655-685].                  #
#                                                                            #
# The current version of the core CIF dictionary is obtainable from          #
# ftp://ftp.iucr.org/pub/cif_core.dic.                                       #
#                                                                            #
# Software is freely available for graphical display of the structure(s)     #
# in this CIF. For information consult the CIF software page                 #
# http://www.iucr.org/resources/cif/software.                                #
#                                                                            #
# This file may be used for bona fide research purposes within the           #
# scientific community so long as proper attribution is given to the journal # 
# article from which it was obtained.                                        #
#                                                                            #
##############################################################################
data_I
_database_code_depnum_ccdc_archive 'CCDC 1437453'
_audit_creation_method
;
Olex2 1.2-alpha
(compiled 2015.07.16 svn.r3199 for OlexSys, GUI svn.r5069)
;
_journal_date_recd_electronic     2015-10-07
_journal_date_accepted     2015-11-17
_journal_name_full     'Acta Crystallographica, Section E'
_journal_year     2015
_journal_volume     71
_journal_issue     12
_journal_page_first     1521
_journal_page_last     1524
_journal_paper_category     GO
_journal_paper_doi     10.1107/S205698901502191X
_journal_coeditor_code     GK2646
_publ_contact_author_name     'Felix N. Ngassa'
_publ_contact_author_address
;
Department of Chemistry
Grand Valley State University
1 Campus Dr.
Allendale, MI 49401
USA
;
_publ_contact_author_email     'ngassaf@gvsu.edu'
_publ_contact_author_fax     ?
_publ_contact_author_phone     ?
_publ_section_title
;\
Crystal structure of
<i>N</i>-[(1<i>S</i>,2<i>S</i>)-2-aminocyclohexyl]-2,4,6-\
trimethylbenzenesulfonamide
;
loop_
    _publ_author_name
    _publ_author_footnote
    _publ_author_address
    'Ngassa, Felix N.' .
;
Department of Chemistry
Grand Valley State University
1 Campus Dr.
Allendale, MI 49401
USA
;
    'Biros, Shannon M.' .
;
Department of Chemistry
Grand Valley State University
1 Campus Dr.
Allendale, MI 49401
USA
;
    'Staples, Richard J.' .
;
Center for Crystallographic Research
Department of Chemistry
Michigan State University
578 S. Shaw Lane
East Lansing, MI 48824
USA
;
_publ_section_synopsis
;
In the crystal structure of the title compound, the sulfonamide N---H group
forms an intermolecular hydrogen bond to the amine N atom.
;
_chemical_name_systematic
;\
<i>N</i>-[(1<i>S</i>,2<i>S</i>)-2-Aminocyclohexyl]-2,4,6-\
trimethylbenzenesulfonamide
;
_chemical_name_common     ?
_chemical_formula_moiety     'C15 H24 N2 O2 S'
_chemical_formula_sum     'C15 H24 N2 O2 S'
_chemical_formula_iupac     'C15 H24 N2 O2 S'
_chemical_formula_weight     296.42
_chemical_melting_point     ?
_shelx_space_group_comment
;
The symmetry employed for this shelxl refinement is uniquely defined
by the following loop, which should always be used as a source of
symmetry information in preference to the above space-group names.
They are only intended as comments.
;
_space_group_crystal_system     orthorhombic
_space_group_name_H-M_alt     'P 21 21 21'
_space_group_name_Hall     'P 2ac 2ab'
loop_
    _space_group_symop_operation_xyz
    'x, y, z'
    '-x+1/2, -y, z+1/2'
    'x+1/2, -y+1/2, -z'
    '-x, y+1/2, -z+1/2'
_cell_length_a     6.5215(4)
_cell_length_b     10.0202(6)
_cell_length_c     23.3660(15)
_cell_angle_alpha     90
_cell_angle_beta     90
_cell_angle_gamma     90
_cell_volume     1526.89(16)
_cell_formula_units_Z     4
_cell_measurement_reflns_used     9968
_cell_measurement_theta_min     2.212
_cell_measurement_theta_max     25.320
_cell_measurement_temperature     173(2)
_exptl_crystal_description     'block'
_exptl_crystal_colour     colourless
_exptl_crystal_size_max     0.37
_exptl_crystal_size_mid     0.20
_exptl_crystal_size_min     0.15
_exptl_crystal_density_diffrn     1.289
_exptl_crystal_density_meas     ?
_exptl_crystal_density_method     ?
_exptl_crystal_F_000     640
_exptl_absorpt_coefficient_mu     0.216
_exptl_absorpt_correction_type     multi-scan
_exptl_absorpt_process_details
;
(SADABS; Bruker, 2014)
;
_shelx_estimated_absorpt_T_min     0.925
_shelx_estimated_absorpt_T_max     0.969
_exptl_absorpt_correction_T_min     0.7062
_exptl_absorpt_correction_T_max     0.7452
_exptl_special_details     ?
_diffrn_ambient_temperature     173.15
_diffrn_radiation_type     MoK\a
_diffrn_radiation_wavelength     0.71073
_diffrn_radiation_monochromator     graphite
_diffrn_measurement_device_type     'Bruker APEXII CCD'
_diffrn_measurement_method     '\f and \w scans'
_diffrn_detector_area_resol_mean     8
_diffrn_reflns_number     25587
_diffrn_reflns_av_R_equivalents     0.0344
_diffrn_reflns_theta_min     1.743
_diffrn_reflns_theta_max     25.351
_diffrn_reflns_theta_full     25.242
_diffrn_measured_fraction_theta_max     1.000
_diffrn_measured_fraction_theta_full     1.000
_diffrn_reflns_limit_h_min     -7
_diffrn_reflns_limit_h_max     7
_diffrn_reflns_limit_k_min     -12
_diffrn_reflns_limit_k_max     12
_diffrn_reflns_limit_l_min     -28
_diffrn_reflns_limit_l_max     28
_diffrn_standards_number     .
loop_
    _refln_index_h
    _refln_index_k
    _refln_index_l
    _refln_F_squared_meas
    1 0 0 -0.01
    1 0 0 -0.02
    1 0 0 0
    -1 0 0 0.01
    1 0 0 0.03
    -1 0 0 0.03
    -1 0 0 -0.02
    2 0 0 1.22
    2 0 0 0.63
    -2 0 0 1.04
    -2 0 0 0.91
    2 0 0 1.08
    -2 0 0 1.06
    2 0 0 0.87
    -3 0 0 -0.22
    -3 0 0 -0.13
    3 0 0 -0.34
    3 0 0 -0.32
    3 0 0 -0.28
    3 0 0 -0.15
    -3 0 0 -0.27
    -4 0 0 17.48
    4 0 0 16.97
    4 0 0 15.79
    -4 0 0 17.64
    4 0 0 17.53
    4 0 0 17.19
    5 0 0 0.09
    5 0 0 -0.07
    -5 0 0 0.1
    -5 0 0 0.08
    5 0 0 0.07
    -6 0 0 156.16
    6 0 0 167.44
    -6 0 0 164.81
    6 0 0 169.94
    6 0 0 155.56
    -7 0 0 -0.31
    -7 0 0 -0.24
    7 0 0 -0.13
    7 0 0 0.36
    0 1 0 0.03
    0 1 0 0.48
    0 -1 0 -0.05
    0 1 0 -0.03
    0 1 0 -0.02
    0 -1 0 -0.04
    -1 -1 0 6.04
    1 -1 0 6.48
    -1 1 0 6.39
    -1 1 0 6.61
    1 -1 0 6.43
    1 1 0 5.88
    1 1 0 6.68
    -1 1 0 5.89
    1 1 0 6.18
    1 1 0 6.68
    1 -1 0 6.24
    1 1 0 5.79
    1 1 0 6.21
    2 -1 0 208.57
    -2 1 0 212.71
    2 -1 0 218.35
    2 1 0 214.96
    2 1 0 206.24
    2 1 0 211.69
    -2 1 0 213.76
    2 -1 0 210.18
    2 1 0 207.74
    -2 -1 0 215.88
    -2 -1 0 206.35
    2 1 0 210.81
    3 1 0 18.06
    3 -1 0 18.58
    -3 -1 0 19.03
    -3 -1 0 16.16
    -3 1 0 17.91
    3 1 0 19.11
    3 1 0 18.6
    -3 1 0 17.25
    3 -1 0 18.77
    3 1 0 15.12
    3 -1 0 18.12
    -4 -1 0 4.36
    4 1 0 3.53
    4 -1 0 3.25
    4 -1 0 4.58
    4 -1 0 3.63
    4 1 0 4.18
    -4 1 0 4.82
    4 1 0 4.38
    -4 -1 0 5.18
    -4 1 0 3.98
    4 1 0 4.95
    -4 -1 0 4.59
    5 -1 0 27.51
    -5 1 0 27.42
    5 1 0 26.36
    5 1 0 29.63
    -5 -1 0 28.73
    -5 -1 0 24.65
    5 -1 0 27.93
    -5 1 0 25.47
    5 -1 0 25.36
    5 1 0 23.91
    6 1 0 4.61
    6 1 0 4.12
    -6 1 0 6.61
    6 -1 0 5.65
    6 -1 0 5.01
    -6 -1 0 3.81
    -6 1 0 4.21
    -6 -1 0 4.89
    6 1 0 3.41
    7 1 0 5.51
    -7 -1 0 6.9
    -7 1 0 6.83
    7 1 0 6.39
    7 -1 0 5.45
    -7 -1 0 6.68
    -7 1 0 6.38
    7 1 0 7
    7 -1 0 5.46
    0 2 0 28.85
    0 2 0 28.32
    0 -2 0 29.45
    0 2 0 30.23
    0 -2 0 28.13
    0 2 0 29.48
    1 -2 0 33.32
    1 2 0 33.41
    1 -2 0 33.01
    -1 2 0 34.49
    1 2 0 32.97
    -1 -2 0 33.35
    1 -2 0 32.99
    1 2 0 34.7
    1 2 0 34
    1 2 0 33.76
    1 -2 0 32.96
    -1 -2 0 33.34
    -1 2 0 31.44
    -1 2 0 35.25
    -1 2 0 33.51
    -2 -2 0 97.71
    -2 2 0 92.66
    2 -2 0 99.87
    2 2 0 93.28
    2 2 0 93.57
    2 -2 0 99.95
    -2 2 0 95.91
    -2 -2 0 95.24
    2 2 0 94.31
    2 -2 0 92.55
    -2 -2 0 93.46
    2 2 0 98.57
    -2 2 0 97.96
    2 2 0 94.36
    2 -2 0 93.7
    3 2 0 21.1
    3 2 0 21.5
    -3 2 0 21.08
    3 2 0 23.04
    3 -2 0 22.05
    3 2 0 20.16
    -3 2 0 19.55
    -3 -2 0 20.68
    3 -2 0 19.4
    3 2 0 19.34
    -3 -2 0 21.54
    3 -2 0 19.8
    4 2 0 -0.06
    4 -2 0 -0.02
    -4 2 0 0.4
    -4 2 0 -0.03
    4 2 0 0
    4 2 0 0.14
    4 -2 0 -0.05
    4 -2 0 0.04
    4 2 0 -0.14
    -4 -2 0 -0.01
    -4 -2 0 0.08
    -5 2 0 10.95
    -5 2 0 11.82
    -5 -2 0 11.61
    5 2 0 13.19
    5 -2 0 11.12
    5 2 0 9.58
    5 2 0 13.16
    5 -2 0 10.4
    -5 -2 0 13.93
    5 -2 0 12.71
    -6 2 0 0.23
    -6 -2 0 0.13
    6 2 0 0.07
    6 -2 0 -0.16
    6 2 0 0.19
    6 -2 0 0.12
    -6 -2 0 0.31
    6 2 0 0.3
    -6 2 0 -0.09
    7 -2 0 5.77
    -7 2 0 6.91
    7 2 0 5.59
    7 -2 0 6.08
    -7 2 0 6.7
    7 2 0 7.22
    -7 -2 0 3.87
    7 2 0 6.44
    -7 -2 0 6.64
    0 3 0 0.17
    0 -3 0 0.05
    0 3 0 -0.02
    0 -3 0 0.12
    0 3 0 0.04
    0 -3 0 0.2
    0 3 0 0.08
    1 -3 0 62.56
    1 3 0 52.09
    1 3 0 61.44
    1 3 0 61.22
    -1 3 0 61.21
    1 -3 0 58.91
    1 -3 0 58.62
    1 3 0 55.72
    1 3 0 56.15
    -1 3 0 60.75
    -1 -3 0 59.46
    -1 -3 0 59.76
    -1 3 0 60.57
    -1 3 0 59.33
    2 -3 0 19.82
    -2 3 0 20.48
    -2 3 0 20.8
    2 3 0 21.36
    2 -3 0 22.92
    2 3 0 19.97
    2 -3 0 19.84
    -2 3 0 21.31
    2 3 0 22.11
    2 3 0 20.99
    -2 -3 0 19.16
    2 -3 0 18.24
    -2 -3 0 22.84
    3 3 0 120.9
    3 -3 0 119.44
    -3 -3 0 120.05
    -3 3 0 120.95
    3 -3 0 128.71
    3 3 0 122
    -3 -3 0 121.47
    3 -3 0 128.47
    3 3 0 119.16
    -3 3 0 125.53
    -3 -3 0 127.48
    3 3 0 118.07
    3 -3 0 123.12
    3 3 0 127.5
    -4 3 0 3.5
    4 3 0 3.07
    4 -3 0 3.19
    4 -3 0 2.47
    -4 3 0 3.31
    4 3 0 3.64
    4 3 0 3.77
    4 -3 0 3.76
    -4 -3 0 3.31
    4 3 0 3.67
    -4 -3 0 2.54
    5 -3 0 0.73
    -5 3 0 1.12
    5 3 0 1.38
    -5 -3 0 1.14
    5 -3 0 1.34
    5 3 0 1.88
    -5 3 0 1.31
    5 3 0 1.54
    5 -3 0 1.32
    6 3 0 0.27
    6 3 0 0.18
    -6 -3 0 0.06
    6 -3 0 0.41
    6 3 0 0.24
    -6 3 0 0.15
    -6 -3 0 0.13
    6 -3 0 0.53
    -6 3 0 0.43
    7 -3 0 22.18
    -7 -3 0 21.95
    7 3 0 23.44
    7 -3 0 22.51
    7 3 0 23.58
    7 3 0 24.41
    -7 3 0 24.05
    -7 -3 0 20.88
    0 4 0 30.42
    0 4 0 30.2
    0 -4 0 32.63
    0 4 0 31.95
    0 4 0 30.94
    0 -4 0 32.05
    0 -4 0 31.23
    -1 -4 0 651.46
    1 -4 0 656.33
    1 -4 0 673.17
    -1 4 0 669.01
    1 -4 0 649.34
    -1 -4 0 656
    -1 4 0 642.99
    -1 4 0 692.75
    1 4 0 662.9
    -1 4 0 640.28
    -1 -4 0 651.2
    1 4 0 633.55
    1 4 0 658.77
    1 4 0 672.15
    2 -4 0 43.11
    -2 4 0 44.05
    2 4 0 43.88
    2 4 0 42.3
    2 4 0 41.07
    -2 4 0 40.58
    2 -4 0 43.34
    2 -4 0 42.57
    -2 4 0 43.77
    2 4 0 45.39
    2 -4 0 41.36
    -2 4 0 47.4
    -2 -4 0 43.61
    -2 -4 0 44.49
    -3 4 0 41.69
    -3 -4 0 37.81
    3 -4 0 43.42
    -3 4 0 39.04
    -3 -4 0 41.63
    3 4 0 41.91
    3 4 0 40.22
    -3 -4 0 42.45
    -3 4 0 41.74
    3 -4 0 41.96
    3 -4 0 43.88
    3 -4 0 40.57
    3 4 0 37.71
    3 4 0 39.97
    4 4 0 4.12
    4 4 0 5.91
    4 4 0 3.37
    4 4 0 4.31
    -4 -4 0 5.67
    -4 4 0 3.42
    -4 -4 0 4.99
    4 -4 0 5.84
    4 -4 0 4.02
    -4 4 0 3.97
    4 -4 0 4.18
    5 -4 0 180.29
    -5 4 0 180.19
    5 -4 0 177.04
    5 4 0 171.22
    5 4 0 165.45
    -5 4 0 177.03
    5 4 0 175.61
    5 -4 0 171.37
    -5 -4 0 170.75
    6 -4 0 0.52
    6 -4 0 0.61
    6 4 0 0.54
    6 4 0 0.62
    -6 4 0 0.41
    -6 -4 0 0.84
    -6 4 0 0.67
    -7 4 0 5.4
    7 4 0 5.48
    7 -4 0 5.66
    -7 -4 0 3.36
    7 -4 0 5.26
    7 4 0 6.34
    -7 -4 0 6.01
    0 -5 0 -0.02
    0 5 0 0.06
    0 5 0 0.01
    0 -5 0 0.02
    0 -5 0 -0.05
    0 5 0 0.02
    0 5 0 -0.02
    1 5 0 108.3
    -1 -5 0 106.47
    1 5 0 103.99
    -1 5 0 107.27
    1 -5 0 107.41
    -1 5 0 105.34
    -1 -5 0 110.03
    -1 -5 0 106.93
    -1 5 0 108.19
    1 -5 0 108.69
    1 -5 0 111.34
    -1 5 0 110.51
    1 5 0 108.23
    -2 5 0 45.78
    -2 -5 0 49.05
    2 5 0 45.98
    2 5 0 48.98
    2 -5 0 47.2
    2 -5 0 45.21
    -2 5 0 45.48
    -2 5 0 49.01
    -2 -5 0 47.66
    2 -5 0 43.06
    2 5 0 47.9
    -2 -5 0 45.03
    2 5 0 45.18
    -2 5 0 43.92
    -3 5 0 85.31
    -3 -5 0 89.27
    3 -5 0 84.85
    3 5 0 88.52
    3 -5 0 86.55
    -3 5 0 82.16
    -3 5 0 89.06
    3 5 0 89.02
    -3 -5 0 85.62
    3 -5 0 88.19
    3 5 0 89.39
    3 5 0 84.63
    3 -5 0 88.7
    -4 -5 0 5.69
    -4 5 0 4.46
    4 5 0 4.17
    4 5 0 5.21
    -4 5 0 4.44
    4 -5 0 4.03
    4 5 0 4.87
    -4 5 0 4.19
    -4 -5 0 4.63
    4 -5 0 5.19
    4 -5 0 4.37
    5 -5 0 28.84
    -5 5 0 25.71
    -5 -5 0 24.86
    -5 5 0 24.88
    5 -5 0 23.85
    5 5 0 26.09
    5 5 0 25.14
    -5 -5 0 24.85
    5 -5 0 25.75
    5 5 0 23.27
    6 -5 0 -0.08
    -6 -5 0 -0.08
    6 5 0 -0.02
    6 -5 0 0.46
    6 5 0 0.6
    -6 5 0 0.29
    6 -5 0 0.14
    7 5 0 0.79
    -7 -5 0 2.64
    -7 5 0 1.5
    7 -5 0 1.12
    7 5 0 0.67
    0 6 0 8.17
    0 -6 0 8.68
    0 6 0 7.76
    0 -6 0 7.55
    0 6 0 6.79
    0 6 0 6.89
    0 -6 0 6.25
    -1 6 0 8.34
    -1 6 0 6.84
    1 6 0 8.05
    1 -6 0 8.69
    -1 -6 0 7
    1 6 0 7.79
    1 6 0 7.08
    1 -6 0 7.33
    1 6 0 7.55
    -1 6 0 8.15
    -1 -6 0 8.17
    1 -6 0 8.05
    -2 6 0 50.51
    2 -6 0 50.75
    -2 6 0 51.93
    2 -6 0 50.99
    2 -6 0 48.97
    2 6 0 52.46
    -2 6 0 46.69
    2 6 0 48.1
    -2 6 0 50.24
    -2 -6 0 52.75
    -2 -6 0 50.83
    2 6 0 46.01
    -3 -6 0 21.7
    -3 6 0 22.02
    3 -6 0 20.08
    3 6 0 20.12
    3 6 0 22.33
    -3 6 0 17.96
    3 -6 0 23.48
    3 6 0 19.94
    -3 6 0 20.12
    3 -6 0 22.13
    4 6 0 45.74
    -4 6 0 44.29
    4 -6 0 42.83
    -4 -6 0 42.86
    4 -6 0 43.98
    -4 6 0 45.12
    4 6 0 46.87
    -4 6 0 45.04
    4 6 0 48.56
    -4 -6 0 46.81
    5 6 0 32.14
    5 6 0 33.27
    5 6 0 37.6
    5 -6 0 34.22
    -5 6 0 31.57
    -5 -6 0 35
    5 -6 0 36.25
    -5 6 0 33.76
    -5 -6 0 33.17
    -5 6 0 34.07
    6 6 0 2.05
    -6 -6 0 3.19
    6 -6 0 3.49
    6 -6 0 4.74
    -6 6 0 3.04
    6 6 0 2.43
    0 7 0 0.03
    0 -7 0 -0.13
    0 7 0 0.08
    0 -7 0 0.03
    0 7 0 -0.04
    0 7 0 0.06
    -1 7 0 15.05
    1 -7 0 15.05
    1 7 0 14.76
    -1 -7 0 14.91
    1 -7 0 15.01
    -1 7 0 14.7
    -1 7 0 15.04
    -1 -7 0 16.12
    1 7 0 15.09
    1 7 0 17.62
    2 7 0 123.14
    -2 -7 0 122.04
    -2 7 0 120.41
    2 7 0 123.41
    -2 7 0 130.76
    -2 7 0 119.98
    2 -7 0 114.53
    2 7 0 120.85
    -2 -7 0 118.02
    2 -7 0 123.81
    2 -7 0 123.08
    3 -7 0 12.15
    3 -7 0 10.77
    3 -7 0 11.32
    3 7 0 11.46
    -3 7 0 11.13
    -3 -7 0 10.27
    3 7 0 12.59
    3 7 0 11.41
    -3 7 0 13.17
    -4 7 0 14.72
    -4 7 0 13.85
    4 7 0 10.62
    -4 -7 0 11.61
    -4 -7 0 11.35
    4 -7 0 12.39
    4 7 0 12.86
    4 -7 0 13.63
    4 7 0 13.55
    -5 -7 0 2.39
    5 7 0 2.87
    5 7 0 2.83
    -5 7 0 3.16
    5 7 0 2.9
    -5 -7 0 3.24
    5 -7 0 2.32
    5 -7 0 2.56
    6 -7 0 1.42
    6 -7 0 1.4
    6 7 0 1.6
    6 7 0 1.35
    -6 7 0 1.75
    6 7 0 2.89
    -6 -7 0 1.79
    0 8 0 147.93
    0 -8 0 147.61
    0 8 0 153.35
    0 -8 0 151.97
    1 8 0 30.18
    -1 8 0 31.84
    1 8 0 30.26
    -1 8 0 32.77
    1 -8 0 31.06
    -1 -8 0 30.78
    -1 -8 0 32.82
    1 -8 0 31.43
    -2 -8 0 5.92
    2 -8 0 8.14
    -2 8 0 5.31
    2 8 0 6.23
    -2 -8 0 7.82
    -2 8 0 5.27
    2 8 0 6.04
    2 -8 0 6.54
    3 8 0 1.58
    3 8 0 1.02
    3 -8 0 0.62
    -3 8 0 0.85
    -3 8 0 1.2
    3 8 0 1.4
    3 -8 0 1.88
    -3 -8 0 0.99
    4 8 0 26.09
    -4 -8 0 24.82
    4 8 0 25.84
    -4 8 0 26.39
    4 -8 0 24.05
    4 8 0 24.05
    4 -8 0 27.61
    -4 8 0 24.46
    -4 -8 0 25.29
    5 8 0 0.46
    -5 -8 0 0.04
    5 8 0 -0.28
    5 -8 0 -0.16
    5 -8 0 0.1
    -5 -8 0 -0.1
    5 8 0 -0.13
    -5 8 0 0.1
    0 9 0 -0.02
    0 9 0 0.24
    0 -9 0 0.12
    0 -9 0 0.2
    1 9 0 46.23
    1 9 0 48
    -1 -9 0 46.8
    1 -9 0 46.71
    -1 9 0 47.49
    -1 -9 0 46.07
    1 -9 0 48.52
    -1 9 0 47.85
    2 -9 0 27.45
    2 9 0 29.04
    -2 9 0 26.32
    -2 9 0 23.12
    -2 -9 0 28.9
    2 -9 0 29.1
    -2 -9 0 26.84
    2 9 0 24.79
    -3 -9 0 5.6
    3 -9 0 5.31
    3 9 0 4.7
    -3 9 0 5.44
    3 9 0 6.7
    -3 9 0 5.33
    4 9 0 3.85
    -4 -9 0 3.87
    4 9 0 3.65
    4 -9 0 5.28
    -4 9 0 4.12
    -5 -9 0 2.23
    5 -9 0 2.33
    5 9 0 2.36
    5 9 0 2.23
    -5 -9 0 2.14
    -5 9 0 3.13
    0 -10 0 0.57
    0 10 0 0.93
    0 10 0 0.78
    0 -10 0 0.11
    -1 10 0 6.32
    1 10 0 8.43
    -1 10 0 9.01
    -1 -10 0 8.52
    1 10 0 7.25
    1 -10 0 7.53
    1 -10 0 7.79
    -1 -10 0 7.71
    -2 10 0 0.65
    -2 -10 0 1.07
    2 10 0 1.11
    2 -10 0 0.98
    2 10 0 0.51
    -2 10 0 1.61
    2 -10 0 0.98
    -3 10 0 0.83
    -3 -10 0 0.61
    3 10 0 0.8
    3 10 0 0.83
    3 -10 0 0.89
    -3 10 0 0.35
    4 10 0 5.63
    -4 10 0 5.76
    4 10 0 3.37
    4 -10 0 5.4
    -4 -10 0 4.43
    0 11 0 -0.09
    0 11 0 -0.01
    0 -11 0 -0.22
    0 -11 0 0.28
    1 -11 0 8.51
    1 11 0 7.74
    -1 11 0 5.16
    1 -11 0 6.6
    -1 -11 0 8.57
    -1 11 0 7.41
    -1 -11 0 7.6
    1 11 0 8.62
    2 11 0 0.26
    -2 11 0 0.56
    2 11 0 0.98
    -2 -11 0 0.75
    2 -11 0 1
    2 -11 0 1.23
    -2 11 0 1.32
    3 -11 0 10.2
    -3 -11 0 11.67
    3 11 0 11.42
    3 11 0 9.71
    -3 11 0 12.09
    0 12 0 28.8
    0 12 0 29.59
    0 -12 0 27.96
    0 -12 0 31.1
    1 0 1 408.03
    1 0 -1 408
    1 0 -1 409
    -1 0 1 405.09
    -1 0 -1 409.93
    1 0 1 414.62
    -1 0 -1 413.23
    1 0 1 390.87
    1 0 -1 408.66
    1 0 -1 412.4
    1 0 -1 423.11
    -1 0 1 414.52
    1 0 1 404.3
    2 0 1 368.16
    2 0 1 362.89
    -2 0 -1 371.6
    2 0 -1 359.05
    -2 0 -1 360.95
    -2 0 1 373.05
    -2 0 -1 370.35
    -2 0 1 366.9
    2 0 -1 360.08
    2 0 1 365.23
    2 0 1 371.77
    2 0 -1 354.63
    2 0 -1 374.73
    3 0 1 2.33
    3 0 1 2.14
    -3 0 1 2.46
    3 0 1 2.59
    3 0 -1 1.56
    -3 0 -1 2.06
    3 0 -1 2.51
    -3 0 1 1.86
    -3 0 -1 2.12
    3 0 -1 2.25
    -3 0 1 2.16
    -3 0 -1 2.83
    3 0 -1 1.97
    3 0 1 1.82
    4 0 -1 9.51
    4 0 1 8.77
    4 0 1 9.34
    4 0 1 7.31
    -4 0 -1 9.91
    -4 0 1 7.12
    4 0 -1 8.35
    -4 0 -1 9.44
    4 0 -1 9.26
    4 0 -1 9.72
    -4 0 1 9.03
    -5 0 1 9.19
    5 0 -1 8.92
    -5 0 -1 7.6
    -5 0 -1 7.88
    5 0 -1 8.76
    5 0 1 8.91
    5 0 1 7.08
    5 0 1 8.95
    5 0 -1 7.45
    -5 0 1 9.31
    6 0 1 6.55
    6 0 1 8.29
    -6 0 1 7.34
    -6 0 -1 7.73
    -6 0 -1 7.41
    6 0 -1 5.19
    6 0 -1 7.99
    -6 0 1 7.77
    6 0 1 5.98
    6 0 -1 6.65
    -7 0 -1 5.06
    7 0 1 6.15
    7 0 -1 5.25
    -7 0 -1 5.56
    7 0 1 5.82
    -7 0 1 5.91
    -7 0 1 4.93
    7 0 -1 4.92
    0 1 -1 634.14
    0 1 -1 690.68
    0 1 -1 649.07
    0 1 -1 648.38
    0 1 1 677.54
    0 -1 -1 638.83
    0 1 1 659.65
    0 -1 -1 636.11
    0 -1 1 668.59
    0 1 1 679.74
    1 1 -1 2.9
    -1 -1 -1 2.34
    1 1 -1 2.58
    1 -1 1 2.28
    -1 1 1 2.45
    1 1 -1 2.73
    -1 1 1 2.5
    1 1 -1 2.57
    -1 -1 -1 2.98
    1 -1 1 2.88
    1 1 -1 2.8
    1 -1 1 2.45
    1 1 1 1.83
    -1 1 -1 2.04
    1 1 1 2.51
    -1 1 -1 2.35
    1 -1 -1 2.27
    -1 1 -1 1.99
    1 1 1 2.16
    1 1 1 1.7
    1 -1 -1 2.22
    1 -1 -1 2.26
    1 -1 -1 2.15
    2 -1 1 25.19
    2 -1 1 26.15
    2 1 -1 25.19
    2 -1 1 26.03
    2 1 -1 25.68
    2 1 -1 25.98
    2 1 -1 25.91
    -2 -1 -1 26.17
    -2 1 1 25.35
    -2 -1 -1 24.08
    2 1 -1 25.6
    2 1 -1 26.13
    2 1 1 26.25
    -2 1 -1 25.62
    2 -1 -1 27.34
    2 1 1 25.82
    -2 -1 1 25.5
    -2 -1 1 26
    2 1 1 27.02
    2 -1 -1 27.71
    2 1 1 26.89
    2 -1 -1 25.5
    -2 1 -1 26.59
    -2 1 -1 26.46
    -3 -1 -1 35.08
    3 1 -1 33
    3 1 -1 36.03
    3 1 -1 34.06
    -3 -1 -1 33.34
    3 -1 1 35.65
    3 1 -1 33.89
    -3 1 1 34.46
    3 -1 1 34.81
    3 -1 1 33.69
    -3 1 1 35.06
    -3 -1 1 36.65
    3 -1 -1 32.21
    -3 -1 1 30.47
    3 1 1 33.26
    3 1 1 33.2
    3 -1 -1 32.78
    -3 1 -1 33.49
    -3 1 -1 30.99
    3 1 1 31.6
    3 1 1 29.87
    -3 1 -1 32.29
    3 -1 -1 33.93
    4 1 -1 3.98
    -4 -1 -1 3.51
    4 1 -1 4.02
    -4 1 1 3.86
    -4 -1 -1 4.23
    -4 1 1 2.62
    -4 -1 -1 3.06
    4 -1 1 3.06
    4 -1 1 3.81
    4 1 -1 2.72
    4 -1 1 4.17
    4 -1 -1 3.8
    4 1 1 3.5
    -4 -1 1 3.32
    4 -1 -1 3.81
    -4 1 -1 3.95
    -4 -1 1 3.74
    4 1 1 3.68
    4 1 1 4.36
    4 -1 -1 3.71
    -4 1 -1 3.91
    4 1 1 4.21
    -4 -1 1 5.11
    5 1 -1 0.17
    -5 -1 -1 0.14
    5 1 -1 0.34
    5 -1 1 0.29
    -5 1 1 0.03
    -5 -1 -1 0.18
    5 1 -1 0.1
    -5 1 1 0.35
    5 -1 1 0.03
    -5 1 -1 0.24
    5 -1 -1 0.56
    5 1 1 0.81
    -5 -1 1 0.15
    5 1 1 0.06
    5 -1 -1 -0.07
    -5 1 -1 0.21
    5 -1 -1 0.03
    -5 -1 1 -0.01
    5 1 1 0
    -6 -1 -1 44.12
    6 1 -1 45.31
    -6 -1 -1 46.33
    6 -1 1 48.78
    -6 1 1 50.37
    6 1 -1 43.46
    6 1 -1 43.19
    6 -1 1 46.68
    -6 1 1 49.36
    -6 -1 1 44.99
    -6 -1 1 50.23
    6 -1 -1 43.86
    6 -1 -1 49.47
    6 1 1 48.7
    -6 1 -1 46.24
    -6 1 -1 50.9
    6 1 1 49.29
    6 1 1 44.58
    7 -1 1 0.52
    -7 -1 -1 -0.17
    7 1 -1 -0.2
    -7 1 1 0.61
    7 1 -1 0.66
    -7 -1 -1 0.16
    7 1 -1 0.24
    7 -1 1 0.13
    -7 1 1 0.77
    7 -1 -1 -0.05
    7 1 1 0.21
    7 1 1 -0.01
    7 1 1 0.78
    -7 1 -1 -0.13
    7 -1 -1 0.25
    -7 -1 1 0
    -7 -1 1 0.11
    -7 1 -1 -0.02
    0 -2 1 684.58
    0 2 1 714.01
    0 2 -1 714.61
    0 -2 -1 715.85
    0 2 -1 664.78
    0 -2 1 694.75
    0 -2 -1 698.72
    0 2 -1 692.18
    0 2 1 665.42
    0 2 -1 705.11
    0 -2 -1 706.12
    0 2 1 701.39
    1 -2 1 558.54
    -1 2 1 569.18
    1 2 -1 561.75
    -1 -2 -1 549.43
    -1 -2 -1 564.58
    1 2 -1 560.57
    1 2 -1 572.1
    1 2 -1 566.89
    -1 2 1 565.79
    1 2 -1 560.62
    -1 2 1 573.18
    1 -2 1 569.71
    1 2 -1 566.61
    1 -2 1 571.59
    -1 2 -1 570.44
    1 2 1 574.28
    1 -2 -1 556.64
    -1 2 -1 572.24
    1 -2 -1 568.05
    1 -2 -1 563.23
    1 -2 -1 556.36
    1 2 1 561.42
    1 2 1 559.68
    1 2 1 522.52
    -1 -2 1 571.08
    -1 2 -1 549.19
    2 -2 1 30.35
    2 2 -1 30.52
    -2 -2 -1 29.92
    2 2 -1 29.55
    -2 2 1 30.77
    2 2 -1 27.24
    -2 -2 -1 30.15
    2 2 -1 30.99
    2 -2 1 28.18
    -2 2 1 30.45
    2 -2 1 30.05
    2 2 -1 30.18
    2 2 -1 33.21
    -2 -2 -1 32.03
    -2 2 -1 32.78
    2 -2 -1 29.88
    2 2 1 31.1
    2 -2 -1 30.57
    2 -2 -1 32.53
    -2 -2 1 28.98
    -2 2 -1 31.87
    2 -2 -1 30.55
    2 2 1 33.17
    2 2 1 29.77
    -2 2 -1 29.7
    2 2 1 31.07
    3 2 -1 27.76
    3 2 -1 26.17
    3 2 -1 27.38
    3 2 -1 29.72
    -3 -2 -1 28.1
    -3 2 1 28.22
    3 2 -1 25.65
    -3 2 1 27.13
    3 -2 1 26.4
    3 -2 1 25.32
    -3 -2 -1 28.36
    3 -2 1 27.09
    3 2 1 28.67
    -3 2 -1 28.24
    3 -2 -1 27.39
    3 2 1 23.82
    3 2 1 27.04
    3 -2 -1 29.45
    -3 2 -1 28.01
    -3 2 -1 29.03
    3 2 1 26.15
    -3 -2 1 26.35
    -3 -2 1 27.79
    3 2 1 30.1
    3 -2 -1 28.31
    4 2 -1 70.26
    -4 2 1 69.56
    4 -2 1 66.01
    -4 -2 -1 69.23
    4 2 -1 67.82
    -4 -2 -1 67.02
    4 2 -1 70.85
    4 -2 1 66.09
    4 -2 1 70.29
    -4 2 1 63.38
    4 2 -1 73.33
    -4 -2 1 67.22
    4 2 1 65.73
    4 -2 -1 64.8
    -4 2 -1 67.3
    4 -2 -1 68.38
    -4 2 -1 66.69
    4 -2 -1 66.98
    4 2 1 71.81
    4 2 1 66.18
    -4 -2 1 70.32
    -5 2 1 43.6
    -5 2 1 44.86
    -5 -2 -1 41.51
    5 -2 1 44.45
    5 2 -1 40.98
    5 2 -1 46.44
    5 -2 1 44.66
    5 2 -1 41.26
    5 -2 1 42.49
    -5 2 -1 45.07
    5 -2 -1 43.78
    -5 2 -1 45.54
    5 2 1 40.83
    -5 -2 1 47.52
    -5 -2 1 42.52
    5 -2 -1 44.51
    5 -2 -1 43.81
    5 2 1 43.88
    5 2 1 44.89
    -6 -2 -1 17.78
    6 -2 1 16.38
    6 2 -1 20.67
    6 -2 1 20.12
    -6 2 1 19.24
    -6 -2 -1 19.55
    6 2 -1 16.96
    -6 2 1 17.17
    6 2 -1 18.23
    6 2 1 14.93
    6 -2 -1 16.59
    -6 2 -1 16.46
    6 2 1 19.17
    -6 2 -1 19.13
    6 2 1 18.31
    -6 -2 1 17.4
    -6 -2 1 16.28
    6 -2 -1 17.82
    7 -2 1 7.55
    7 2 -1 10.37
    -7 2 1 8.78
    -7 -2 -1 10.22
    -7 -2 -1 10.15
    7 2 -1 11.85
    7 2 -1 9.32
    7 -2 1 11.38
    7 -2 -1 9.91
    7 2 1 8.09
    7 2 1 11.48
    7 -2 -1 8.98
    -7 -2 1 10.3
    -7 2 -1 11.63
    -7 2 -1 11.81
    7 2 1 10.94
    -7 -2 1 7.8
    0 -3 -1 24.92
    0 3 -1 23.72
    0 3 -1 23.66
    0 3 1 23.46
    0 -3 -1 23.58
    0 3 -1 22.89
    0 3 1 24.18
    0 3 1 23.08
    0 3 -1 23.89
    0 -3 1 23.75
    0 -3 1 23.68
    0 -3 -1 23.88
    0 3 1 24.71
    1 3 -1 74.81
    1 3 -1 73.3
    1 -3 1 72.5
    1 -3 1 74.04
    -1 -3 -1 70.05
    -1 3 1 70.62
    -1 -3 -1 75.73
    -1 3 1 73.04
    -1 3 1 72.32
    -1 3 1 70.19
    1 -3 1 74.61
    1 3 -1 69.53
    1 3 -1 70.93
    1 3 -1 75.97
    1 3 1 73.21
    -1 -3 1 71.29
    -1 3 -1 70.63
    -1 -3 1 69.69
    1 -3 -1 73.63
    -1 3 -1 71.35
    -1 3 -1 69.63
    1 -3 -1 69.55
    -1 3 -1 72.98
    1 3 1 72.39
    -1 -3 1 67.54
    1 -3 -1 72.35
    1 3 1 67.48
    -2 3 1 91.1
    2 -3 1 92.66
    2 3 -1 92.41
    2 3 -1 97.47
    2 -3 1 96.72
    -2 -3 -1 94.54
    -2 3 1 94.64
    2 3 -1 94.69
    2 3 -1 94.13
    2 3 -1 93.62
    -2 3 1 94.91
    2 -3 1 97.77
    -2 -3 -1 92.91
    2 3 -1 98.55
    -2 3 -1 92.39
    -2 3 -1 90.1
    -2 -3 1 91.5
    2 -3 -1 90.47
    2 3 1 93.9
    2 -3 -1 90.77
    2 3 1 90.6
    2 -3 -1 94.06
    2 -3 -1 96.32
    -2 3 -1 100.44
    2 3 1 92.13
    2 3 1 89
    -2 -3 1 93.92
    -3 3 1 2.03
    3 -3 1 2.41
    3 3 -1 2.11
    3 -3 1 2.14
    3 3 -1 2.6
    -3 -3 -1 1.9
    -3 3 1 2.21
    -3 -3 -1 1.67
    3 3 -1 1.57
    3 3 -1 0.89
    3 -3 1 2.13
    -3 -3 -1 1.88
    3 3 -1 2.13
    -3 -3 1 1.6
    -3 -3 1 2.02
    3 -3 -1 2
    3 3 1 1.8
    -3 -3 1 1.27
    -3 3 -1 1.65
    3 3 1 1.64
    -3 3 -1 1.79
    -3 3 -1 1.15
    3 3 1 1.68
    3 -3 -1 2.13
    3 -3 -1 2.47
    3 -3 -1 1.55
    3 3 1 1.9
    -4 3 1 0.42
    4 3 -1 0.92
    4 3 -1 0.3
    4 3 -1 0.37
    -4 -3 -1 0.73
    -4 -3 -1 0.59
    -4 3 1 0.19
    4 -3 1 0.32
    4 3 -1 0.14
    4 -3 1 0.98
    4 3 -1 0.53
    4 -3 1 0.59
    -4 3 -1 0.62
    4 3 1 1.22
    4 3 1 0.78
    -4 3 -1 1.22
    -4 -3 1 0.62
    4 3 1 0.39
    -4 -3 1 0.38
    4 3 1 0.31
    4 -3 -1 0.44
    4 -3 -1 0.54
    4 -3 -1 0.97
    -5 -3 -1 97.58
    5 3 -1 99.51
    5 3 -1 97.75
    -5 3 1 97.07
    5 -3 1 91.9
    5 3 -1 104.79
    -5 3 1 99.16
    5 -3 1 100.52
    5 -3 1 94.43
    5 -3 -1 98.03
    5 3 1 102.01
    -5 -3 1 97.87
    5 -3 -1 96.49
    5 3 1 99.8
    -5 3 -1 101
    5 -3 -1 103.57
    5 3 1 99.71
    -5 3 -1 98.87
    -6 -3 -1 4.73
    -6 3 1 6.87
    -6 3 1 7.91
    6 3 -1 8.51
    6 -3 1 6.84
    -6 -3 -1 6.92
    6 3 -1 7.5
    6 -3 1 6.98
    6 3 -1 8.13
    -6 3 -1 8.47
    6 3 1 8.95
    6 -3 -1 8.79
    -6 -3 1 8.14
    -6 -3 1 7.33
    6 3 1 7.65
    6 -3 -1 6.61
    -6 3 -1 6.79
    6 3 1 6.95
    -7 3 1 27.39
    -7 -3 -1 27.89
    7 3 -1 27.92
    7 -3 1 26.09
    -7 -3 -1 25.95
    7 3 -1 26.41
    7 3 -1 24.83
    7 -3 1 27.33
    -7 3 -1 28.23
    -7 -3 1 24.97
    -7 3 -1 28.26
    7 3 1 24.09
    7 -3 -1 24.96
    7 3 1 26.36
    7 -3 -1 25.97
    7 3 1 24.32
    -7 -3 1 27.45
    0 4 1 7.24
    0 -4 -1 6.13
    0 -4 -1 6.22
    0 -4 1 6.11
    0 4 -1 6.87
    0 4 1 5.63
    0 -4 1 5.76
    0 4 1 6.7
    0 -4 1 6.08
    0 4 -1 5.74
    0 4 1 5.8
    0 -4 -1 6.34
    0 4 -1 6.84
    0 4 -1 5.3
    1 -4 1 1.38
    1 4 -1 0.85
    1 4 -1 1.6
    1 -4 1 1.15
    -1 4 1 1.63
    -1 4 1 1.7
    1 4 -1 1.45
    -1 4 1 1.67
    1 -4 1 1.8
    1 4 -1 1.46
    -1 -4 -1 1.47
    -1 4 1 1.33
    -1 -4 -1 1.12
    1 -4 -1 1.4
    -1 4 -1 1.66
    1 4 1 1.37
    1 -4 -1 1.39
    -1 4 -1 1.36
    -1 4 -1 0.91
    -1 -4 1 1.44
    1 4 1 0.99
    -1 4 -1 1.08
    -1 -4 1 1.16
    -1 -4 1 1.24
    1 -4 -1 1.63
    1 4 1 1.48
    -2 4 1 71.52
    2 -4 1 70.81
    -2 4 1 74.4
    2 -4 1 72.98
    2 4 -1 70.13
    2 4 -1 73
    2 4 -1 70.96
    -2 4 1 74.04
    2 -4 1 71.55
    -2 -4 -1 70.26
    2 4 -1 74.38
    2 -4 1 73.33
    -2 -4 -1 73.11
    2 4 -1 71.59
    2 -4 -1 76.01
    -2 4 -1 74.69
    2 -4 -1 73.4
    2 4 1 76.93
    2 4 1 75.83
    -2 4 -1 71.28
    -2 4 -1 72.82
    -2 4 -1 72.31
    2 4 1 65.01
    2 4 1 72.27
    2 -4 -1 76.67
    2 -4 -1 77.8
    -2 -4 1 72.71
    -2 -4 1 73.18
    -3 4 1 68.27
    3 -4 1 64.16
    3 -4 1 67.57
    3 -4 1 71.23
    3 4 -1 69.23
    3 4 -1 65.53
    -3 -4 -1 69.26
    -3 -4 -1 71.78
    -3 4 1 68.03
    3 4 -1 63.32
    3 -4 1 62.54
    -3 4 1 68.26
    3 4 -1 69.52
    -3 -4 -1 66.91
    -3 4 -1 68.31
    3 -4 -1 69.97
    -3 -4 1 66.31
    3 -4 -1 67.44
    3 -4 -1 61.82
    3 4 1 66.27
    3 4 1 64.51
    -3 -4 1 68.22
    -3 4 -1 68.46
    -3 4 -1 63.03
    3 -4 -1 65.29
    3 4 1 69.3
    3 4 1 67.73
    4 -4 1 24.76
    -4 -4 -1 29.88
    4 4 -1 29.65
    4 4 -1 27.97
    -4 4 1 27.35
    4 -4 1 30.34
    4 4 -1 24.98
    -4 4 1 27.59
    -4 -4 -1 27.16
    4 -4 1 30.49
    4 4 -1 29.09
    4 4 1 24.5
    4 -4 -1 26.57
    -4 -4 1 25.99
    4 -4 -1 28.54
    -4 4 -1 27.68
    -4 4 -1 27.18
    4 4 1 29.77
    4 -4 -1 28.79
    4 4 1 28.32
    4 4 1 29.31
    -4 -4 1 26.24
    -5 -4 -1 0.99
    5 4 -1 2.15
    5 4 -1 0.8
    -5 4 1 0.82
    -5 4 1 1.14
    5 -4 1 1.01
    5 -4 1 1.37
    5 4 -1 0.58
    5 4 -1 1.05
    5 -4 1 1.31
    -5 -4 1 1.05
    5 -4 -1 1.09
    5 4 1 0.96
    -5 4 -1 1.29
    5 -4 -1 0.92
    -5 4 -1 1.06
    5 4 1 0.75
    5 4 1 0.76
    5 -4 -1 1.63
    6 4 -1 3.24
    6 -4 1 2.59
    -6 4 1 2.4
    6 -4 1 4.13
    -6 -4 -1 2.11
    6 4 -1 2.17
    -6 -4 1 2.7
    6 -4 -1 3.49
    6 -4 -1 1.9
    -6 4 -1 2.47
    6 -4 -1 3.63
    6 4 1 3.61
    -6 4 -1 2.53
    6 4 1 3.46
    7 4 -1 6.31
    -7 -4 -1 6.78
    7 -4 1 5.07
    7 4 -1 3.96
    -7 4 1 7.05
    7 -4 1 7.37
    -7 -4 -1 3.26
    7 4 1 5.02
    7 -4 -1 7.47
    -7 4 -1 6.24
    7 -4 -1 5.24
    7 4 1 7.38
    -7 -4 1 5.51
    -7 -4 1 6.59
    0 5 1 54.12
    0 5 -1 54.46
    0 5 1 54.18
    0 -5 1 58.67
    0 -5 -1 57.55
    0 5 -1 57.09
    0 5 -1 59.14
    0 5 1 56.36
    0 -5 1 52.38
    0 -5 -1 57.85
    0 -5 1 56.42
    0 5 -1 58.45
    0 -5 -1 54.9
    0 5 1 55.56
    -1 -5 -1 18.89
    1 5 -1 20.3
    1 -5 1 17.16
    -1 5 1 19.03
    -1 5 1 20.58
    -1 5 1 20.66
    -1 5 1 19.74
    1 5 -1 18.99
    1 -5 1 20.59
    1 -5 1 20.49
    1 5 -1 18.75
    -1 -5 -1 17.94
    1 5 -1 19.89
    -1 -5 1 20.06
    -1 5 -1 16.66
    1 -5 -1 19.9
    1 -5 -1 18.57
    -1 -5 1 20.3
    -1 -5 1 20.3
    1 5 1 18.19
    -1 5 -1 17.34
    -1 5 -1 19.42
    -1 5 -1 19.89
    1 -5 -1 21.78
    1 5 1 18.86
    1 5 1 18.9
    -2 -5 -1 5.56
    -2 5 1 6.26
    -2 5 1 5.45
    2 5 -1 5.42
    2 -5 1 5.52
    2 5 -1 5.51
    2 5 -1 5.57
    2 -5 1 3.63
    2 -5 1 5.95
    2 5 -1 5.38
    -2 5 1 6.71
    2 5 -1 5.24
    -2 -5 -1 6.17
    -2 -5 1 5.83
    -2 5 -1 5.79
    2 5 1 6.25
    -2 5 -1 6.7
    2 5 1 6.68
    2 -5 -1 5.91
    -2 5 -1 5.95
    -2 5 -1 5.9
    2 -5 -1 5.41
    -2 -5 1 6.81
    2 5 1 6.65
    2 5 1 6.29
    2 -5 -1 5.84
    -2 -5 1 6.06
    -3 -5 -1 14.98
    -3 5 1 15.64
    -3 5 1 13.59
    -3 -5 -1 15.2
    3 5 -1 15.05
    3 -5 1 16.39
    3 5 -1 16.84
    3 -5 1 15.1
    -3 5 1 16.3
    3 5 -1 16.75
    3 -5 1 16.08
    3 -5 1 15.75
    3 5 -1 16.65
    3 -5 -1 15.45
    3 -5 -1 16.4
    3 5 1 15.52
    -3 -5 1 17.54
    3 5 1 13.03
    3 5 1 17.21
    -3 5 -1 16.79
    -3 5 -1 15.72
    -3 5 -1 16.59
    3 5 1 15.51
    3 -5 -1 14.29
    3 -5 -1 12.84
    -3 -5 1 15.58
    -3 5 -1 16.22
    4 5 -1 49.09
    4 -5 1 47.33
    -4 -5 -1 44.32
    4 -5 1 45.7
    -4 5 1 47.35
    -4 -5 -1 50.29
    4 -5 1 46.99
    4 5 -1 51.87
    -4 5 1 47.74
    -4 5 1 45.02
    4 5 -1 49.89
    4 -5 -1 45.97
    -4 -5 1 46.31
    -4 5 -1 45.52
    4 5 1 43.75
    4 5 1 45.85
    4 -5 -1 45.76
    -4 -5 1 43.73
    -4 5 -1 50.76
    4 5 1 46.91
    4 -5 -1 47.02
    5 -5 1 27.61
    -5 5 1 32.3
    -5 5 1 24.02
    -5 -5 -1 30.55
    5 5 -1 30.26
    5 -5 1 28.18
    5 -5 1 29.58
    5 5 -1 28.09
    -5 5 1 29.86
    5 5 -1 30.86
    -5 -5 -1 31.77
    5 -5 -1 26.22
    -5 -5 1 28.47
    5 5 1 30.19
    -5 -5 1 31.4
    -5 5 -1 33.39
    -5 5 -1 30.83
    5 -5 -1 29.63
    5 -5 -1 28.3
    5 5 1 30.49
    5 5 1 29.24
    6 -5 1 10.35
    -6 5 1 12.57
    6 5 -1 11.94
    -6 -5 -1 13.01
    6 5 -1 11.94
    6 -5 1 12.92
    6 5 1 12.19
    6 -5 -1 11.35
    -6 -5 1 11.85
    6 -5 -1 10.18
    -6 5 -1 14.57
    -6 5 -1 11.46
    6 5 1 12.26
    6 -5 -1 10.62
    7 -5 1 2.14
    -7 5 1 2.39
    7 5 -1 1.82
    -7 -5 -1 2.65
    7 5 -1 2.76
    7 5 1 2.61
    -7 -5 1 2.08
    -7 5 -1 1.24
    7 -5 -1 2.06
    7 5 1 3.09
    0 6 1 95.81
    0 -6 1 94.76
    0 -6 -1 97.93
    0 6 1 86.17
    0 6 -1 97.38
    0 -6 1 96.77
    0 -6 -1 98.33
    0 -6 -1 96.85
    0 6 -1 91.35
    0 -6 1 92.06
    0 6 -1 93.86
    0 6 -1 93.58
    0 6 1 93.44
    -1 -6 -1 42.86
    -1 6 1 41.81
    1 -6 1 43.15
    -1 6 1 42.48
    1 6 -1 42.46
    -1 -6 -1 42.23
    -1 6 1 42.26
    1 6 -1 42.92
    1 -6 1 44.03
    1 6 -1 39.5
    1 6 -1 45.08
    1 -6 1 43.46
    -1 -6 1 43.08
    1 6 1 42.25
    -1 6 -1 40.45
    -1 6 -1 43.66
    1 -6 -1 44.22
    1 6 1 38.83
    1 -6 -1 44.19
    1 -6 -1 40.32
    -1 -6 1 39.42
    1 6 1 41.1
    -1 6 -1 38.88
    -1 6 -1 42.57
    2 6 -1 13.28
    2 6 -1 13.57
    2 -6 1 12.75
    2 6 -1 12.51
    -2 6 1 13.14
    2 -6 1 13.79
    -2 -6 -1 14.89
    2 -6 1 14.48
    -2 6 1 12.82
    2 6 -1 13.15
    -2 -6 -1 14.64
    -2 6 1 10.87
    2 -6 -1 14.74
    2 6 1 12.71
    2 6 1 11.5
    -2 -6 1 12.38
    2 6 1 13.42
    -2 6 -1 12.23
    -2 -6 1 14.9
    -2 6 -1 13.04
    2 -6 -1 13.05
    2 -6 -1 13.07
    -2 6 -1 13.37
    -2 6 -1 15.11
    3 -6 1 13.14
    3 6 -1 9.7
    -3 6 1 11.38
    3 -6 1 12.86
    -3 6 1 12.06
    -3 -6 -1 9.68
    3 6 -1 13.67
    3 -6 1 12.23
    -3 6 1 12.91
    3 6 -1 13.27
    3 -6 -1 12.07
    -3 6 -1 13.52
    3 6 1 11.32
    -3 6 -1 13
    3 -6 -1 11.91
    3 6 1 11.74
    -3 -6 1 14.32
    3 -6 -1 12.03
    -3 -6 1 12.94
    -3 6 -1 11.75
    3 6 1 12.3
    -4 6 1 68.08
    -4 6 1 67.48
    4 -6 1 71.64
    -4 -6 -1 70.47
    4 6 -1 74.3
    4 6 -1 72.5
    4 6 -1 72.18
    -4 -6 -1 69.87
    4 -6 1 68.58
    -4 6 1 75.09
    4 -6 -1 67.68
    4 -6 -1 72.74
    -4 -6 1 73.77
    4 6 1 69.15
    -4 6 -1 70.86
    4 -6 -1 69
    -4 -6 1 72.37
    -4 6 -1 72.04
    -4 6 -1 68.24
    4 6 1 72.03
    4 6 1 71.64
    5 6 -1 22.65
    5 6 -1 21.27
    5 -6 1 22.41
    -5 6 1 22.01
    5 -6 1 23.5
    -5 -6 -1 24.59
    -5 -6 -1 21.42
    -5 6 1 22
    5 6 -1 23.66
    -5 -6 1 22.77
    -5 6 -1 22.14
    5 6 1 22.75
    5 -6 -1 21.8
    -5 6 -1 19.51
    5 -6 -1 24.23
    -5 -6 1 24.27
    5 6 1 23.64
    5 6 1 23.76
    6 6 -1 8.04
    6 6 -1 9.62
    -6 -6 -1 7.56
    6 6 -1 6.52
    6 -6 1 7.9
    6 -6 1 6.86
    -6 6 1 7.52
    6 6 1 9.02
    -6 -6 1 6.77
    6 -6 -1 5.94
    6 -6 -1 6.68
    6 6 1 9.08
    -6 6 -1 7.55
    0 -7 -1 0.08
    0 7 1 0.43
    0 7 -1 0.14
    0 7 -1 0.13
    0 7 1 0.11
    0 -7 1 0.31
    0 7 -1 -0.06
    0 -7 1 0.21
    0 7 1 -0.08
    0 -7 -1 0.17
    -1 7 1 27.05
    1 -7 1 26.94
    -1 -7 -1 22.82
    1 -7 1 26.51
    1 7 -1 28.57
    1 7 -1 23.15
    1 7 -1 23.82
    -1 7 1 26.81
    -1 7 1 25.26
    1 -7 1 22.81
    -1 -7 -1 25.92
    1 7 -1 26.01
    -1 -7 1 24.32
    -1 7 -1 26.51
    -1 7 -1 24.13
    1 7 1 23.24
    1 7 1 23.69
    1 7 1 26.67
    -1 -7 1 25.78
    1 -7 -1 25.59
    1 -7 -1 26.27
    -1 7 -1 24.75
    -2 -7 -1 10.85
    2 -7 1 11.24
    -2 7 1 10.87
    2 7 -1 11.62
    -2 -7 -1 12.14
    2 7 -1 10.91
    -2 7 1 11.74
    2 7 -1 10.91
    2 7 -1 11.7
    2 -7 1 10.87
    2 -7 1 13.13
    2 -7 -1 12.93
    2 7 1 11.13
    -2 7 -1 11.33
    -2 7 -1 12.2
    -2 -7 1 11.18
    -2 7 -1 11.15
    2 7 1 13.67
    2 -7 -1 12.91
    -2 -7 1 10.79
    2 -7 -1 13.33
    2 7 1 13
    -3 -7 -1 60.78
    3 7 -1 61.97
    -3 7 1 63.18
    3 -7 1 59.46
    3 7 -1 56.03
    3 -7 1 60.4
    3 -7 1 64.76
    3 7 -1 69.16
    -3 7 1 64.74
    3 7 1 59.29
    3 -7 -1 61.87
    3 -7 -1 69.37
    3 7 1 60.23
    -3 -7 1 62.1
    3 7 1 65.78
    -3 7 -1 68.75
    -3 7 -1 64.63
    4 7 -1 25.32
    4 -7 1 26.22
    4 -7 1 23.66
    -4 7 1 25.05
    4 7 -1 23.67
    -4 7 1 22.84
    -4 -7 -1 28.01
    -4 -7 -1 25.43
    4 7 -1 26.42
    4 7 1 24.52
    -4 7 -1 25.15
    -4 7 -1 28.7
    4 -7 -1 27.74
    4 7 1 24.63
    4 7 1 27.04
    4 -7 -1 23.36
    -4 -7 1 25.84
    -4 -7 1 25.43
    5 7 -1 1.89
    5 -7 1 0.91
    -5 -7 -1 0.63
    5 -7 1 1.01
    5 7 -1 0.51
    -5 7 1 1.09
    -5 -7 -1 0.66
    5 7 -1 0.5
    -5 7 -1 0.92
    5 7 1 1.71
    5 -7 -1 0.43
    -5 7 -1 0.66
    -5 -7 1 0.59
    5 7 1 0.87
    -5 -7 1 1.21
    5 7 1 1.16
    5 -7 -1 0.72
    6 7 -1 7.14
    6 7 -1 7.3
    6 7 -1 6.69
    6 -7 1 6.37
    -6 -7 -1 5.62
    -6 7 1 5.9
    6 -7 1 6.93
    6 7 1 6.8
    -6 -7 1 7.97
    6 -7 -1 7.14
    6 -7 -1 5.7
    6 7 1 6.71
    6 7 1 5.77
    -6 7 -1 4.97
    0 8 1 5.47
    0 -8 1 4.77
    0 -8 1 5.75
    0 -8 -1 4.57
    0 8 1 4.94
    0 8 -1 6.05
    0 8 -1 5.3
    0 -8 -1 5.71
    0 8 -1 5.63
    1 -8 1 7.7
    -1 8 1 6.3
    1 -8 1 7.75
    -1 8 1 7.03
    1 8 -1 6.55
    -1 -8 -1 8.18
    1 8 -1 9.56
    1 8 -1 6.36
    -1 -8 -1 7.43
    1 8 1 7.19
    -1 8 -1 7.05
    -1 8 -1 6.47
    -1 8 -1 8.23
    1 -8 -1 7.35
    -1 -8 1 9.27
    1 -8 -1 10.37
    -1 -8 1 9.65
    1 8 1 7.94
    -2 -8 -1 38.9
    2 -8 1 37.82
    2 8 -1 38.35
    -2 8 1 39.65
    2 -8 1 40.59
    -2 8 1 41.72
    2 8 -1 35.57
    -2 -8 -1 39.95
    2 8 1 40.68
    2 -8 -1 39.06
    -2 8 -1 41.76
    2 8 1 37.81
    -2 8 -1 37.9
    2 -8 -1 43.46
    -2 -8 1 37.99
    2 8 1 41.21
    -2 8 -1 39.38
    -2 -8 1 38.66
    -3 8 1 4.95
    -3 -8 -1 6.77
    3 -8 1 5.16
    -3 8 1 5.15
    3 8 -1 5.53
    3 8 -1 5.18
    3 -8 1 5.91
    3 8 -1 5.33
    -3 -8 1 5.72
    -3 8 -1 5.51
    3 8 1 4.53
    3 -8 -1 4.61
    3 8 1 5.84
    3 8 1 5.16
    -3 8 -1 5.13
    4 8 -1 0
    -4 8 1 0.68
    -4 -8 -1 0.42
    -4 -8 -1 0.71
    4 8 -1 0.47
    4 -8 1 0.86
    4 8 -1 0.66
    4 -8 1 0.36
    -4 8 1 0.66
    4 -8 -1 0.33
    4 8 1 1.13
    -4 8 -1 0.48
    4 -8 -1 0.58
    -4 8 -1 1.08
    4 8 1 0.54
    -4 -8 1 0.53
    4 8 1 1.01
    -5 8 1 2.8
    5 -8 1 3.14
    5 -8 1 3.63
    -5 -8 -1 2.65
    5 8 -1 4.13
    5 8 -1 4.16
    -5 -8 -1 2.28
    5 8 -1 3.86
    -5 -8 1 3.75
    5 8 1 3.09
    5 -8 -1 5.11
    5 -8 -1 2.13
    -5 8 -1 4.23
    -5 -8 1 4.18
    5 8 1 4.71
    5 8 1 3.6
    0 9 -1 49.7
    0 -9 -1 45.95
    0 -9 1 47.61
    0 9 1 49.76
    0 -9 -1 45.2
    0 -9 1 47.22
    0 9 -1 43.35
    0 9 1 47.17
    -1 9 1 23.98
    1 -9 1 22.36
    1 -9 1 24.62
    -1 9 1 24.71
    -1 -9 -1 21.46
    -1 -9 -1 23.28
    1 9 -1 24.7
    1 9 -1 24.39
    -1 9 -1 24.78
    1 -9 -1 25.69
    1 -9 -1 23.2
    1 9 1 25.41
    -1 -9 1 23.11
    1 9 1 24.05
    -1 -9 1 21.81
    -1 9 -1 24.97
    -2 -9 -1 1.71
    2 -9 1 1.89
    -2 9 1 2.21
    2 9 -1 2.54
    2 -9 1 1.16
    -2 -9 -1 1.11
    -2 9 1 1.68
    2 9 -1 2.08
    2 -9 -1 1.53
    2 9 1 1.2
    2 9 1 1.3
    -2 9 -1 1.56
    2 -9 -1 1.62
    -2 9 -1 0.94
    -2 -9 1 1.41
    -2 -9 1 1.08
    3 9 -1 27.71
    3 -9 1 24.3
    -3 9 1 24.76
    -3 -9 -1 24.84
    3 9 -1 26.52
    -3 9 1 29.63
    3 9 1 27.8
    3 -9 -1 24.32
    -3 9 -1 25.2
    3 9 1 29.02
    -3 9 -1 24.52
    -3 -9 1 25.01
    -4 9 1 1.48
    4 -9 1 1.6
    -4 -9 -1 2.49
    -4 -9 -1 1.85
    4 9 -1 2.62
    4 9 -1 2.76
    -4 9 -1 2.49
    4 9 1 2.03
    4 -9 -1 1.88
    -4 -9 1 1.98
    -4 9 -1 2.26
    4 9 1 2.64
    5 -9 1 8.15
    -5 9 1 6.51
    5 9 -1 9.92
    5 9 -1 6.35
    -5 -9 -1 8.78
    -5 -9 -1 6.98
    -5 9 -1 8.13
    5 9 1 6.88
    5 9 1 7.23
    -5 -9 1 8.71
    -5 -9 1 5.17
    5 -9 -1 8.42
    0 10 -1 12.19
    0 -10 -1 12.9
    0 10 1 12.7
    0 -10 -1 12.95
    0 10 -1 12.31
    0 -10 1 9.61
    0 10 1 10.57
    0 -10 1 10.48
    1 -10 1 3.91
    1 10 -1 3.15
    1 10 -1 4.18
    -1 10 1 3.81
    1 -10 1 3.33
    -1 10 1 3.63
    -1 -10 -1 4.58
    -1 -10 -1 3.6
    -1 -10 1 3.43
    1 -10 -1 4.12
    -1 10 -1 4.37
    -1 10 -1 3.85
    1 10 1 3.03
    1 -10 -1 4.27
    1 10 1 4.35
    -1 -10 1 4.42
    -2 10 1 9.83
    -2 10 1 10.34
    2 10 -1 8.98
    2 10 -1 9.38
    2 -10 1 9.26
    -2 -10 -1 10.15
    2 -10 1 9.17
    2 -10 -1 10.66
    2 -10 -1 10.07
    2 10 1 9.22
    -2 10 -1 9.91
    2 10 1 9.04
    -2 -10 1 10.37
    -2 10 -1 8.68
    -2 -10 1 8.47
    3 -10 1 6.22
    -3 10 1 4.04
    3 10 -1 4.9
    -3 -10 -1 4.51
    -3 10 1 3.75
    3 10 -1 3.85
    -3 10 -1 4.54
    3 -10 -1 3.3
    -3 -10 1 4.5
    3 10 1 4.93
    3 10 1 4.53
    -3 10 -1 4.02
    4 -10 1 3.55
    -4 -10 -1 2.06
    -4 -10 -1 3.18
    4 10 -1 3.55
    -4 10 1 2.08
    4 10 -1 2.76
    -4 -10 1 1.95
    4 10 1 1.97
    4 -10 -1 1.4
    -4 10 -1 1.9
    4 10 1 2.9
    0 11 -1 0.75
    0 -11 -1 0.27
    0 11 1 -0.13
    0 11 1 0.01
    0 -11 1 -0.04
    0 11 -1 0.4
    0 -11 1 -0.03
    0 -11 -1 -0.13
    1 11 -1 4.81
    1 -11 1 5
    1 -11 1 4.69
    -1 11 1 4.18
    -1 -11 -1 2.79
    -1 -11 -1 3.64
    1 11 -1 3.33
    -1 11 1 3.4
    1 -11 -1 4.05
    1 11 1 4.93
    -1 -11 1 4.32
    -1 -11 1 4.01
    -1 11 -1 3.28
    1 11 1 3.94
    1 -11 -1 4.45
    -1 11 -1 5.19
    -2 11 1 9.03
    2 11 -1 10.35
    2 -11 1 8.86
    2 11 -1 8.64
    -2 11 1 9.22
    2 -11 1 9.78
    -2 -11 -1 9.85
    2 11 1 8.03
    -2 -11 1 7.9
    2 -11 -1 8.26
    -2 11 -1 9.8
    -2 11 -1 8.88
    2 11 1 7.77
    2 -11 -1 7.1
    3 11 -1 1.79
    -3 -11 -1 2.04
    3 -11 1 2.85
    3 11 -1 3.02
    -3 11 1 4.07
    -3 11 -1 2.63
    -3 -11 1 2.14
    3 -11 -1 2.54
    3 11 1 1.96
    3 11 1 2.64
    -3 11 -1 2.12
    0 -12 -1 -0.21
    0 12 -1 0.29
    0 12 -1 0.11
    0 -12 1 0.02
    0 -12 -1 0.14
    0 12 1 0.31
    0 -12 1 0.21
    0 12 1 -0.19
    0 0 -2 0.04
    0 0 2 -0.03
    0 0 -2 0.21
    0 0 2 -0.01
    0 0 -2 0.01
    0 0 -2 -0.02
    1 0 -2 3.71
    1 0 -2 3.08
    -1 0 -2 3.09
    -1 0 2 4.16
    -1 0 2 3.99
    1 0 -2 3.78
    1 0 2 3.49
    1 0 -2 3.72
    1 0 -2 3.81
    -1 0 -2 3.3
    1 0 2 3.82
    1 0 2 3.23
    1 0 2 3.64
    1 0 -2 3.34
    -2 0 -2 5.18
    2 0 -2 4.79
    2 0 2 5.71
    -2 0 2 4.91
    -2 0 -2 4.73
    2 0 2 5.51
    2 0 -2 4.54
    2 0 2 5.01
    2 0 -2 5.19
    -2 0 2 4.97
    2 0 -2 4.97
    2 0 -2 5.2
    -2 0 -2 4.73
    2 0 2 5.45
    3 0 2 -0.07
    -3 0 -2 -0.02
    -3 0 2 -0.01
    -3 0 2 -0.01
    -3 0 -2 0.09
    3 0 2 -0.1
    -3 0 2 0.1
    3 0 2 0
    3 0 -2 -0.08
    3 0 -2 -0.05
    3 0 -2 0.03
    -3 0 -2 -0.01
    3 0 -2 0
    3 0 2 -0.08
    4 0 2 -0.03
    -4 0 2 0.08
    4 0 2 0.14
    4 0 -2 0.45
    -4 0 -2 0.21
    4 0 2 -0.02
    4 0 -2 0.36
    -4 0 -2 0.06
    4 0 -2 0.29
    -4 0 2 0.05
    -4 0 -2 0.18
    4 0 2 0.46
    4 0 -2 0.4
    5 0 -2 14.83
    5 0 2 13.77
    5 0 2 14.45
    -5 0 -2 12.72
    -5 0 -2 13.79
    5 0 -2 11.92
    5 0 -2 15.26
    5 0 2 13.17
    5 0 -2 14.05
    -5 0 2 10.42
    -5 0 2 14.02
    -6 0 -2 31.66
    6 0 -2 36.53
    6 0 2 35.86
    -6 0 -2 33.65
    -6 0 2 39.08
    6 0 2 36.32
    6 0 -2 38.35
    6 0 2 37.61
    -6 0 2 35.32
    -7 0 2 2.4
    -7 0 2 4.02
    -7 0 -2 4.41
    7 0 -2 4.37
    7 0 2 5.4
    -7 0 -2 5.17
    7 0 2 3.12
    7 0 -2 5.25
    0 1 -2 20.6
    0 -1 -2 19.38
    0 1 2 21.8
    0 1 -2 20.77
    0 1 2 19.14
    0 -1 -2 20.49
    0 1 -2 19.86
    0 -1 2 19.08
    0 1 -2 19.45
    0 -1 2 19.85
    0 -1 -2 19.64
    0 1 2 20.17
    1 -1 2 700.28
    -1 -1 -2 689.31
    -1 -1 -2 684.82
    1 1 -2 700.44
    -1 1 2 758.53
    1 -1 2 640.61
    1 1 -2 721.35
    1 1 -2 717.94
    1 1 -2 717.73
    1 1 -2 694.88
    1 -1 2 651.02
    1 1 -2 728
    -1 1 2 706.58
    -1 1 -2 707.13
    1 1 2 706.96
    -1 1 -2 752.91
    1 1 2 687.17
    1 -1 -2 732.32
    1 -1 -2 719.69
    1 1 2 670.74
    -1 1 -2 707.91
    1 -1 -2 666.92
    1 1 2 702.42
    1 -1 -2 703.6
    2 1 -2 172.32
    2 1 -2 173.68
    -2 1 2 161.26
    2 -1 2 175.95
    2 1 -2 182.26
    -2 1 2 167.12
    2 1 -2 178.68
    -2 -1 -2 172.4
    2 -1 2 174.62
    -2 -1 -2 159.15
    2 -1 2 177.59
    2 1 -2 178.52
    -2 1 -2 178.28
    2 1 2 167.75
    2 -1 -2 176.72
    2 -1 -2 173
    2 1 2 166.33
    2 -1 -2 172.97
    2 1 2 171.38
    -2 1 -2 172.62
    -2 -1 2 176.11
    -2 -1 2 172.25
    -3 -1 -2 24.21
    3 1 -2 25.5
    3 1 -2 25.44
    3 -1 2 26.42
    3 -1 2 25.21
    3 -1 2 24.55
    3 -1 2 24.83
    -3 1 2 23.9
    3 1 -2 23.5
    -3 -1 -2 25.87
    3 1 -2 24.41
    -3 1 2 25.9
    3 -1 -2 26.37
    -3 1 -2 25.34
    -3 1 -2 24.06
    -3 1 -2 25.5
    3 1 2 23.32
    -3 -1 2 27.77
    3 1 2 25.32
    -3 -1 2 27.29
    3 1 2 25.14
    3 -1 -2 25.87
    3 1 2 25.56
    3 -1 -2 26.34
    -4 1 2 1.62
    4 1 -2 1.79
    4 1 -2 0.82
    4 -1 2 1.61
    4 1 -2 1.4
    4 1 -2 1.72
    -4 -1 -2 1.13
    4 -1 2 1.12
    4 -1 2 1.02
    -4 -1 -2 1.14
    -4 1 2 0.82
    -4 -1 -2 1.1
    4 -1 -2 1.24
    4 1 2 0.29
    -4 1 -2 0.79
    -4 1 -2 1.14
    -4 -1 2 0.97
    -4 -1 2 1.19
    4 1 2 1.18
    4 1 2 1.04
    4 -1 -2 0.81
    4 -1 -2 1.16
    -4 -1 2 1.68
    4 1 2 1.7
    -5 1 2 39.62
    -5 -1 -2 37.7
    5 -1 2 39.25
    5 1 -2 39.36
    -5 1 2 38.72
    5 1 -2 39.62
    -5 -1 -2 39.66
    5 -1 2 36.65
    5 1 -2 36.01
    -5 1 -2 38.59
    5 1 2 40.57
    -5 -1 2 42.19
    5 1 2 39.06
    -5 -1 2 41.36
    5 -1 -2 41.15
    5 -1 -2 42.3
    5 -1 -2 41.81
    5 1 2 40.83
    -5 1 -2 41.18
    6 -1 2 9.33
    6 1 -2 6.59
    6 -1 2 9.3
    -6 1 2 7.76
    6 1 -2 7.26
    -6 -1 -2 8.05
    6 1 -2 7.7
    -6 1 2 7.63
    -6 -1 -2 6.83
    6 1 2 7.91
    6 1 2 6.82
    6 -1 -2 6.89
    6 1 2 9.21
    -6 1 -2 8.38
    -6 1 -2 7.62
    -6 -1 2 9.5
    -6 -1 2 8.31
    6 -1 -2 6.52
    7 1 -2 1.16
    -7 -1 -2 0.88
    7 1 -2 1.3
    7 -1 2 0.87
    7 -1 2 0.59
    -7 1 2 1.08
    -7 -1 -2 1.59
    7 1 -2 1.48
    7 -1 -2 0.64
    -7 1 -2 1.08
    7 1 2 0.93
    -7 -1 2 1.13
    -7 1 -2 0.93
    -7 -1 2 1.33
    7 -1 -2 0.56
    7 1 2 1.84
    7 1 2 0.94
    0 -2 2 52.59
    0 -2 2 51.79
    0 2 2 52.14
    0 -2 -2 53.31
    0 2 2 51.86
    0 2 -2 54.71
    0 -2 -2 53.12
    0 2 -2 52.49
    0 -2 -2 51.14
    0 2 2 50.41
    0 2 -2 52.34
    1 2 -2 558.82
    1 2 -2 542.53
    -1 2 2 557.57
    1 -2 2 539.72
    -1 -2 -2 557.87
    1 2 -2 550.29
    1 2 -2 552.18
    -1 2 2 574.37
    -1 2 2 549.51
    -1 -2 -2 548.97
    1 2 -2 547.54
    1 2 -2 553.63
    1 -2 2 553.33
    1 -2 2 555
    -1 2 -2 549.5
    1 2 2 559.6
    1 -2 -2 550.24
    -1 2 -2 559.25
    1 -2 -2 569.73
    1 2 2 557.76
    1 -2 -2 554.8
    1 2 2 556.73
    1 2 2 560.5
    1 -2 -2 564.07
    -1 -2 2 545.94
    -1 2 -2 546.85
    -2 2 2 338.48
    2 2 -2 323.59
    2 2 -2 323.37
    2 -2 2 325.79
    -2 -2 -2 326.32
    2 2 -2 325.24
    2 2 -2 321.2
    -2 -2 -2 315.77
    -2 -2 -2 331.74
    2 2 -2 312.44
    2 2 -2 336.64
    2 -2 2 316.69
    -2 2 2 321.81
    2 -2 2 329.53
    -2 -2 2 317.68
    2 2 2 318.09
    2 2 2 328.46
    2 -2 -2 328.72
    -2 2 -2 323.39
    -2 2 -2 313.61
    2 -2 -2 307.29
    2 2 2 316.28
    2 -2 -2 325.47
    2 2 2 319.07
    2 -2 -2 318.51
    -2 2 -2 328.23
    3 2 -2 26
    3 2 -2 27.01
    3 2 -2 23.94
    3 -2 2 25.36
    -3 2 2 25.84
    3 2 -2 25.28
    -3 2 2 27.97
    -3 -2 -2 25.46
    3 2 -2 27.32
    -3 -2 -2 27.55
    -3 -2 -2 26.72
    3 -2 2 26
    3 2 -2 26.25
    3 -2 2 27.25
    -3 2 -2 24.42
    3 2 2 25.84
    3 -2 -2 26.32
    3 -2 -2 25.96
    -3 2 -2 26.07
    -3 -2 2 25.85
    -3 2 -2 28.24
    3 2 2 27.28
    -3 -2 2 28.75
    3 -2 -2 30.66
    3 2 2 27.41
    4 -2 2 1.56
    -4 -2 -2 1.51
    -4 2 2 1.63
    4 2 -2 1.59
    -4 2 2 1.16
    4 2 -2 1.46
    4 -2 2 1.86
    -4 -2 -2 2.02
    4 -2 2 1.89
    4 2 -2 1.3
    4 2 -2 1.92
    4 -2 -2 1.89
    -4 -2 2 1.84
    4 -2 -2 1.88
    4 2 2 2.21
    -4 2 -2 1.17
    4 2 2 1.76
    4 -2 -2 2.24
    -4 -2 2 1.13
    4 2 2 2.19
    -4 2 -2 1.18
    -5 -2 -2 21.08
    5 2 -2 25.35
    -5 2 2 22.74
    5 -2 2 21.28
    5 2 -2 21.31
    5 -2 2 20.97
    -5 2 2 20.67
    5 -2 2 23.21
    5 2 -2 21.54
    -5 -2 2 22.64
    5 2 2 20.94
    5 -2 -2 19.12
    -5 2 -2 23.95
    -5 -2 2 21.57
    5 2 2 21.14
    5 -2 -2 22.18
    5 -2 -2 21.39
    5 2 2 23.33
    -5 2 -2 22.29
    -6 -2 -2 2.95
    6 2 -2 2.81
    -6 -2 -2 2.87
    6 -2 2 2.23
    6 -2 2 3.06
    6 2 -2 3.21
    -6 2 2 2.96
    -6 2 2 3.22
    6 2 -2 3.17
    -6 2 -2 3.04
    6 -2 -2 2.87
    6 2 2 3.32
    -6 -2 2 2.34
    6 2 2 2.75
    6 2 2 3.69
    -6 2 -2 2.62
    -6 -2 2 2.83
    6 -2 -2 2.55
    -7 -2 -2 27.46
    7 2 -2 27.18
    7 -2 2 25.94
    7 2 -2 27.47
    -7 -2 -2 25.58
    -7 2 2 26.19
    7 2 -2 27.04
    7 -2 2 28.7
    7 -2 -2 25.94
    7 2 2 29.37
    7 -2 -2 31.33
    -7 -2 2 29.54
    7 2 2 29.49
    -7 2 -2 26.81
    7 2 2 30.28
    -7 2 -2 31.88
    -7 -2 2 30.22
    0 3 2 11.3
    0 3 -2 11.66
    0 -3 -2 10.74
    0 -3 -2 11.38
    0 3 2 11.44
    0 3 -2 10.28
    0 3 2 11.17
    0 -3 -2 11.56
    0 -3 2 10.53
    0 3 -2 11.05
    0 3 -2 11.31
    0 -3 2 11.7
    1 3 -2 274.49
    -1 3 2 267.04
    1 3 -2 263.79
    -1 -3 -2 259.39
    1 -3 2 271.82
    -1 3 2 270.93
    1 3 -2 269.33
    1 -3 2 268.32
    1 3 -2 261.92
    1 -3 2 255.89
    -1 -3 -2 245.35
    1 3 -2 270.57
    1 3 -2 266.77
    -1 3 2 265.92
    -1 3 -2 266.57
    -1 3 -2 262.94
    1 3 2 259.14
    1 -3 -2 265.31
    -1 3 -2 266.03
    1 -3 -2 266.62
    1 3 2 257.19
    -1 -3 2 264.95
    1 3 2 263.76
    -1 3 -2 258.03
    1 -3 -2 264.59
    -1 -3 2 256.41
    2 -3 2 144.13
    -2 3 2 144.08
    2 3 -2 138.85
    -2 -3 -2 143.64
    -2 -3 -2 141.14
    2 -3 2 140.25
    2 -3 2 146.98
    -2 -3 -2 148.47
    2 3 -2 146.03
    2 3 -2 148.69
    -2 3 2 140.4
    2 3 -2 139.57
    -2 3 2 146.89
    2 3 -2 141.11
    2 3 -2 141.33
    2 -3 -2 144.3
    2 3 2 149.45
    -2 3 -2 149.37
    2 -3 -2 152.91
    2 3 2 146.15
    2 3 2 142.22
    -2 -3 2 146.19
    -2 3 -2 146.58
    2 -3 -2 144.04
    2 3 2 145.37
    2 -3 -2 145.28
    -2 3 -2 146.24
    -2 -3 2 143.94
    3 3 -2 79.49
    -3 3 2 83.6
    -3 3 2 84.18
    3 -3 2 85.43
    3 3 -2 81.57
    3 3 -2 86.05
    3 -3 2 85.19
    -3 -3 -2 86.89
    -3 -3 -2 85.76
    -3 -3 -2 87.31
    3 3 -2 85.02
    3 3 -2 85.67
    3 3 -2 82.72
    3 -3 2 84.29
    3 3 2 83.91
    -3 3 -2 85.64
    -3 -3 2 83.96
    3 3 2 88.66
    3 -3 -2 87.76
    3 3 2 80.76
    3 -3 -2 86.94
    -3 3 -2 87.04
    3 3 2 81.27
    -3 -3 2 85.7
    -3 3 -2 86.9
    3 -3 -2 85.31
    3 -3 -2 83.72
    4 3 -2 143.68
    -4 3 2 141.95
    4 3 -2 138.82
    4 3 -2 137.16
    4 -3 2 138.72
    4 -3 2 138.51
    -4 -3 -2 138.25
    4 3 -2 140.07
    -4 -3 -2 141.91
    4 3 -2 130.02
    -4 3 2 131.8
    4 -3 2 141.28
    -4 3 -2 140.09
    4 -3 -2 135.6
    4 -3 -2 137.35
    -4 -3 2 142.43
    4 3 2 139.71
    4 -3 -2 133.59
    4 3 2 136.54
    -4 3 -2 136.13
    -4 -3 2 133
    4 3 2 134.31
    5 3 -2 7.58
    -5 3 2 8.37
    5 -3 2 8.15
    -5 3 2 10.01
    5 -3 2 7.15
    5 -3 2 8.93
    5 3 -2 9.19
    5 3 -2 7.84
    -5 -3 -2 7.87
    -5 3 -2 6.78
    5 3 2 8.38
    -5 3 -2 10.19
    5 3 2 9.18
    5 -3 -2 8.25
    5 -3 -2 8.9
    5 -3 -2 9.92
    5 3 2 7.32
    -5 -3 2 7.84
    -6 -3 -2 13.6
    6 3 -2 14.38
    6 3 -2 13.32
    6 -3 2 15.13
    6 -3 2 12.97
    6 3 -2 12.68
    -6 3 2 13.45
    -6 -3 2 12.87
    6 3 2 11.72
    -6 3 -2 12.19
    6 -3 -2 14.32
    -6 3 -2 14.48
    -6 -3 2 13.69
    6 3 2 14.08
    6 -3 -2 12.57
    6 3 2 12.28
    7 -3 2 8.3
    -7 -3 -2 7.97
    7 3 -2 6.7
    7 3 -2 8.51
    -7 -3 -2 6.18
    7 3 -2 6.51
    7 -3 2 8.93
    -7 3 2 7.17
    7 -3 -2 6.93
    -7 -3 2 7.67
    7 3 2 7.49
    7 3 2 8.24
    7 -3 -2 7.33
    -7 3 -2 9.31
    -7 3 -2 7.78
    7 3 2 6.45
    -7 -3 2 9.76
    0 -4 2 7.24
    0 4 -2 7.37
    0 -4 2 6.59
    0 4 2 6.85
    0 4 -2 7.83
    0 -4 -2 7.43
    0 4 -2 7.33
    0 -4 -2 7.6
    0 -4 -2 7.08
    0 4 2 6.93
    0 4 2 7.08
    0 4 -2 7.52
    1 -4 2 46.24
    1 -4 2 42.29
    -1 4 2 45.39
    1 4 -2 43.81
    -1 4 2 43.74
    -1 -4 -2 42.97
    -1 4 2 43.71
    1 4 -2 45.13
    1 4 -2 46.97
    1 4 -2 45.66
    -1 -4 -2 46.82
    -1 4 -2 44.49
    1 -4 -2 45.31
    -1 -4 2 43.82
    1 4 2 46.43
    -1 4 -2 45.73
    -1 -4 2 46.81
    1 4 2 43.82
    1 -4 -2 49.11
    -1 4 -2 47.23
    -1 4 -2 44.16
    1 4 2 45.99
    -1 -4 2 46.15
    1 -4 -2 46.91
    -2 -4 -2 34.03
    2 -4 2 35.64
    -2 4 2 33.65
    -2 4 2 36.64
    -2 -4 -2 33.93
    -2 4 2 36.62
    2 -4 2 36.5
    2 -4 2 32.68
    2 4 -2 34.97
    2 4 -2 33.28
    2 4 -2 32.52
    2 4 -2 35.28
    2 4 -2 31.24
    -2 -4 2 32.42
    2 -4 -2 33.78
    -2 4 -2 34.29
    2 4 2 30.86
    2 4 2 34.65
    2 -4 -2 32.79
    -2 4 -2 33.38
    2 4 2 33.72
    -2 4 -2 31.83
    2 -4 -2 32.75
    -2 -4 2 31.07
    -2 4 -2 32.99
    2 4 2 33.37
    2 -4 -2 34.39
    -3 4 2 7.23
    -3 4 2 7.33
    -3 -4 -2 7.69
    3 4 -2 9
    -3 -4 -2 8.11
    3 -4 2 6.4
    3 4 -2 7.14
    -3 -4 -2 8.17
    3 -4 2 8.2
    3 -4 2 7.67
    3 4 -2 6.41
    3 4 -2 7.78
    3 4 -2 7.51
    -3 4 2 7.94
    3 4 -2 7.62
    3 4 2 6.97
    -3 4 -2 7.97
    3 -4 -2 6.94
    3 4 2 7.96
    -3 4 -2 6.9
    3 -4 -2 8.05
    3 4 2 6.82
    -3 -4 2 7.1
    -3 -4 2 7.69
    -3 4 -2 8.2
    3 -4 -2 8.17
    3 4 2 7.76
    3 -4 -2 8.11
    4 -4 2 6.62
    4 4 -2 5.92
    4 4 -2 5.59
    -4 -4 -2 6.3
    4 4 -2 6.56
    4 -4 2 6.77
    4 4 -2 7.89
    -4 -4 -2 6.91
    -4 4 2 6.68
    -4 4 2 7.37
    4 -4 2 6.57
    4 4 2 6.36
    4 4 2 6.6
    4 4 2 6.63
    -4 -4 2 4.55
    4 4 2 6.34
    -4 4 -2 6.13
    -4 -4 2 6.33
    4 -4 -2 6.01
    4 -4 -2 5.66
    -4 4 -2 4.59
    4 -4 -2 7.39
    5 4 -2 20.53
    5 -4 2 16.64
    -5 -4 -2 18.64
    -5 4 2 20.81
    5 4 -2 17.82
    5 4 -2 19.85
    -5 -4 -2 15.87
    5 4 -2 21.07
    5 -4 2 18.37
    -5 4 2 19.66
    5 -4 2 19
    5 4 2 18.19
    -5 4 -2 18.62
    5 -4 -2 19.04
    5 4 2 19.03
    -5 -4 2 19.35
    5 -4 -2 18.2
    5 4 2 15.87
    5 -4 -2 18.97
    -5 4 -2 17.15
    -6 -4 -2 14.31
    6 4 -2 15.49
    -6 4 2 12.98
    6 -4 2 12.88
    6 4 -2 14.9
    6 4 -2 15.16
    6 -4 2 16.65
    -6 4 -2 17.32
    6 4 2 16.44
    -6 -4 2 14.24
    6 -4 -2 16.3
    6 4 2 13.73
    6 -4 -2 16.09
    6 -4 -2 15.51
    -6 4 -2 14.04
    -7 -4 -2 3.11
    -7 4 2 2.83
    7 -4 2 3.19
    7 -4 2 3.38
    7 4 -2 1.69
    -7 -4 -2 2.58
    7 4 -2 2.46
    7 4 2 3.19
    -7 -4 2 3.15
    7 4 2 3.54
    -7 -4 2 2.56
    -7 4 -2 3.68
    -7 4 -2 2.06
    7 -4 -2 4.64
    7 -4 -2 2.68
    0 -5 2 41.73
    0 5 2 40.01
    0 -5 2 41.02
    0 5 -2 43.76
    0 5 -2 41.49
    0 -5 -2 42.54
    0 -5 -2 44.84
    0 5 -2 42.13
    0 5 2 41.24
    0 5 2 42.53
    0 5 -2 40.78
    0 -5 -2 39.29
    0 -5 2 43.1
    -1 5 2 21.1
    1 5 -2 23.87
    -1 -5 -2 25.25
    1 -5 2 26.12
    1 -5 2 24.02
    1 -5 2 24.55
    1 5 -2 27.14
    -1 5 2 24.2
    1 5 -2 25.93
    -1 5 2 24.63
    1 5 -2 24.69
    -1 -5 -2 22.79
    -1 5 -2 24.41
    1 5 2 25.26
    -1 5 -2 24.31
    1 5 2 26.26
    1 -5 -2 25.82
    1 -5 -2 22.96
    -1 -5 2 25.63
    -1 -5 2 26.12
    -1 5 -2 25.67
    -1 -5 2 25.74
    -1 5 -2 24.4
    1 5 2 24.36
    1 -5 -2 24.34
    2 -5 2 43.1
    -2 -5 -2 40.77
    2 5 -2 42.91
    -2 5 2 45.45
    2 5 -2 40.08
    -2 -5 -2 42.96
    2 5 -2 38.68
    2 -5 2 41.94
    2 5 -2 44.37
    -2 5 2 41.37
    -2 5 2 40.67
    2 -5 2 41.89
    2 -5 2 41.78
    2 5 -2 40.62
    2 -5 -2 43.13
    -2 5 -2 42.88
    2 -5 -2 38.65
    -2 -5 2 39.79
    2 -5 -2 42.57
    -2 -5 2 42.27
    -2 5 -2 39.9
    -2 -5 2 40.41
    2 5 2 40.29
    2 5 2 43.2
    2 5 2 42.61
    -2 5 -2 37.02
    2 5 2 41.66
    -2 5 -2 40.99
    -3 -5 -2 2.67
    3 5 -2 1.64
    3 -5 2 2.4
    -3 5 2 1.84
    3 5 -2 2.09
    3 5 -2 2.39
    -3 -5 -2 2.04
    3 -5 2 2.7
    3 5 -2 2.06
    3 5 -2 2.1
    -3 5 2 1.76
    -3 5 2 2.93
    3 -5 2 1.66
    3 -5 2 2.49
    -3 5 -2 1.92
    3 -5 -2 2.07
    -3 -5 2 2.21
    3 -5 -2 2.81
    3 5 2 2.23
    -3 -5 2 0.82
    -3 5 -2 2.14
    3 5 2 2.09
    -3 5 -2 2.37
    3 -5 -2 1.55
    -3 5 -2 1.99
    3 -5 -2 2.29
    3 5 2 1.66
    4 -5 2 40.31
    4 -5 2 41.24
    4 5 -2 39.88
    -4 5 2 45.11
    -4 5 2 40.83
    -4 -5 -2 38.2
    4 5 -2 42.84
    4 -5 2 44.29
    -4 -5 -2 41.82
    4 5 -2 41.14
    -4 5 2 43.67
    4 5 -2 43.54
    4 -5 -2 38.32
    4 -5 -2 42.41
    4 -5 -2 39.07
    4 5 2 43.05
    -4 -5 2 42.57
    4 5 2 37.89
    -4 -5 2 45.15
    4 5 2 40.98
    -4 5 -2 38.82
    -4 5 -2 40.27
    -5 -5 -2 38.49
    5 -5 2 41.06
    -5 5 2 40.04
    5 -5 2 38.03
    -5 5 2 42.12
    -5 -5 -2 39.8
    5 5 -2 38.09
    -5 5 2 36.86
    5 -5 2 36.27
    5 5 -2 38.11
    5 5 -2 46.18
    5 5 2 35.33
    -5 5 -2 38.58
    5 -5 -2 39.9
    5 -5 -2 37.97
    -5 -5 2 40.17
    5 5 2 39.42
    5 -5 -2 40
    -5 5 -2 42.06
    5 5 2 41.05
    -5 -5 2 36
    6 5 -2 11.68
    6 -5 2 6.19
    -6 5 2 10.7
    -6 5 2 8.29
    6 5 -2 10
    -6 -5 -2 11.22
    -6 5 -2 9.92
    6 -5 -2 8.12
    6 -5 -2 9.78
    6 -5 -2 8.65
    -6 5 -2 8.95
    6 5 2 10.73
    6 5 2 10.64
    -6 -5 2 8.68
    -7 -5 -2 5.72
    7 -5 2 7
    7 5 -2 6.61
    -7 5 2 4.96
    -7 5 2 9.41
    7 5 -2 5.86
    7 5 2 5.88
    -7 -5 2 5.83
    7 -5 -2 6.64
    7 5 2 5.83
    -7 5 -2 6.3
    7 -5 -2 6.07
    0 6 -2 0.13
    0 -6 -2 0.11
    0 -6 2 -0.12
    0 6 -2 0.05
    0 6 2 0.2
    0 6 2 -0.08
    0 -6 2 -0.09
    0 6 -2 0.12
    0 -6 2 -0.07
    0 -6 -2 0.07
    0 6 -2 0.04
    0 6 2 -0.15
    1 -6 2 1.12
    -1 6 2 1.74
    -1 6 2 1.06
    1 6 -2 1.55
    1 6 -2 2
    -1 -6 -2 1.04
    -1 6 2 1.39
    1 -6 2 0.76
    1 -6 2 1.48
    1 6 -2 1.24
    -1 -6 -2 1.33
    1 6 -2 0.99
    -1 6 -2 1.58
    1 6 2 1.77
    -1 -6 2 1.47
    1 -6 -2 1.37
    -1 6 -2 2.12
    -1 6 -2 1.66
    -1 -6 2 2.14
    1 -6 -2 1.25
    -1 6 -2 1.46
    1 6 2 1.5
    1 -6 -2 1.41
    1 6 2 1.32
    2 -6 2 70.02
    -2 -6 -2 69.65
    -2 -6 -2 68.39
    2 -6 2 71.4
    -2 6 2 71.92
    2 6 -2 70.77
    2 6 -2 68.49
    -2 6 2 73.2
    2 6 -2 70.7
    -2 6 2 72.03
    2 6 -2 70.12
    2 -6 -2 72.92
    -2 -6 2 69.91
    2 6 2 69.01
    -2 6 -2 70.9
    -2 6 -2 68.97
    -2 -6 2 70.54
    2 -6 -2 71.2
    2 -6 -2 71.09
    2 6 2 68.11
    -2 6 -2 74.02
    -2 6 -2 70.61
    2 6 2 75.12
    -3 6 2 32.26
    3 -6 2 32.47
    -3 6 2 33.86
    3 6 -2 34.81
    3 6 -2 37.5
    3 -6 2 36.42
    -3 6 2 35.31
    -3 -6 -2 31.63
    3 -6 2 33.85
    3 6 -2 35.88
    3 6 -2 36.84
    -3 6 -2 35.63
    3 -6 -2 39.17
    3 6 2 35.12
    3 -6 -2 36.46
    3 -6 -2 35.55
    -3 6 -2 36.52
    3 6 2 32.15
    -3 6 -2 33.89
    3 6 2 34.63
    -3 -6 2 34.07
    -3 -6 2 37.03
    -4 -6 -2 15.44
    -4 6 2 11.33
    -4 -6 -2 11.63
    -4 6 2 12.37
    4 -6 2 14.95
    4 6 -2 13.3
    -4 6 2 13.85
    4 6 -2 12.84
    4 6 -2 16.07
    4 -6 2 15.1
    -4 6 -2 13.24
    4 -6 -2 14.39
    4 6 2 12.51
    4 6 2 13.03
    -4 -6 2 13.54
    -4 6 -2 13.34
    -4 -6 2 12.84
    4 6 2 11.98
    4 -6 -2 13.36
    4 -6 -2 10.77
    5 6 -2 4.57
    5 -6 2 3.35
    5 6 -2 4.49
    5 -6 2 4.01
    -5 6 2 5.26
    -5 6 2 3.37
    -5 -6 -2 3.74
    5 6 -2 4.04
    -5 -6 -2 3.09
    -5 -6 2 4.58
    -5 -6 2 4.17
    5 -6 -2 4.69
    -5 6 -2 4.54
    -5 6 -2 4.01
    5 6 2 3.61
    5 -6 -2 4.28
    5 6 2 3.91
    5 6 2 3.02
    6 6 -2 8.86
    -6 6 2 7.69
    6 6 -2 7.35
    -6 -6 -2 7.62
    -6 6 2 7.55
    6 6 -2 8
    6 -6 2 8.45
    6 -6 2 7.81
    -6 -6 2 7.11
    6 6 2 7.65
    -6 6 -2 7.5
    6 -6 -2 10.19
    6 -6 -2 8.02
    6 6 2 7.54
    0 7 2 5.14
    0 7 -2 3.76
    0 -7 2 4.86
    0 7 2 5.41
    0 -7 -2 5.23
    0 -7 -2 5.82
    0 7 2 5.39
    0 7 -2 4.89
    0 -7 2 5.99
    0 7 -2 4.77
    1 -7 2 40.97
    -1 7 2 41.58
    -1 7 2 44.93
    1 -7 2 43.74
    -1 -7 -2 43.13
    1 7 -2 43.74
    -1 -7 -2 42.71
    1 7 -2 43.17
    1 -7 2 43.55
    1 7 -2 40.3
    1 7 -2 39.94
    -1 7 2 41.32
    1 7 2 46.07
    1 7 2 46.75
    -1 -7 2 44.99
    -1 7 -2 44.69
    1 7 2 46.18
    -1 7 -2 45.55
    1 -7 -2 44.58
    1 -7 -2 46.18
    -1 7 -2 42.05
    -1 -7 2 41.3
    2 7 -2 6.72
    2 -7 2 7.24
    2 7 -2 7.1
    2 -7 2 6.08
    2 7 -2 7.23
    -2 7 2 7.28
    -2 -7 -2 7.04
    -2 7 2 7.6
    -2 7 2 7.91
    2 7 -2 7.24
    -2 -7 -2 6.3
    2 -7 2 6.78
    2 7 2 5.78
    2 -7 -2 6.67
    -2 -7 2 7.78
    -2 7 -2 7.06
    2 -7 -2 6.83
    2 -7 -2 6.83
    2 7 2 5.81
    2 7 2 5.29
    -2 7 -2 7.47
    -2 -7 2 6.87
    -2 7 -2 5.69
    3 -7 2 24.82
    -3 -7 -2 26.46
    -3 7 2 21.88
    3 -7 2 21.15
    -3 7 2 22.75
    3 7 -2 23.91
    3 7 -2 22.97
    3 7 -2 21.61
    -3 7 2 23.14
    3 -7 2 23.43
    3 -7 -2 23.02
    -3 7 -2 23.57
    3 7 2 20.78
    3 7 2 20.57
    3 7 2 21.44
    3 -7 -2 26.68
    -3 7 -2 24.25
    -3 -7 2 22.24
    4 -7 2 11.61
    -4 7 2 13.51
    4 -7 2 12.6
    4 7 -2 14.59
    -4 -7 -2 14.88
    -4 -7 -2 14.09
    -4 7 2 14.72
    4 7 -2 16.39
    4 7 -2 13.56
    -4 7 -2 13.85
    4 -7 -2 13.95
    4 7 2 14.13
    4 7 2 12.61
    -4 7 -2 14.47
    4 7 2 14.92
    -4 -7 2 14.91
    4 -7 -2 14.79
    5 7 -2 13.07
    -5 7 2 13.7
    5 7 -2 13.6
    5 7 -2 11.35
    -5 -7 -2 12.68
    -5 -7 -2 14.34
    5 -7 2 13.52
    5 -7 2 12.76
    5 -7 -2 11.99
    -5 -7 2 13.85
    -5 7 -2 14.35
    -5 -7 2 14.4
    -5 7 -2 13.74
    5 7 2 14.25
    5 7 2 11.34
    5 7 2 13.57
    5 -7 -2 11.54
    6 7 -2 0.8
    -6 -7 -2 0.07
    6 -7 2 0.59
    -6 7 2 1.04
    6 -7 2 1.31
    6 7 -2 1.14
    6 7 -2 2.09
    6 -7 -2 0.77
    6 7 2 1.29
    6 7 2 1.13
    -6 -7 2 0.59
    -6 7 -2 1.08
    6 -7 -2 1
    0 -8 2 4.73
    0 8 2 4.58
    0 -8 2 3.44
    0 -8 -2 4.36
    0 8 -2 5.54
    0 -8 -2 5.55
    0 8 -2 4.8
    0 8 2 5.66
    0 8 -2 4.25
    1 -8 2 32.33
    1 8 -2 33.8
    -1 -8 -2 32.1
    -1 8 2 35.99
    -1 8 2 32.43
    1 8 -2 33.62
    1 8 -2 33.3
    -1 -8 -2 36.12
    1 -8 2 32.16
    1 8 2 33.21
    -1 8 -2 37.56
    1 8 2 32.65
    -1 8 -2 36.78
    -1 -8 2 33.26
    1 -8 -2 31.98
    -1 8 -2 37.14
    1 8 2 34.18
    1 -8 -2 37.87
    -1 -8 2 37.67
    -2 -8 -2 7.74
    2 8 -2 5.44
    2 8 -2 6.86
    -2 8 2 7.73
    2 -8 2 7.54
    2 -8 2 7.87
    -2 8 2 5.59
    2 8 -2 8.9
    -2 -8 -2 6.27
    -2 8 -2 6.04
    -2 8 -2 8.77
    2 8 2 6.24
    2 8 2 7.43
    -2 -8 2 6.88
    -2 -8 2 6.88
    2 8 2 7.66
    2 -8 -2 5.36
    -2 8 -2 7.37
    2 -8 -2 6.02
    3 8 -2 10.71
    3 -8 2 10
    -3 8 2 9.15
    3 -8 2 10.36
    -3 -8 -2 8.92
    3 8 -2 10.36
    -3 8 2 10.1
    -3 -8 2 9.65
    3 -8 -2 11.05
    3 8 2 9.2
    -3 8 -2 10.63
    -3 8 -2 9.82
    3 8 2 9.98
    3 8 2 12.43
    -4 -8 -2 3.14
    4 8 -2 4.03
    4 -8 2 4.54
    4 -8 2 4.47
    -4 -8 -2 5.94
    -4 8 2 6.01
    4 8 -2 3.42
    4 8 -2 4.55
    -4 8 -2 4.55
    4 8 2 5.73
    -4 -8 2 5.13
    4 -8 -2 4.49
    -4 8 -2 4.39
    4 8 2 3.08
    4 8 2 4.17
    4 -8 -2 4.62
    5 8 -2 3.59
    5 -8 2 4.56
    5 8 -2 4.78
    -5 8 2 5
    -5 -8 -2 4.68
    -5 -8 -2 3.88
    5 8 -2 4.37
    5 -8 2 5.23
    5 -8 -2 3.7
    5 8 2 5.72
    5 -8 -2 4.65
    -5 8 -2 4.97
    5 8 2 2.14
    5 8 2 5.01
    -5 -8 2 3.98
    -5 -8 2 3.29
    -5 8 -2 4.57
    0 -9 2 31.83
    0 -9 2 35.75
    0 9 2 33.46
    0 9 -2 31.24
    0 -9 -2 36.32
    0 9 2 33.56
    0 -9 -2 32.81
    0 9 -2 33.69
    0 9 -2 30.48
    -1 -9 -2 34.73
    1 9 -2 35.07
    -1 -9 -2 37.38
    1 -9 2 36.42
    1 9 -2 32.8
    1 -9 2 37.36
    1 9 -2 37.14
    -1 9 2 38.61
    -1 9 2 31.79
    1 -9 -2 34.32
    1 9 2 33.29
    1 9 2 35.96
    -1 9 -2 33.81
    -1 -9 2 36.9
    -1 9 -2 33.7
    -1 9 -2 35.88
    1 -9 -2 34.42
    -1 -9 2 34.74
    2 9 -2 2.4
    -2 9 2 2.19
    -2 9 2 2.68
    2 9 -2 2.98
    2 -9 2 2.17
    -2 -9 -2 3.29
    2 -9 2 1.58
    2 9 2 2.21
    -2 -9 2 2.62
    -2 -9 2 1.93
    2 -9 -2 1.49
    2 -9 -2 1.14
    -2 9 -2 2.06
    -2 9 -2 2.29
    -2 9 -2 1.93
    2 9 2 1.54
    -3 9 2 5.22
    3 9 -2 5.68
    3 9 -2 5.31
    -3 9 2 5.31
    -3 -9 -2 5.55
    3 -9 2 6.9
    3 9 2 6.92
    -3 9 -2 5.87
    -3 9 -2 8.13
    3 9 2 5.57
    -3 -9 2 7.77
    3 -9 -2 5.32
    4 9 -2 0.42
    -4 -9 -2 1.11
    -4 -9 -2 1.39
    4 -9 2 0.76
    4 9 -2 0.89
    -4 9 2 0.35
    4 9 2 1.75
    -4 9 -2 1.12
    -4 -9 2 0.74
    4 9 2 0.6
    -4 9 -2 1.35
    4 -9 -2 0.67
    5 9 -2 5.87
    5 9 -2 8.49
    5 -9 2 5.76
    -5 -9 -2 6.46
    5 -9 2 6.11
    -5 -9 -2 5.53
    -5 9 2 7.85
    5 -9 -2 7.25
    5 9 2 8.37
    5 9 2 6.79
    -5 9 -2 7.68
    -5 -9 2 6.85
    5 9 2 8.41
    -5 -9 2 7.03
    0 -10 2 0.47
    0 -10 -2 0.59
    0 10 -2 0.97
    0 10 -2 0.89
    0 10 2 0.44
    0 -10 2 0.31
    0 -10 -2 0.95
    0 10 2 0.63
    1 -10 2 10.74
    1 -10 2 10.83
    1 10 -2 10.82
    -1 10 2 12.18
    -1 10 2 11.37
    -1 -10 -2 11.82
    -1 -10 -2 12.63
    1 10 -2 11.04
    -1 -10 2 11.31
    1 -10 -2 13.34
    1 -10 -2 9.57
    1 10 2 9.77
    -1 10 -2 12.26
    -1 10 -2 12.76
    1 10 2 10.7
    -1 -10 2 11.11
    2 -10 2 4.11
    2 -10 2 4.18
    -2 10 2 1.53
    2 10 -2 2.61
    2 10 -2 3.12
    -2 -10 -2 2.9
    -2 10 2 2.96
    -2 -10 2 3.52
    2 -10 -2 4.27
    2 -10 -2 3.44
    2 10 2 3.18
    -2 10 -2 3.02
    2 10 2 3.41
    -2 10 -2 3.74
    -2 -10 2 3.88
    3 -10 2 14.85
    3 10 -2 13.56
    3 10 -2 13.13
    -3 -10 -2 15.82
    -3 10 2 12.61
    3 10 2 14.11
    -3 10 -2 13.42
    -3 10 -2 13.65
    3 -10 -2 14.81
    3 10 2 14.48
    -3 -10 2 15.41
    -4 10 2 -0.11
    4 -10 2 -0.1
    -4 -10 -2 0.3
    -4 -10 -2 -0.1
    4 10 -2 0.31
    4 10 -2 -0.11
    -4 10 -2 0.02
    4 10 2 -0.15
    4 -10 -2 -0.21
    4 10 2 0.23
    -4 10 -2 -0.16
    -4 -10 2 -0.19
    0 11 -2 6.32
    0 11 2 5.3
    0 -11 2 4.8
    0 -11 2 4.99
    0 11 2 5.08
    0 11 -2 5.58
    0 -11 -2 5.27
    0 -11 -2 5.54
    1 11 -2 0.82
    1 -11 2 0.45
    1 -11 2 0.94
    -1 -11 -2 0.5
    1 11 -2 0.32
    -1 11 2 0.5
    -1 11 2 0.36
    -1 -11 -2 0.36
    1 -11 -2 0.3
    -1 11 -2 0.08
    -1 -11 2 0.54
    1 -11 -2 0.5
    -1 -11 2 0.91
    -1 11 -2 0.29
    1 11 2 0.54
    1 11 2 0.76
    2 11 -2 3.5
    -2 11 2 3.02
    2 11 -2 2.02
    2 -11 2 3.15
    2 -11 2 3.61
    -2 -11 -2 2.4
    -2 11 -2 2.18
    2 11 2 2.69
    -2 11 -2 1.58
    2 -11 -2 2.38
    2 11 2 2.23
    2 -11 -2 3.24
    -2 -11 2 1.2
    3 -11 2 0.12
    3 11 -2 -0.32
    -3 11 2 -0.36
    3 11 -2 0.15
    -3 -11 -2 0.36
    3 11 2 -0.09
    3 11 2 -0.09
    -3 -11 2 -0.61
    3 -11 -2 -0.17
    -3 11 -2 -0.44
    -3 11 -2 -0.56
    0 12 -2 9.27
    0 -12 2 9.35
    0 -12 -2 8.63
    0 12 2 8.46
    0 12 -2 8.08
    0 -12 -2 8.26
    0 12 2 8.53
    0 -12 2 7.65
    0 0 -3 -0.6
    0 0 -3 -0.6
    0 0 -3 -0.7
    0 0 -3 -0.5
    0 0 3 -0.59
    0 0 3 -0.65
    1 0 -3 893.62
    1 0 -3 849
    1 0 3 791.75
    -1 0 3 844.16
    -1 0 -3 832.6
    1 0 -3 845.36
    -1 0 -3 851.95
    1 0 -3 851.46
    1 0 3 887.2
    -1 0 3 857.99
    1 0 3 861.22
    1 0 3 815.15
    1 0 -3 920.45
    1 0 -3 855.45
    -1 0 -3 801.47
    2 0 -3 65.83
    -2 0 -3 66.7
    2 0 3 64.5
    2 0 3 64.75
    2 0 -3 62.18
    -2 0 3 65.85
    2 0 3 68.22
    2 0 3 66.08
    2 0 -3 65.76
    2 0 -3 69.14
    -2 0 3 65.5
    2 0 -3 68.15
    -2 0 -3 63.08
    -3 0 -3 6.19
    -3 0 3 7.16
    3 0 -3 6.96
    3 0 3 6.05
    3 0 -3 7.55
    3 0 3 7.13
    3 0 -3 7.41
    3 0 3 6.74
    -3 0 3 6.9
    3 0 -3 6.54
    -3 0 -3 7.74
    -3 0 3 5.73
    3 0 -3 6.78
    -3 0 -3 5.65
    3 0 3 7.79
    -4 0 3 0.27
    -4 0 -3 0.22
    4 0 3 0.5
    -4 0 -3 0.22
    4 0 3 0.44
    4 0 -3 0.04
    4 0 -3 0.1
    4 0 3 0.36
    4 0 -3 0.26
    -4 0 -3 0.72
    4 0 -3 0.36
    -4 0 3 0.18
    4 0 3 0.4
    -5 0 -3 4.76
    -5 0 3 6.28
    5 0 -3 5.32
    5 0 3 6.67
    5 0 -3 5.18
    5 0 3 6.79
    -5 0 3 6.18
    5 0 -3 5.4
    5 0 3 4.91
    -5 0 -3 6.33
    5 0 -3 6.39
    6 0 -3 4.77
    6 0 -3 7.17
    -6 0 3 6.41
    -6 0 3 5.99
    -6 0 -3 5.09
    6 0 3 5.57
    -6 0 -3 5.61
    6 0 3 5.58
    6 0 3 5.14
    -7 0 3 1.05
    7 0 3 0.85
    -7 0 -3 1.21
    7 0 3 1.28
    -7 0 -3 0.55
    7 0 -3 0.95
    7 0 -3 0.69
    0 1 -3 588.8
    0 1 3 515.55
    0 -1 -3 582.6
    0 -1 -3 573.04
    0 -1 3 525.36
    0 1 3 577.81
    0 -1 3 561.59
    0 1 3 577.08
    0 1 -3 568.2
    0 1 -3 588.65
    0 1 -3 559.57
    0 -1 -3 565.77
    0 -1 -3 538.27
    -1 1 3 284.67
    -1 -1 -3 284.81
    -1 1 3 285.51
    1 -1 3 282.89
    1 1 -3 280.49
    -1 -1 -3 272.04
    1 1 -3 276.39
    1 -1 3 280.2
    -1 1 3 274.53
    -1 -1 -3 278.77
    1 -1 3 267.67
    1 1 -3 276.29
    1 1 -3 276.44
    1 1 -3 286.99
    1 1 -3 280.5
    1 -1 -3 289.89
    -1 1 -3 283.58
    1 1 3 278.92
    1 -1 -3 290.97
    1 -1 -3 288.35
    1 1 3 274.5
    -1 1 -3 281.27
    1 -1 -3 276
    1 1 3 288.48
    -1 1 -3 256.06
    2 1 -3 57.21
    2 -1 3 52.71
    2 1 -3 53.93
    -2 -1 -3 53.44
    -2 1 3 53.01
    2 1 -3 53.73
    2 1 -3 54.46
    2 1 -3 55.41
    2 1 -3 56.51
    -2 1 3 55.78
    2 -1 3 53.6
    2 -1 3 53.93
    -2 -1 -3 57.26
    2 -1 -3 50.78
    2 -1 -3 52.89
    2 1 3 52.01
    -2 1 -3 53.73
    -2 1 -3 53.6
    2 -1 -3 55.41
    -2 1 -3 54.33
    -2 -1 3 53.88
    2 1 3 53.52
    2 1 3 49.87
    2 -1 -3 48.74
    3 1 -3 5.47
    3 -1 3 5.7
    -3 1 3 6.2
    3 1 -3 6.75
    3 1 -3 5.94
    -3 1 3 5.49
    -3 -1 -3 5.98
    3 -1 3 5.88
    3 1 -3 5.78
    3 -1 3 5.94
    3 1 -3 5.66
    3 1 -3 6.12
    3 -1 3 6.09
    -3 -1 -3 6.66
    3 1 3 5.73
    3 -1 -3 6.88
    -3 -1 3 6.32
    3 -1 -3 5.15
    -3 1 -3 6.32
    3 1 3 6.73
    3 1 3 6.32
    3 -1 -3 5.2
    -3 -1 3 6.62
    -3 1 -3 6.77
    -3 -1 3 5.96
    -3 1 -3 7.58
    4 -1 3 29.33
    -4 -1 -3 28.62
    4 -1 3 30.89
    -4 1 3 30.52
    4 1 -3 28.96
    4 -1 3 30.84
    -4 -1 -3 29.38
    4 1 -3 28.04
    4 -1 3 29.52
    -4 1 3 28.34
    4 1 -3 30.41
    4 1 -3 32.31
    4 1 3 26.81
    4 1 3 28.6
    4 1 3 27.66
    -4 -1 3 29.12
    -4 -1 3 28.06
    -4 -1 3 29.34
    4 -1 -3 29.03
    -4 1 -3 28.45
    4 -1 -3 29.79
    4 -1 -3 25.5
    -4 1 -3 29.63
    -5 1 3 10.7
    5 1 -3 11.73
    5 -1 3 9.37
    5 1 -3 12.86
    -5 -1 -3 11.77
    5 -1 3 10.82
    -5 -1 -3 10.22
    5 1 -3 10.64
    -5 1 3 10.14
    -5 1 -3 10.46
    -5 -1 3 12.35
    5 1 3 11.8
    5 -1 -3 12.12
    5 -1 -3 10.92
    5 1 3 10.53
    5 -1 -3 11.93
    -5 1 -3 12.37
    -5 -1 3 10.08
    5 1 3 11.85
    6 1 -3 8.02
    6 1 -3 8.7
    6 1 -3 8.49
    6 -1 3 6.35
    -6 1 3 7.39
    -6 -1 -3 6.45
    -6 1 3 8.21
    6 -1 3 9.67
    -6 -1 -3 7.83
    -6 1 -3 7.98
    6 -1 -3 7.85
    6 1 3 9.07
    6 -1 -3 7.02
    6 1 3 8.08
    -6 1 -3 7.45
    -6 -1 3 9.25
    -6 -1 3 9.94
    6 1 3 8.22
    -7 -1 -3 12.3
    7 -1 3 9.72
    7 1 -3 9.33
    7 1 -3 12.06
    -7 1 3 9.04
    -7 -1 -3 13.11
    7 1 -3 11.95
    7 -1 3 9.97
    7 1 3 12.35
    7 -1 -3 10.49
    -7 1 -3 10.22
    7 1 3 10.6
    -7 -1 3 13.8
    7 1 3 11.38
    -7 1 -3 10.83
    -7 -1 3 9.17
    7 -1 -3 10.69
    0 2 3 0.51
    0 -2 3 0.55
    0 2 -3 0.33
    0 -2 -3 0.46
    0 2 -3 0.52
    0 -2 -3 0.37
    0 -2 -3 0.36
    0 2 -3 0.34
    0 2 3 0.56
    0 2 3 0.42
    0 -2 3 0.37
    0 2 -3 0.45
    -1 2 3 68.65
    -1 -2 -3 65.43
    1 2 -3 66.33
    1 2 -3 65.98
    1 -2 3 67.4
    -1 -2 -3 68.5
    -1 -2 -3 67.81
    1 2 -3 69.35
    -1 2 3 67.12
    1 -2 3 66.32
    1 2 -3 68.11
    1 -2 3 65.08
    1 2 -3 67.45
    -1 2 3 65.05
    1 2 -3 67.27
    1 2 3 68.67
    1 2 3 68.54
    1 2 3 67.93
    -1 2 -3 68.14
    1 2 3 67.41
    -1 2 -3 67.4
    -1 2 -3 70.25
    1 -2 -3 68.01
    1 -2 -3 72.75
    1 -2 -3 71.09
    -2 -2 -3 7.65
    2 2 -3 7.07
    2 2 -3 7.1
    2 2 -3 7.42
    2 2 -3 7.31
    2 -2 3 7.45
    -2 2 3 6.16
    2 2 -3 7.06
    2 -2 3 7.18
    -2 -2 -3 7.04
    2 -2 3 6.58
    2 2 -3 6.69
    -2 -2 -3 7.19
    -2 2 3 7.18
    2 2 3 7.01
    -2 2 -3 8.01
    2 2 3 9.21
    2 -2 -3 8.11
    2 -2 -3 7.96
    -2 2 -3 7.1
    2 -2 -3 7.13
    2 2 3 7.79
    -2 2 -3 7.56
    2 2 3 7.37
    2 -2 -3 6.89
    3 2 -3 28.74
    3 -2 3 28.83
    3 2 -3 26.21
    3 2 -3 27.39
    -3 -2 -3 27
    3 2 -3 25.89
    3 -2 3 26.71
    3 -2 3 28.18
    3 2 -3 27.93
    -3 2 3 27.16
    3 2 -3 25.27
    -3 2 3 26.74
    -3 -2 -3 27.72
    -3 -2 3 26.24
    3 -2 -3 25.05
    -3 -2 3 25.66
    3 -2 -3 25.01
    -3 2 -3 24.55
    3 2 3 25.09
    3 2 3 25.02
    3 -2 -3 24.02
    -3 2 -3 25.01
    3 2 3 25.52
    -3 2 -3 26.36
    4 2 -3 2.9
    -4 2 3 3.77
    -4 -2 -3 2.63
    4 2 -3 2.56
    4 -2 3 2.95
    4 2 -3 3.05
    -4 -2 -3 3.09
    4 -2 3 2.25
    -4 2 3 2.73
    4 -2 3 3.29
    4 2 -3 2.8
    4 2 -3 2.82
    4 -2 -3 1.88
    -4 2 -3 2.59
    4 2 3 2.93
    -4 2 -3 2.84
    4 2 3 2.28
    -4 -2 3 2.8
    4 2 3 1.87
    4 -2 -3 2.51
    -4 -2 3 2.83
    4 -2 -3 1.62
    5 -2 3 50.42
    -5 -2 -3 55.04
    5 2 -3 53.41
    5 -2 3 51.64
    5 -2 3 56.72
    -5 2 3 58.3
    -5 2 3 55.36
    5 2 -3 55.75
    5 2 -3 51.8
    5 -2 -3 57.29
    5 -2 -3 56.9
    -5 2 -3 53.43
    5 2 3 52.37
    -5 -2 3 53.74
    5 2 3 56.42
    -5 -2 3 56.53
    5 -2 -3 56.06
    -5 2 -3 55.59
    5 2 3 58.35
    -6 2 3 40.42
    6 2 -3 42.92
    6 -2 3 39.43
    -6 -2 -3 40.61
    -6 -2 -3 39.97
    6 -2 3 47.55
    6 2 -3 40.35
    6 2 -3 41.6
    6 -2 -3 38.66
    6 2 3 39.88
    -6 -2 3 39.05
    -6 -2 3 45.04
    -6 2 -3 44.41
    6 2 3 38.5
    6 2 3 41.97
    -6 2 -3 43.6
    6 -2 -3 40.35
    7 -2 3 13.51
    7 2 -3 13.02
    -7 -2 -3 16.72
    -7 2 3 13.28
    -7 -2 -3 14.81
    7 2 -3 13.64
    7 2 -3 16.55
    7 -2 3 14.92
    7 2 3 14.05
    -7 2 -3 16.58
    -7 -2 3 15.24
    7 -2 -3 14.43
    -7 2 -3 14.77
    7 -2 -3 15.14
    7 2 3 14.86
    7 2 3 15.08
    -7 -2 3 17.75
    0 -3 3 3.63
    0 3 3 3.99
    0 -3 -3 3.42
    0 3 3 3.15
    0 -3 3 3.42
    0 3 -3 3.47
    0 3 -3 3.85
    0 -3 -3 3.3
    0 3 3 4.12
    0 -3 -3 3.71
    0 3 -3 3.92
    1 3 -3 155.58
    -1 3 3 150.48
    -1 3 3 153.96
    -1 -3 -3 136.64
    -1 3 3 155.58
    1 -3 3 147.06
    1 3 -3 145.75
    1 3 -3 149.31
    1 3 -3 145.48
    1 3 -3 145.61
    1 -3 3 147.1
    -1 -3 -3 151.4
    1 -3 3 151.35
    1 3 -3 149.52
    -1 -3 3 151.18
    1 3 3 147.97
    -1 -3 3 145.73
    1 3 3 151.97
    1 -3 -3 141.79
    1 -3 -3 154.81
    1 3 3 140.49
    -1 3 -3 151.38
    1 -3 -3 150.1
    1 3 3 144.77
    -1 3 -3 149.96
    -1 3 -3 146.25
    -2 -3 -3 124.25
    2 3 -3 135.72
    2 3 -3 126.86
    -2 -3 -3 129.79
    -2 3 3 134.55
    2 -3 3 129.99
    2 3 -3 129.83
    2 -3 3 133.88
    2 3 -3 126.48
    -2 3 3 130
    -2 3 3 132.89
    2 3 -3 130.23
    2 3 -3 132.65
    -2 -3 -3 133.38
    2 -3 3 128.89
    -2 -3 3 124.67
    -2 -3 3 129.6
    -2 3 -3 132.51
    2 -3 -3 128.75
    2 3 3 126.5
    2 -3 -3 134.81
    2 3 3 134.54
    2 -3 -3 131.33
    2 3 3 128.23
    -2 3 -3 126.82
    2 3 3 124.74
    2 -3 -3 131.63
    -2 3 -3 129.32
    3 -3 3 34.77
    3 3 -3 34.22
    -3 -3 -3 33.91
    3 3 -3 33.32
    3 3 -3 33.75
    -3 3 3 34.91
    -3 -3 -3 34.55
    3 3 -3 34.42
    3 3 -3 32.29
    3 3 -3 30.89
    3 -3 3 32.99
    -3 3 3 34.11
    3 -3 3 31.06
    -3 -3 -3 33.82
    -3 3 -3 34.38
    3 -3 -3 35.39
    -3 -3 3 31.22
    -3 3 -3 34.33
    -3 -3 3 32.85
    -3 3 -3 31.48
    3 -3 -3 35.77
    3 3 3 31.27
    3 3 3 31.63
    3 3 3 33.87
    3 -3 -3 36.14
    3 -3 -3 35.1
    3 3 3 33.74
    4 3 -3 20.17
    -4 3 3 20.23
    4 -3 3 20.31
    -4 -3 -3 19.08
    4 3 -3 18.7
    -4 3 3 19.17
    4 -3 3 19.2
    4 3 -3 18.89
    4 3 -3 19.66
    4 -3 3 21.02
    4 3 -3 22.12
    -4 -3 -3 20.66
    4 -3 -3 18.65
    -4 -3 3 21.36
    -4 3 -3 20.16
    4 -3 -3 18.74
    -4 3 -3 18.94
    4 3 3 19.15
    4 3 3 21.3
    4 3 3 19.17
    -4 -3 3 18.92
    4 -3 -3 21.31
    5 3 -3 25.01
    5 3 -3 24.98
    5 -3 3 24.02
    -5 -3 -3 25.07
    -5 3 3 25.32
    5 -3 3 23.5
    5 -3 3 25.01
    -5 3 3 22.52
    5 3 -3 25.6
    5 3 3 26.55
    5 -3 -3 24.85
    5 3 3 25.75
    5 -3 -3 24.97
    -5 3 -3 23.99
    -5 3 -3 25.45
    -5 -3 3 23.35
    5 -3 -3 25.88
    5 3 3 23.54
    6 -3 3 20.95
    6 -3 3 20.3
    -6 -3 -3 21.7
    -6 3 3 24.3
    6 3 -3 21.69
    6 3 -3 19.03
    6 3 -3 22.89
    -6 -3 3 23.05
    6 -3 -3 22.88
    6 3 3 20.74
    -6 3 -3 21.81
    -6 3 -3 21.99
    -6 -3 3 21.1
    6 -3 -3 20.38
    6 3 3 21.36
    6 3 3 19.84
    6 -3 -3 22.28
    7 3 -3 12.91
    -7 3 3 9.06
    7 3 -3 11.04
    7 -3 3 13.49
    -7 -3 -3 14.87
    7 3 -3 13.36
    7 -3 3 10.66
    -7 -3 -3 12.71
    7 3 3 12.89
    7 3 3 11.53
    7 -3 -3 11.9
    -7 -3 3 11.6
    7 -3 -3 14.17
    -7 3 -3 12.3
    -7 3 -3 11.57
    -7 -3 3 12.72
    0 -4 -3 46.37
    0 -4 -3 43.98
    0 -4 3 46.17
    0 4 -3 42.39
    0 4 3 43.05
    0 4 3 44
    0 4 -3 44.29
    0 4 -3 43.93
    0 -4 3 40.5
    0 -4 -3 45.68
    0 4 3 43.64
    0 4 -3 46.17
    1 -4 3 31.51
    1 4 -3 30.18
    -1 4 3 30.01
    1 4 -3 28.35
    -1 -4 -3 29.36
    -1 4 3 31.21
    1 4 -3 29.09
    1 4 -3 30.26
    -1 4 3 28.57
    -1 -4 -3 29.08
    1 -4 3 27.52
    1 4 3 26.86
    1 4 3 27.77
    -1 4 -3 30.12
    1 4 3 28.22
    -1 4 -3 30.15
    1 -4 -3 28.51
    -1 4 -3 30.1
    -1 -4 3 30.27
    1 -4 -3 28.77
    1 -4 -3 28.32
    -1 -4 3 29.56
    -2 -4 -3 82.77
    -2 -4 -3 83.76
    2 4 -3 78.99
    2 4 -3 79.65
    2 4 -3 79.84
    2 -4 3 75.87
    2 -4 3 81.88
    2 4 -3 83.47
    2 4 -3 84.16
    2 -4 3 81.85
    -2 4 3 81.79
    -2 4 3 82.58
    -2 4 3 76.65
    2 4 -3 78.48
    -2 4 -3 81.28
    -2 4 -3 77.97
    2 4 3 80.54
    -2 -4 3 80.87
    2 -4 -3 80.75
    2 4 3 79.74
    2 -4 -3 79.24
    2 -4 -3 79.35
    2 4 3 82.46
    -2 4 -3 77.53
    -2 -4 3 77.41
    2 4 3 74.86
    3 4 -3 12.78
    -3 -4 -3 11.19
    3 4 -3 11.97
    -3 4 3 10.28
    3 -4 3 11.67
    -3 4 3 12.02
    3 4 -3 9.82
    -3 4 3 11.18
    3 -4 3 11.39
    3 4 -3 11.15
    -3 -4 -3 11.54
    3 4 -3 11.45
    3 4 -3 11.39
    3 -4 3 12.48
    -3 4 -3 11.92
    3 -4 -3 11.57
    3 -4 -3 11.63
    -3 -4 3 11.98
    3 4 3 10.53
    3 4 3 11.4
    3 4 3 11.5
    3 4 3 10.12
    -3 4 -3 11.12
    3 -4 -3 11.42
    -3 -4 3 11.01
    -3 4 -3 11.1
    3 -4 -3 11.92
    4 4 -3 11.66
    4 -4 3 12.29
    4 -4 3 11.85
    -4 -4 -3 10.79
    4 -4 3 10.53
    4 4 -3 11.32
    4 4 -3 11.79
    -4 -4 -3 12.67
    -4 4 3 11.3
    -4 4 3 12.4
    4 4 -3 11.57
    -4 4 3 11.78
    4 4 -3 11.61
    -4 4 -3 10.32
    4 4 3 12.56
    4 4 3 12.52
    4 -4 -3 11.38
    -4 -4 3 11.63
    -4 -4 3 11.85
    4 4 3 11.34
    4 -4 -3 12.51
    -4 4 -3 12.51
    4 -4 -3 11.97
    4 4 3 13.04
    5 4 -3 2.42
    -5 4 3 2.78
    5 4 -3 1.92
    5 4 -3 2.92
    -5 -4 -3 1.46
    5 -4 3 2.28
    5 -4 3 2.34
    -5 -4 -3 2.17
    -5 4 3 1.79
    5 -4 3 1.92
    5 4 -3 1.58
    5 -4 -3 1.47
    5 -4 -3 2.53
    -5 4 -3 2.89
    5 4 3 2.39
    5 -4 -3 2.87
    5 4 3 2.45
    -5 -4 3 2.01
    -5 4 -3 2.23
    5 4 3 1.72
    -6 -4 -3 13.02
    6 4 -3 11.61
    -6 4 3 13.83
    6 4 -3 16.74
    6 4 -3 15.43
    6 -4 3 14.26
    6 -4 3 15.54
    6 -4 -3 14.53
    6 4 3 11.99
    -6 4 -3 16.33
    6 -4 -3 14.68
    -6 -4 3 13.61
    -6 4 -3 14.38
    6 -4 -3 14.27
    6 4 3 15.69
    7 -4 3 17.96
    7 4 -3 16.27
    -7 -4 -3 15.39
    -7 4 3 15.13
    7 -4 3 15.44
    -7 -4 -3 17.23
    7 4 -3 17.09
    -7 -4 3 14.9
    -7 -4 3 15.75
    7 -4 -3 17.39
    -7 4 -3 14.88
    7 -4 -3 15.59
    -7 4 -3 17.03
    7 4 3 16.07
    7 4 3 17.74
    0 -5 -3 8.03
    0 5 3 8.5
    0 -5 3 8.55
    0 -5 -3 8.41
    0 5 3 7.44
    0 5 -3 6.94
    0 5 -3 8.72
    0 5 -3 7.42
    0 5 -3 7.18
    0 5 3 7.12
    0 -5 -3 8.57
    0 -5 3 8.3
    1 -5 3 29.93
    -1 5 3 29.91
    1 5 -3 30.01
    1 5 -3 27.71
    1 -5 3 31.36
    -1 -5 -3 28.99
    1 5 -3 29.02
    -1 5 3 29.88
    1 5 -3 27.58
    -1 -5 -3 29.97
    -1 5 3 29.17
    -1 5 -3 28.39
    1 5 3 31.11
    1 -5 -3 28.18
    1 5 3 28.77
    -1 5 -3 31.88
    -1 -5 3 30.19
    -1 -5 3 28.23
    -1 5 -3 29.39
    1 -5 -3 30.49
    -1 5 -3 29.09
    1 -5 -3 31.35
    -1 -5 3 31.28
    1 5 3 31
    2 5 -3 43.5
    2 5 -3 41.26
    -2 5 3 44.2
    2 5 -3 45.24
    -2 5 3 43.2
    2 -5 3 45.13
    2 5 -3 45.23
    -2 -5 -3 42.1
    -2 -5 -3 42.94
    2 -5 3 42.75
    -2 5 3 42.43
    2 5 -3 44.31
    2 -5 3 43.91
    -2 -5 3 40.58
    -2 5 -3 38.16
    -2 -5 3 43.7
    2 -5 -3 41.24
    -2 5 -3 43.78
    -2 5 -3 41.36
    2 5 3 42
    2 5 3 43.82
    -2 5 -3 43.88
    2 -5 -3 41.76
    -2 -5 3 43.28
    2 -5 -3 40.54
    2 5 3 40.76
    -3 -5 -3 7.31
    3 5 -3 8.6
    3 5 -3 8.35
    -3 5 3 9.74
    3 -5 3 8.72
    3 -5 3 9.83
    3 5 -3 8.85
    3 -5 3 8.76
    -3 5 3 7.25
    -3 5 3 9.95
    3 5 -3 9.56
    3 5 -3 8.35
    -3 -5 -3 8.62
    3 -5 -3 7.57
    3 -5 -3 7.53
    3 5 3 6.95
    -3 5 -3 7.31
    -3 5 -3 8.53
    3 -5 -3 8.74
    -3 -5 3 8.64
    3 5 3 8.98
    -3 -5 3 8.36
    3 5 3 8.25
    3 -5 -3 9.31
    -3 5 -3 8.53
    -4 5 3 9.86
    4 -5 3 9.27
    4 5 -3 9.86
    -4 5 3 10.46
    4 5 -3 8.27
    4 -5 3 10.29
    -4 5 3 9.26
    -4 -5 -3 10.95
    4 5 -3 9.93
    4 5 -3 9.54
    4 -5 3 10.38
    -4 -5 -3 11.59
    4 -5 -3 9.73
    4 5 3 12.19
    -4 5 -3 10.6
    4 5 3 11.28
    -4 -5 3 10.05
    4 5 3 10
    4 -5 -3 8.06
    4 -5 -3 11.4
    -4 5 -3 10.8
    -4 -5 3 9.03
    5 -5 3 11.44
    5 5 -3 11.65
    -5 5 3 14.22
    -5 -5 -3 12.49
    -5 5 3 11.86
    5 -5 3 13.32
    5 5 -3 11.74
    5 5 -3 12.45
    -5 -5 -3 12.6
    5 -5 -3 11.06
    5 5 3 12.45
    5 5 3 11.91
    -5 -5 3 12.67
    -5 5 -3 12.19
    5 -5 -3 12.31
    5 -5 -3 10.87
    -5 5 -3 12.96
    -6 5 3 7.5
    6 5 -3 8.36
    6 5 -3 7.71
    -6 -5 -3 6.89
    -6 5 3 7.76
    6 -5 3 6.91
    6 5 3 7.4
    6 -5 -3 6.45
    -6 5 -3 8.4
    -6 5 -3 5.23
    6 -5 -3 8.14
    -6 -5 3 9.41
    6 -5 -3 8.18
    6 5 3 5.96
    7 5 -3 2.44
    -7 -5 -3 3.43
    -7 5 3 3.99
    -7 5 3 3.57
    7 5 -3 3.75
    7 -5 3 3.41
    7 -5 -3 3.18
    -7 5 -3 3.94
    -7 -5 3 4.25
    -7 -5 3 3.74
    -7 5 -3 2.75
    7 -5 -3 2.31
    7 5 3 2.47
    7 5 3 3.17
    0 6 -3 0
    0 -6 3 0.21
    0 6 -3 -0.11
    0 -6 3 0.29
    0 6 -3 0.04
    0 -6 -3 -0.01
    0 6 3 0.4
    0 6 3 0.03
    0 -6 3 -0.05
    0 -6 -3 0.04
    0 6 3 0.08
    0 6 -3 0.03
    -1 6 3 5.77
    -1 -6 -3 5.38
    -1 6 3 6.71
    1 6 -3 6.01
    1 6 -3 5.61
    1 -6 3 5.45
    -1 -6 -3 4.9
    1 -6 3 6.32
    1 6 -3 4.74
    -1 6 3 5.63
    1 -6 3 6.96
    -1 6 -3 5.81
    1 -6 -3 5.59
    1 -6 -3 4.79
    1 6 3 5
    -1 -6 3 5.37
    -1 -6 3 5.3
    -1 -6 3 6.94
    1 6 3 5.42
    -1 6 -3 5.73
    1 6 3 5.14
    -1 6 -3 4.77
    1 -6 -3 5.77
    2 6 -3 4.73
    2 -6 3 5.8
    -2 6 3 4.71
    2 -6 3 4.2
    -2 -6 -3 5.61
    2 -6 3 5.2
    2 6 -3 6.26
    -2 6 3 4.91
    -2 6 3 5.06
    2 6 -3 4.35
    2 6 -3 5.11
    -2 -6 -3 4.43
    -2 6 -3 6.52
    -2 -6 3 5.63
    2 -6 -3 4.96
    -2 6 -3 4.63
    2 6 3 5.32
    2 6 3 4.91
    -2 6 -3 5.08
    -2 -6 3 4.8
    2 6 3 5.83
    2 -6 -3 5.8
    2 -6 -3 6.49
    -3 6 3 19.35
    3 6 -3 20.53
    3 6 -3 19.65
    3 -6 3 21.3
    -3 -6 -3 23.21
    3 6 -3 21.11
    3 -6 3 21.21
    3 6 -3 25.92
    3 -6 3 19.85
    -3 6 3 21.74
    -3 -6 -3 19.38
    -3 6 3 22.29
    3 6 3 18
    -3 -6 3 19.67
    3 6 3 20.98
    3 -6 -3 22.61
    3 -6 -3 20.34
    3 -6 -3 21.53
    3 6 3 18.32
    -3 6 -3 24.35
    -3 -6 3 20.95
    -3 6 -3 20.64
    -3 6 -3 19.66
    4 -6 3 29.96
    -4 6 3 27.19
    4 -6 3 25.71
    4 6 -3 28.89
    -4 6 3 24.72
    -4 -6 -3 26.39
    -4 -6 -3 28.7
    4 6 -3 27.04
    -4 6 3 27.98
    4 6 -3 29.63
    4 6 3 31.48
    -4 6 -3 26.75
    4 -6 -3 25
    4 6 3 28.59
    -4 6 -3 29.31
    4 -6 -3 31.94
    4 -6 -3 24.99
    -4 -6 3 25.17
    4 6 3 29.04
    5 -6 3 20.17
    5 -6 3 17.84
    5 6 -3 16.57
    5 6 -3 15.83
    -5 -6 -3 16.07
    5 6 -3 18.59
    -5 6 3 20.4
    -5 6 3 19.85
    -5 -6 -3 18.35
    5 -6 -3 16.57
    5 -6 -3 18.65
    -5 6 -3 18.25
    -5 -6 3 16.89
    5 6 3 17.52
    -5 -6 3 17.29
    5 6 3 16.07
    -5 6 -3 19.62
    5 -6 -3 18.8
    5 6 3 19.2
    6 6 -3 2.73
    -6 -6 -3 2.84
    6 -6 3 1.91
    -6 6 3 1.75
    6 -6 3 2.63
    6 6 -3 2
    6 6 -3 2.61
    -6 6 3 1.11
    -6 6 -3 3.1
    -6 -6 3 1.57
    6 6 3 1.82
    6 -6 -3 2.93
    -6 6 -3 1.89
    6 6 3 2.33
    6 -6 -3 2.4
    0 7 3 47.5
    0 7 -3 48.15
    0 -7 -3 49.3
    0 7 3 49.72
    0 -7 3 46.61
    0 7 -3 48.56
    0 -7 3 48.78
    0 7 3 49.76
    0 -7 -3 49.84
    0 7 -3 49.91
    -1 7 3 26.92
    1 7 -3 27.22
    1 -7 3 27.72
    -1 7 3 25.32
    1 -7 3 26.73
    1 7 -3 28.17
    -1 -7 -3 25.73
    -1 -7 -3 24.04
    1 -7 3 27.58
    1 7 -3 24.78
    -1 7 3 26.61
    -1 7 -3 25.85
    -1 -7 3 24.67
    -1 -7 3 26.5
    1 -7 -3 24.01
    1 7 3 26.61
    1 -7 -3 27.1
    -1 7 -3 25.39
    1 7 3 25.14
    -1 7 -3 25.48
    1 7 3 28.18
    -2 7 3 19.41
    -2 -7 -3 18.7
    -2 7 3 21.31
    2 7 -3 18.86
    2 7 -3 19.91
    2 -7 3 19.97
    2 -7 3 19.33
    2 7 -3 17.71
    2 7 -3 19.27
    -2 7 3 19.4
    2 -7 3 20.4
    -2 -7 -3 18.03
    2 -7 -3 21.47
    -2 7 -3 17.72
    2 7 3 19.75
    -2 7 -3 19.53
    -2 -7 3 22.08
    2 7 3 20.49
    -2 -7 3 18.65
    2 -7 -3 20.03
    -2 7 -3 20.66
    2 -7 -3 20.32
    2 7 3 17.96
    3 -7 3 0.72
    3 -7 3 0.68
    3 7 -3 0.5
    3 -7 3 0.24
    -3 7 3 0.45
    3 7 -3 0.05
    -3 -7 -3 0.19
    3 7 -3 0.71
    3 7 -3 0.81
    -3 7 3 0.61
    -3 7 3 0.31
    -3 7 -3 0.22
    3 -7 -3 0.52
    3 7 3 0.24
    -3 7 -3 0.23
    3 7 3 0.08
    3 -7 -3 0.64
    3 7 3 0.55
    -3 -7 3 0.52
    -3 -7 3 0.81
    -4 7 3 23.41
    -4 -7 -3 27.86
    4 7 -3 25.9
    4 7 -3 25.58
    4 -7 3 25.12
    4 -7 3 23.49
    4 7 -3 23.04
    -4 -7 -3 26.9
    4 -7 -3 28.34
    -4 7 -3 25.42
    4 7 3 26.07
    4 7 3 24.97
    -4 -7 3 24.75
    4 -7 -3 25.95
    -4 7 -3 23.45
    4 7 3 26.14
    5 7 -3 2.23
    5 -7 3 1.03
    5 -7 3 1.52
    5 7 -3 0.73
    -5 7 3 2.91
    5 7 -3 1.14
    -5 -7 -3 1.92
    -5 -7 -3 1.9
    5 7 3 1.29
    -5 7 -3 1.83
    5 -7 -3 1.23
    -5 7 -3 0.81
    -5 -7 3 0.89
    5 7 3 2.57
    5 -7 -3 1.85
    -5 -7 3 1.37
    5 7 3 0.79
    6 7 -3 2.03
    6 7 -3 2.31
    6 7 -3 2.79
    -6 -7 -3 2.36
    6 -7 3 2.66
    -6 7 3 1.1
    6 -7 3 2.67
    -6 7 -3 2.49
    6 7 3 3.17
    -6 -7 3 1.93
    -6 7 -3 1.84
    6 -7 -3 2.78
    6 -7 -3 1.82
    6 7 3 1.47
    0 -8 -3 53.81
    0 8 -3 56.4
    0 -8 -3 56.04
    0 8 -3 51.72
    0 -8 3 59.43
    0 -8 3 55.49
    0 8 -3 52.82
    0 8 3 55.8
    0 8 3 55.74
    0 8 3 57.5
    1 8 -3 4.9
    -1 8 3 4.76
    -1 -8 -3 4.66
    1 -8 3 4.86
    -1 8 3 4.36
    1 8 -3 4.38
    1 -8 3 6.7
    -1 -8 -3 3.93
    1 8 -3 4.77
    -1 -8 3 4.71
    1 -8 -3 5.84
    1 8 3 5.98
    -1 -8 3 4.8
    -1 8 -3 5.14
    -1 8 -3 4.68
    -1 8 -3 5.49
    1 -8 -3 6.18
    1 8 3 5.15
    1 8 3 3.99
    -2 -8 -3 24.56
    2 8 -3 28.36
    2 -8 3 27.72
    -2 8 3 26.22
    -2 8 3 28.26
    2 -8 3 28.22
    2 8 -3 30.09
    -2 -8 -3 26.98
    2 8 -3 29.31
    -2 -8 3 29.72
    -2 8 -3 27.62
    -2 8 -3 28.81
    2 8 3 31.99
    2 -8 -3 28.16
    -2 8 -3 25.5
    2 8 3 30.58
    2 -8 -3 30.1
    2 8 3 26.39
    -2 -8 3 29.74
    3 8 -3 36.71
    3 8 -3 42.12
    3 -8 3 39.4
    3 -8 3 40.25
    -3 8 3 42.26
    -3 -8 -3 37.5
    -3 8 3 42.19
    3 8 -3 42.05
    3 8 3 42.41
    3 8 3 39.35
    3 -8 -3 42.98
    -3 8 -3 39.46
    -3 -8 3 41.58
    -3 8 -3 37.2
    3 8 3 43.76
    -4 -8 -3 2.66
    -4 -8 -3 1.55
    -4 8 3 1.55
    4 8 -3 1.88
    4 -8 3 3.22
    4 -8 3 2.33
    4 8 -3 2.62
    4 8 3 2.2
    4 8 3 2.1
    4 -8 -3 2.31
    4 8 3 2.11
    -4 8 -3 3.2
    -4 8 -3 1.88
    4 -8 -3 2.5
    -4 -8 3 2.3
    -5 8 3 1.96
    -5 -8 -3 0.99
    5 -8 3 2.31
    5 8 -3 3.52
    5 8 -3 2.43
    -5 -8 -3 2.23
    5 8 -3 1.98
    5 -8 3 2.7
    -5 -8 3 1.46
    -5 8 -3 2.2
    -5 8 -3 2.65
    5 8 3 2.8
    -5 -8 3 2.55
    5 8 3 2.72
    5 8 3 1.95
    5 -8 -3 2.35
    5 -8 -3 3.18
    0 9 -3 1.12
    0 9 -3 1.85
    0 -9 -3 1.36
    0 9 3 0.97
    0 9 3 1.08
    0 -9 3 1.17
    0 9 -3 0.9
    0 -9 3 1.04
    0 -9 -3 0.93
    1 9 -3 2.61
    1 9 -3 2.86
    1 -9 3 2.42
    -1 -9 -3 2.69
    -1 -9 -3 2.18
    1 -9 3 4.05
    -1 9 3 3.55
    -1 9 3 2.59
    1 9 -3 3.36
    1 -9 -3 1.93
    -1 9 -3 1.73
    -1 9 -3 2.29
    1 9 3 4.03
    -1 -9 3 2.65
    1 9 3 3.46
    -1 -9 3 2.6
    -1 9 -3 2.9
    1 -9 -3 2.39
    2 9 -3 2.8
    2 9 -3 2.02
    -2 9 3 1.58
    2 -9 3 2.26
    -2 9 3 2
    2 9 -3 2.75
    2 -9 3 3.28
    -2 -9 -3 3.12
    -2 -9 3 2.57
    2 9 3 2.35
    -2 -9 3 2.39
    -2 9 -3 1.89
    2 9 3 2.11
    2 -9 -3 2.67
    2 -9 -3 1.46
    -2 9 -3 2.38
    -2 9 -3 2.75
    3 -9 3 3.31
    -3 -9 -3 2.6
    3 9 -3 2.46
    -3 9 3 2.56
    3 9 -3 1.97
    3 9 3 2.29
    -3 9 -3 2.86
    -3 9 -3 1.53
    3 -9 -3 3.07
    3 9 3 2.14
    -3 -9 3 3.02
    4 9 -3 2.55
    4 -9 3 2.7
    4 9 -3 4.71
    -4 -9 -3 3.74
    -4 9 3 2.69
    -4 -9 -3 4.04
    4 9 3 2.55
    4 9 3 3.38
    -4 9 -3 4.53
    -4 9 -3 3.42
    -4 -9 3 3.63
    4 -9 -3 2.54
    4 9 3 3.71
    5 -9 3 1.75
    5 -9 3 2.39
    -5 -9 -3 1.27
    -5 9 3 0.88
    -5 -9 -3 1.28
    5 9 -3 0.51
    5 9 -3 2.32
    -5 9 -3 1.2
    -5 -9 3 1.62
    5 9 3 1.08
    -5 9 -3 1.48
    -5 -9 3 1.24
    5 9 3 1.1
    5 9 3 1.8
    5 -9 -3 1.89
    0 10 -3 19.96
    0 -10 -3 17.24
    0 10 -3 19.4
    0 10 -3 19.48
    0 -10 3 20.49
    0 -10 -3 16.63
    0 10 3 20.99
    0 -10 3 19.25
    0 10 3 15.9
    -1 10 3 3.33
    1 10 -3 3.05
    1 -10 3 3.69
    1 10 -3 3.79
    1 10 -3 4.18
    -1 -10 -3 4.97
    1 -10 3 4.1
    -1 -10 -3 3.63
    -1 10 3 4.32
    -1 -10 3 3.79
    -1 10 -3 4.79
    -1 10 -3 4.35
    -1 10 -3 4.47
    1 -10 -3 3.96
    1 10 3 3.1
    1 10 3 4.53
    1 -10 -3 5.24
    -1 -10 3 4.34
    -2 -10 -3 2.97
    -2 10 3 3.16
    2 -10 3 3.93
    2 10 -3 3.52
    2 -10 3 3.98
    2 10 -3 4.1
    -2 10 3 4.95
    -2 -10 3 2.68
    -2 -10 3 3.26
    -2 10 -3 4.4
    2 -10 -3 4.31
    2 10 3 3.52
    -2 10 -3 3.52
    2 -10 -3 5.78
    -2 10 -3 4.43
    2 10 3 4.04
    -3 10 3 9.54
    3 -10 3 7.05
    3 10 -3 8.51
    -3 -10 -3 7.97
    3 10 -3 8.09
    -3 10 -3 7.55
    -3 -10 3 7.58
    3 10 3 9.06
    3 10 3 6.81
    3 -10 -3 7.93
    -3 10 -3 7.02
    -4 -10 -3 1.7
    4 10 -3 1.44
    4 10 -3 3.3
    4 -10 3 2.23
    -4 10 3 0.04
    -4 -10 -3 1.58
    -4 10 -3 1.36
    -4 -10 3 1.9
    4 -10 -3 1.94
    4 10 3 2.47
    -4 10 -3 0.84
    4 10 3 0.69
    0 11 3 2.61
    0 11 -3 2.55
    0 11 3 3.08
    0 11 -3 3.08
    0 -11 -3 4.17
    0 -11 3 2.47
    0 -11 3 3.19
    0 -11 -3 2.99
    -1 11 3 2.32
    1 11 -3 2.35
    -1 -11 -3 2.5
    1 11 -3 4.05
    1 -11 3 1.85
    1 -11 3 2.82
    -1 -11 -3 1.34
    -1 11 3 2.03
    -1 11 -3 3.07
    -1 11 -3 2
    -1 -11 3 2.3
    1 11 3 3.14
    -1 -11 3 2.43
    1 11 3 4.66
    1 -11 -3 2.1
    1 -11 -3 1.71
    2 11 -3 3.53
    -2 11 3 3.73
    -2 -11 -3 2.3
    2 -11 3 3.26
    2 11 -3 3.48
    2 -11 3 4.12
    2 11 3 2.99
    -2 11 -3 2.04
    -2 -11 3 4.05
    2 -11 -3 4.32
    2 11 3 3.44
    -2 11 -3 3.21
    2 -11 -3 2.98
    -3 -11 -3 2.02
    3 11 -3 1.24
    -3 11 3 0.31
    3 -11 3 1.62
    3 11 -3 2.1
    3 11 3 1.95
    3 -11 -3 0.74
    -3 11 -3 1.94
    -3 -11 3 2.63
    3 11 3 2.17
    -3 11 -3 1.87
    0 -12 -3 0.23
    0 -12 -3 0.66
    0 -12 3 0.5
    0 12 3 0.15
    0 12 -3 0.47
    0 -12 3 0.44
    0 0 4 11.42
    0 0 -4 10.69
    0 0 -4 10.72
    0 0 -4 11.18
    1 0 -4 75.04
    1 0 -4 75.5
    1 0 -4 75.14
    -1 0 -4 75.7
    -1 0 4 76.13
    -1 0 4 69.32
    1 0 4 75.31
    1 0 -4 74.73
    -1 0 -4 73.48
    1 0 -4 72.31
    1 0 4 74.85
    1 0 4 75.13
    1 0 -4 72.16
    -1 0 -4 74.82
    2 0 -4 34.57
    2 0 4 34.08
    -2 0 4 33.47
    2 0 4 35.78
    -2 0 4 35.8
    2 0 -4 35.06
    2 0 -4 34.58
    2 0 -4 37.14
    2 0 4 36.41
    -2 0 -4 37.35
    -2 0 -4 32.09
    2 0 -4 34.81
    2 0 4 36.01
    -3 0 -4 135.92
    3 0 4 130.38
    -3 0 -4 129.09
    3 0 4 127.7
    -3 0 4 132.07
    3 0 -4 125.52
    3 0 4 133.38
    -3 0 -4 132.93
    -3 0 4 129.21
    3 0 -4 124.81
    3 0 -4 127.47
    3 0 -4 134.11
    3 0 -4 135.57
    3 0 4 130.29
    4 0 -4 0.24
    4 0 -4 0.1
    4 0 4 0.15
    4 0 4 0.22
    4 0 -4 0.09
    -4 0 4 0.03
    -4 0 4 0.63
    4 0 -4 0.33
    -4 0 -4 0.35
    4 0 4 0.28
    4 0 4 0.29
    -4 0 -4 0.13
    -4 0 -4 0.08
    5 0 -4 2.62
    -5 0 -4 3.9
    5 0 4 2.99
    -5 0 4 2.92
    5 0 4 3.83
    -5 0 -4 3.62
    -5 0 4 3.23
    5 0 -4 2.63
    5 0 4 3.41
    5 0 -4 2.73
    5 0 -4 4.02
    6 0 -4 5.4
    6 0 4 6.18
    -6 0 4 6.01
    6 0 4 5.24
    6 0 -4 4.79
    6 0 4 6.21
    -6 0 -4 3.93
    -6 0 -4 6.52
    -6 0 4 5.29
    7 0 -4 -0.09
    7 0 4 0.39
    -7 0 -4 0.42
    -7 0 4 0
    7 0 4 0.47
    -7 0 -4 0.75
    7 0 -4 0.21
    0 1 -4 637.11
    0 -1 -4 659.1
    0 -1 4 657.85
    0 1 4 676.98
    0 1 4 675.62
    0 1 4 668.72
    0 -1 -4 657.6
    0 -1 4 657.65
    0 -1 -4 670.73
    0 1 -4 672.06
    0 -1 -4 660.02
    0 1 -4 672.22
    0 1 -4 660.58
    -1 -1 -4 88.52
    1 1 -4 87.97
    1 1 -4 88.69
    -1 -1 -4 88.06
    1 1 -4 89.23
    -1 1 4 87.79
    1 -1 4 88.09
    -1 -1 -4 88.71
    1 1 -4 88.68
    -1 1 4 86
    1 -1 4 86.51
    1 -1 4 86.9
    -1 1 4 84.79
    1 1 -4 87.79
    1 1 -4 86.74
    -1 1 -4 90.05
    -1 1 -4 92.15
    -1 1 -4 90.82
    1 -1 -4 91.32
    1 -1 -4 88.66
    1 -1 -4 89.96
    1 1 4 93.76
    1 1 4 88.73
    -1 1 -4 89.54
    1 1 4 87.3
    1 -1 -4 89.99
    -2 -1 -4 54.57
    2 1 -4 50.87
    -2 -1 -4 51.38
    2 -1 4 52.14
    2 1 -4 53.53
    2 1 -4 54.2
    -2 1 4 53.76
    2 1 -4 52.43
    2 -1 4 55.01
    -2 1 4 52.26
    2 -1 4 51.68
    2 1 -4 54.3
    2 1 -4 49.43
    2 -1 4 48.95
    2 1 4 52.92
    2 -1 -4 51.02
    2 1 4 50.41
    -2 1 -4 52.3
    2 1 4 51.05
    -2 1 -4 52.58
    2 -1 -4 49.21
    2 -1 -4 51.33
    2 -1 -4 52.63
    -2 1 -4 52.11
    -2 -1 4 50.5
    3 -1 4 130.82
    3 1 -4 139.72
    3 -1 4 141.58
    3 -1 4 127.44
    -3 -1 -4 135.91
    -3 1 4 134.64
    3 1 -4 136.46
    -3 -1 -4 134.15
    3 1 -4 132.35
    3 -1 4 133.14
    3 1 -4 134.07
    -3 1 4 130.13
    3 1 -4 134.24
    3 1 -4 132.8
    3 -1 -4 141.85
    3 -1 -4 131.45
    3 -1 -4 135.21
    -3 1 -4 135.39
    -3 -1 4 137.84
    -3 1 -4 133.87
    3 1 4 135.46
    3 1 4 128.88
    3 1 4 130.66
    3 -1 -4 133.67
    -3 1 -4 136.54
    -3 -1 4 134.35
    4 1 -4 2.99
    -4 1 4 3.68
    4 -1 4 3.85
    -4 -1 -4 3.12
    4 1 -4 2.95
    -4 -1 -4 3.97
    4 -1 4 3.63
    4 1 -4 3.13
    4 -1 4 4.38
    -4 1 4 3.34
    4 -1 4 2.84
    4 1 -4 4.14
    4 1 -4 3.51
    -4 -1 4 3.91
    4 1 4 4.13
    -4 -1 4 3.91
    4 1 4 3.99
    -4 1 -4 3.59
    4 -1 -4 3.85
    4 1 4 4.9
    -4 1 -4 3.36
    4 -1 -4 4.47
    -4 -1 4 3.48
    4 -1 -4 3.4
    5 -1 4 20.77
    5 1 -4 17.98
    -5 1 4 23.51
    5 -1 4 21
    5 1 -4 18.8
    -5 -1 -4 20.48
    5 1 -4 22.39
    -5 -1 -4 21.76
    5 1 -4 22.81
    -5 1 4 23.66
    5 -1 -4 19.16
    5 -1 -4 20.41
    5 -1 -4 21.54
    5 1 4 19.58
    -5 1 -4 18.95
    -5 1 -4 21.11
    -5 -1 4 20.12
    5 1 4 21.37
    5 1 4 20.06
    -5 -1 4 21.13
    -6 1 4 34.78
    6 1 -4 33.03
    -6 -1 -4 30.01
    -6 -1 -4 33.22
    6 1 -4 33.37
    6 1 -4 31.02
    6 -1 4 31.6
    6 -1 4 37.18
    -6 -1 4 32.37
    -6 -1 4 32.16
    6 1 4 32.73
    6 1 4 32.67
    6 1 4 34.27
    -6 1 -4 30.08
    6 -1 -4 34.4
    6 -1 -4 32.53
    -6 1 -4 33.32
    -7 1 4 0.72
    7 1 -4 0.73
    7 -1 4 0.22
    -7 -1 -4 0.17
    7 -1 4 0.47
    -7 -1 -4 0.07
    7 1 -4 -0.13
    7 1 -4 0.35
    -7 -1 4 0.28
    -7 1 -4 0.34
    7 1 4 -0.2
    7 1 4 0.06
    7 -1 -4 0.71
    7 1 4 0.14
    7 -1 -4 0.45
    -7 1 -4 -0.02
    0 2 4 5.22
    0 -2 -4 6.42
    0 -2 4 6.53
    0 -2 -4 7.25
    0 2 -4 6.53
    0 2 4 6.83
    0 2 -4 6.82
    0 2 -4 6.94
    0 -2 4 6.71
    0 -2 -4 7.27
    0 2 4 6.85
    0 2 -4 5.97
    0 -2 4 6.64
    1 -2 4 409.79
    -1 -2 -4 416.91
    1 2 -4 403.93
    -1 2 4 412.64
    1 2 -4 409.57
    -1 -2 -4 408.42
    1 2 -4 414.06
    -1 2 4 405.57
    -1 2 4 414.57
    1 -2 4 397.49
    1 2 -4 412.94
    -1 -2 -4 403.84
    1 2 -4 411.55
    1 2 -4 410.98
    1 -2 4 406.08
    1 2 4 397.41
    1 -2 -4 410.32
    -1 2 -4 410.3
    1 -2 -4 402.8
    1 2 4 404.1
    1 2 4 402.73
    1 2 4 413.68
    -1 2 -4 411.55
    1 -2 -4 413.98
    -1 2 -4 410.44
    -2 2 4 35
    2 2 -4 39.09
    -2 -2 -4 39.17
    2 -2 4 36.94
    2 2 -4 38.13
    2 2 -4 38.58
    2 -2 4 39.57
    2 2 -4 36.08
    2 -2 4 37.59
    -2 2 4 39.39
    2 2 -4 38.05
    2 2 -4 37.8
    -2 -2 -4 36.17
    -2 2 4 37.85
    2 2 4 38.6
    2 2 4 36.51
    2 -2 -4 37.72
    -2 2 -4 37.76
    -2 2 -4 38.04
    2 -2 -4 37.59
    2 2 4 38.65
    2 2 4 38.92
    2 -2 -4 37.25
    -2 2 -4 37.21
    2 -2 -4 38.43
    -3 2 4 13.61
    -3 -2 -4 15.17
    3 -2 4 14.15
    3 2 -4 13.12
    3 2 -4 13.54
    3 -2 4 12.42
    3 2 -4 14.19
    3 2 -4 13.52
    3 2 -4 12.57
    3 -2 4 14.75
    -3 -2 -4 13.43
    3 2 -4 12.06
    -3 2 4 13.63
    -3 2 -4 15.73
    -3 2 -4 14.06
    3 -2 -4 16.05
    -3 -2 4 13.95
    3 -2 -4 14.81
    3 2 4 14.1
    3 -2 -4 14.56
    3 2 4 14.9
    -3 -2 4 15.56
    3 2 4 14.42
    -3 2 -4 14.77
    4 2 -4 8.42
    -4 2 4 7.88
    -4 -2 -4 9.72
    -4 2 4 7.78
    4 2 -4 8.75
    4 2 -4 8.74
    4 2 -4 8.35
    4 -2 4 8.16
    4 -2 4 8.33
    4 -2 4 8.8
    4 2 -4 9.58
    4 2 -4 8.75
    -4 -2 -4 8.99
    -4 -2 4 8.03
    -4 2 -4 7.18
    4 2 4 8.04
    -4 -2 4 9.33
    4 -2 -4 6.69
    4 2 4 8.95
    4 2 4 9.06
    4 -2 -4 8.29
    4 -2 -4 8.81
    -4 2 -4 8.67
    -5 -2 -4 9.39
    -5 2 4 10.17
    5 2 -4 8.59
    -5 2 4 9.03
    5 2 -4 9.5
    5 2 -4 9.43
    5 -2 4 8.35
    5 -2 4 8.52
    5 2 4 10.93
    -5 2 -4 10.52
    -5 2 -4 10.67
    5 -2 -4 9.66
    -5 -2 4 8.16
    5 2 4 7.99
    5 -2 -4 9.64
    5 -2 -4 9.84
    5 2 4 9.94
    -5 -2 4 10.42
    6 2 -4 4.1
    6 2 -4 5.49
    -6 -2 -4 2.91
    -6 2 4 4.58
    6 -2 4 3.04
    6 2 -4 4.79
    6 -2 4 5.13
    -6 -2 -4 5.35
    -6 -2 4 3.25
    -6 2 -4 5.16
    -6 2 -4 4.87
    6 -2 -4 4.96
    6 2 4 4.45
    6 2 4 6.1
    -6 -2 4 4.22
    6 -2 -4 3.14
    6 2 4 3.63
    7 -2 4 6.46
    -7 -2 -4 5.36
    7 2 -4 5.64
    7 2 -4 6.64
    7 2 -4 6.62
    7 -2 4 5.34
    -7 2 4 6.86
    -7 -2 -4 5.91
    7 -2 -4 7.32
    7 2 4 6.15
    -7 -2 4 6.83
    7 2 4 6.93
    7 -2 -4 4.86
    -7 -2 4 6.1
    7 2 4 6.5
    -7 2 -4 5.87
    -7 2 -4 7.19
    0 3 -4 150.47
    0 3 -4 139.29
    0 -3 -4 152.81
    0 -3 4 148.72
    0 3 -4 145.95
    0 3 4 148.26
    0 -3 -4 143.17
    0 3 4 148.73
    0 -3 -4 144.64
    0 -3 4 145.6
    0 3 -4 143.06
    0 3 4 148.49
    1 3 -4 134.87
    1 3 -4 135.74
    1 -3 4 134.82
    1 3 -4 137.64
    1 -3 4 137.54
    -1 -3 -4 135.56
    1 3 -4 135.98
    1 -3 4 136.1
    1 3 -4 129.93
    -1 3 4 137.82
    1 3 -4 136.05
    -1 -3 -4 130.45
    -1 3 4 132.27
    -1 3 4 137.57
    1 3 4 132.86
    1 -3 -4 132.98
    -1 3 -4 135.81
    -1 -3 4 132.37
    1 -3 -4 134.27
    -1 3 -4 137.64
    -1 3 -4 133.7
    1 3 4 141.87
    1 3 4 133.77
    1 3 4 130.22
    -1 -3 4 133.82
    1 -3 -4 135.22
    2 3 -4 85.02
    -2 -3 -4 88.45
    2 -3 4 81.27
    2 3 -4 90.23
    2 3 -4 88.99
    -2 -3 -4 91.17
    2 -3 4 90.81
    -2 3 4 90.31
    2 -3 4 87.82
    -2 3 4 91.82
    2 3 -4 89.71
    -2 3 4 87.97
    2 3 -4 91.02
    -2 -3 -4 87.64
    2 3 -4 89.9
    2 -3 -4 85.56
    -2 3 -4 86.96
    2 3 4 85.43
    2 3 4 85.9
    2 -3 -4 89.08
    -2 3 -4 88.47
    2 -3 -4 87.18
    2 -3 -4 85.78
    2 3 4 90.73
    2 3 4 84.88
    -2 3 -4 83.92
    3 3 -4 114.02
    -3 3 4 116.77
    -3 -3 -4 112.02
    3 3 -4 112.84
    3 -3 4 109.84
    -3 3 4 109.56
    3 3 -4 107.6
    -3 -3 -4 107.07
    3 3 -4 112.17
    3 -3 4 107.41
    3 3 -4 109.75
    3 3 -4 110.92
    3 -3 4 106.78
    -3 3 4 111.59
    -3 -3 4 110.49
    -3 3 -4 105.72
    3 -3 -4 108.8
    3 -3 -4 107.35
    3 3 4 106.77
    3 3 4 105.64
    3 3 4 104.93
    -3 3 -4 109.16
    3 -3 -4 112.77
    -3 3 -4 112.33
    3 -3 -4 104.29
    3 3 4 107.38
    -4 3 4 63.3
    -4 3 4 63.84
    4 3 -4 58.71
    4 -3 4 64.75
    -4 -3 -4 61.8
    4 3 -4 60.51
    4 -3 4 64.25
    4 3 -4 60.57
    4 -3 4 65.04
    4 3 -4 63.27
    4 3 -4 64.71
    4 3 -4 63.08
    -4 -3 -4 63.22
    -4 3 -4 59.88
    -4 -3 4 59.47
    4 3 4 65.06
    -4 -3 4 65.46
    4 -3 -4 62.2
    -4 3 -4 62.86
    4 3 4 61.21
    4 3 4 56.66
    4 -3 -4 59.81
    4 -3 -4 61.89
    5 -3 4 12.7
    -5 3 4 14.66
    5 3 -4 12.17
    -5 3 4 12.53
    5 -3 4 10.98
    5 3 -4 14.31
    5 -3 4 12.42
    -5 -3 -4 15.51
    5 3 -4 13.95
    -5 3 -4 13.93
    5 3 4 12.19
    5 3 4 11.79
    -5 3 -4 12.3
    5 3 4 14.05
    5 -3 -4 13.47
    5 -3 -4 14.11
    5 -3 -4 14.45
    -5 -3 4 13.85
    6 3 -4 12.96
    6 3 -4 10.23
    6 3 -4 12.18
    -6 3 4 14.41
    6 -3 4 14.09
    6 -3 4 14.85
    -6 -3 -4 14.99
    6 -3 -4 13.1
    6 -3 -4 15.6
    -6 -3 4 14.06
    -6 3 -4 14.72
    6 3 4 16.2
    6 3 4 12.42
    6 3 4 14.92
    6 -3 -4 15.49
    -6 -3 4 12.19
    -6 3 -4 14.54
    7 3 -4 23.99
    7 -3 4 22.4
    7 3 -4 19.9
    7 3 -4 20.63
    -7 -3 -4 22.95
    7 -3 4 22.58
    -7 -3 -4 24.29
    -7 3 4 18.29
    7 -3 -4 21.44
    -7 3 -4 21.23
    -7 -3 4 22.66
    7 3 4 23.34
    7 3 4 23.13
    7 -3 -4 23.61
    -7 -3 4 27.04
    -7 3 -4 23.02
    0 -4 -4 77.74
    0 -4 4 76.17
    0 4 -4 78.96
    0 4 -4 77.89
    0 -4 -4 75.41
    0 4 4 77.97
    0 -4 4 77.04
    0 4 -4 75.96
    0 4 4 78.19
    0 4 4 79.58
    0 -4 -4 79.97
    1 4 -4 1.86
    1 4 -4 2.12
    -1 4 4 0.73
    1 4 -4 1.4
    -1 4 4 1.55
    -1 4 4 1.83
    1 -4 4 1.34
    -1 -4 -4 1.33
    1 4 -4 2.07
    1 -4 4 1.9
    1 4 -4 1.16
    -1 -4 -4 2.18
    -1 4 -4 1.87
    1 -4 -4 2.31
    -1 4 -4 1.98
    1 -4 -4 2.04
    1 4 4 1.43
    1 4 4 2.22
    -1 4 -4 1.66
    -1 -4 4 1.81
    -1 -4 4 2.29
    1 -4 -4 2.2
    1 4 4 1.71
    -2 -4 -4 29.12
    2 -4 4 29.07
    2 4 -4 28.46
    2 4 -4 27.21
    2 -4 4 27.28
    2 4 -4 26.01
    2 4 -4 27.39
    2 -4 4 28.09
    2 4 -4 25.63
    -2 4 4 28.29
    2 4 -4 28.55
    -2 -4 -4 26.07
    -2 4 4 26.02
    -2 4 4 28.5
    -2 -4 -4 24.9
    -2 4 -4 27.73
    2 -4 -4 25.82
    2 4 4 29.05
    -2 -4 4 25.75
    2 4 4 30.25
    -2 4 -4 25.17
    2 4 4 27.73
    -2 4 -4 25.81
    2 -4 -4 27.89
    2 -4 -4 24.5
    2 4 4 27.42
    -3 -4 -4 76.59
    3 4 -4 75.37
    3 4 -4 78.42
    3 -4 4 78.81
    3 4 -4 75.58
    -3 4 4 75.42
    3 4 -4 78.05
    3 -4 4 76.52
    -3 -4 -4 80.44
    3 4 -4 79.9
    -3 4 4 83.48
    -3 4 4 81.98
    3 -4 4 77.02
    3 4 -4 77.53
    3 -4 -4 78.65
    3 4 4 75.07
    3 -4 -4 78.83
    3 4 4 75.61
    -3 -4 4 74.49
    3 -4 -4 81.01
    -3 4 -4 76.03
    -3 -4 4 75.97
    3 -4 -4 73.75
    -3 4 -4 71.97
    3 4 4 77.96
    -3 4 -4 77.35
    3 4 4 71.13
    4 4 -4 13.97
    4 -4 4 15.61
    4 4 -4 13.01
    4 4 -4 14.28
    -4 4 4 13.78
    -4 -4 -4 14.04
    -4 4 4 13.67
    4 4 -4 13.96
    4 4 -4 13.27
    4 -4 4 13.55
    -4 4 4 14.07
    -4 -4 -4 12.57
    4 4 -4 12.67
    4 -4 4 14.61
    4 -4 -4 14.59
    4 4 4 13.17
    4 4 4 14.56
    -4 4 -4 14.23
    -4 -4 4 13.16
    4 -4 -4 13.2
    4 -4 -4 14.87
    -4 4 -4 12.67
    -4 -4 4 12.92
    4 4 4 14.86
    5 -4 4 17.46
    5 4 -4 19.22
    -5 -4 -4 21.36
    5 4 -4 17.51
    -5 4 4 19.26
    -5 4 4 16.79
    5 -4 4 19.31
    5 4 -4 21
    -5 -4 -4 17.7
    5 4 -4 18.02
    5 -4 4 16.45
    5 -4 -4 18.01
    5 -4 -4 18.79
    -5 4 -4 17.82
    5 -4 -4 20.62
    5 4 4 21.79
    -5 4 -4 19.6
    5 4 4 19.87
    -5 -4 4 19.35
    5 4 4 21.1
    6 -4 4 1.05
    6 4 -4 0.64
    6 4 -4 1.56
    6 -4 4 1.55
    -6 -4 -4 1.87
    -6 4 4 1.53
    6 4 -4 1.24
    -6 4 -4 1.07
    6 -4 -4 0.72
    6 4 4 0.6
    6 -4 -4 0.52
    6 -4 -4 0.61
    6 4 4 0.6
    -6 -4 4 0.92
    -6 4 -4 0.95
    -7 -4 -4 0.14
    -7 4 4 0.02
    -7 -4 -4 0.28
    7 -4 4 -0.17
    7 4 -4 0.01
    7 4 -4 0.2
    -7 -4 4 0.4
    -7 -4 4 0.81
    7 -4 -4 0.23
    7 4 4 0.92
    7 -4 -4 0.71
    -7 4 -4 -0.17
    7 4 4 -0.05
    -7 4 -4 0.54
    0 5 -4 3.31
    0 -5 4 2.56
    0 -5 -4 3.19
    0 5 4 3.14
    0 5 -4 2.77
    0 5 -4 2.73
    0 -5 -4 3.23
    0 5 4 3.51
    0 5 4 2.54
    0 -5 4 3.47
    0 -5 -4 3.32
    0 5 -4 3.15
    -1 5 4 151.15
    1 -5 4 151.46
    -1 5 4 159.03
    -1 -5 -4 151.61
    -1 5 4 159.43
    -1 -5 -4 153.37
    1 5 -4 148.27
    1 -5 4 156.39
    1 5 -4 153.2
    1 5 -4 158.77
    1 5 -4 155.98
    -1 -5 4 150.52
    1 5 4 157.08
    1 -5 -4 146.51
    1 5 4 155.06
    -1 -5 4 153.11
    1 -5 -4 153.2
    1 5 4 156.35
    -1 5 -4 154.98
    -1 5 -4 142.89
    1 -5 -4 160.22
    -2 5 4 100.38
    -2 -5 -4 98.74
    2 5 -4 100.14
    -2 -5 -4 95.1
    2 -5 4 101.9
    2 5 -4 94.38
    2 -5 4 103.58
    2 5 -4 95.52
    -2 5 4 94.77
    2 5 -4 102.21
    2 5 -4 100.51
    2 -5 4 98.36
    -2 5 4 96.96
    -2 -5 4 96.2
    2 5 4 104.69
    2 5 4 95.53
    2 5 4 98.11
    2 -5 -4 105.03
    -2 5 -4 97.65
    -2 5 -4 107.9
    -2 5 -4 100.28
    -2 5 -4 100.3
    2 5 4 105.97
    2 -5 -4 104.55
    -2 -5 4 98.13
    2 -5 -4 101.58
    -2 -5 4 100.92
    -3 -5 -4 14.43
    3 5 -4 13.23
    3 5 -4 14.05
    -3 -5 -4 13.3
    3 -5 4 13.52
    -3 5 4 12.3
    3 5 -4 13.8
    -3 5 4 13.38
    3 5 -4 13.36
    -3 5 4 12.41
    3 5 -4 13.74
    3 5 -4 12.79
    3 -5 4 12.75
    3 -5 4 14.67
    3 -5 -4 12.46
    3 -5 -4 14.49
    -3 -5 4 13.45
    -3 5 -4 13.24
    3 -5 -4 13.46
    -3 5 -4 14.05
    3 5 4 11.07
    3 5 4 13.37
    3 5 4 14.56
    3 -5 -4 15.53
    -3 -5 4 14.3
    -3 5 -4 13.99
    4 5 -4 51.19
    4 5 -4 53.77
    -4 5 4 46.81
    4 -5 4 50.8
    -4 -5 -4 48.94
    4 5 -4 50.91
    4 -5 4 50.03
    -4 5 4 48.31
    4 5 -4 53.44
    -4 5 4 51.24
    4 5 -4 57.63
    -4 -5 -4 46.72
    4 5 -4 53.14
    4 5 4 50.28
    4 5 4 47.4
    -4 5 -4 46.77
    4 -5 -4 50.25
    -4 5 -4 48.98
    -4 -5 4 48.34
    4 -5 -4 46.55
    -4 -5 4 50.27
    4 -5 -4 47.68
    4 5 4 49.23
    5 5 -4 6.22
    5 -5 4 4.58
    -5 -5 -4 5.19
    5 5 -4 7.25
    5 -5 4 4.55
    5 5 -4 4.48
    -5 5 4 5.01
    -5 -5 -4 5.59
    -5 5 4 5.5
    -5 5 -4 5.57
    -5 5 -4 5.91
    5 5 4 5.81
    5 -5 -4 5.11
    -5 -5 4 4.85
    5 -5 -4 6.49
    5 5 4 5.87
    5 -5 -4 5.12
    -6 5 4 0.95
    6 5 -4 1.3
    -6 5 4 1.48
    6 5 -4 1.48
    6 5 -4 2.01
    -6 -5 -4 2
    6 -5 4 1.37
    -6 -5 4 1.61
    6 -5 -4 1.47
    6 -5 -4 0.55
    6 5 4 0.83
    6 5 4 1.62
    -6 5 -4 2.27
    -6 5 -4 1.82
    6 -5 -4 1.21
    7 -5 4 8.3
    -7 5 4 12.2
    -7 5 4 9.8
    -7 -5 -4 10.02
    7 5 -4 10.21
    7 5 -4 10.47
    -7 -5 4 12.86
    -7 -5 4 12.04
    7 -5 -4 9.44
    7 5 4 8.33
    7 5 4 10.45
    -7 5 -4 12
    7 -5 -4 10.31
    -7 5 -4 11.62
    0 -6 4 4.68
    0 -6 4 3.85
    0 6 4 4.43
    0 6 -4 4.38
    0 -6 -4 4.24
    0 6 -4 3.77
    0 6 -4 4.98
    0 6 4 5.76
    0 6 4 3.57
    0 -6 -4 3.95
    0 6 -4 3.75
    -1 6 4 26.19
    -1 -6 -4 24.14
    1 6 -4 26.1
    -1 -6 -4 27.75
    1 -6 4 26.75
    -1 6 4 25.27
    1 -6 4 26.16
    1 6 -4 25.48
    -1 6 4 25.43
    1 6 -4 24.25
    1 6 -4 25.43
    -1 -6 4 26.35
    -1 -6 4 23.56
    -1 6 -4 25.78
    1 -6 -4 26.89
    1 -6 -4 23.9
    -1 6 -4 23.76
    1 6 4 25.3
    -1 6 -4 23.52
    1 6 4 24.97
    1 -6 -4 25.54
    -1 -6 4 24.51
    1 6 4 24.9
    -2 6 4 11.59
    -2 -6 -4 12.4
    2 6 -4 12.51
    -2 -6 -4 11.45
    2 6 -4 11.13
    2 6 -4 12.06
    -2 6 4 11.18
    2 6 -4 11.22
    2 -6 4 10.73
    2 -6 4 10.87
    -2 6 4 11.83
    2 -6 -4 11.96
    -2 -6 4 13
    2 -6 -4 11.82
    2 -6 -4 11.6
    -2 6 -4 11.21
    2 6 4 11.44
    -2 6 -4 12.85
    -2 -6 4 12.52
    -2 6 -4 12.4
    2 6 4 11.24
    2 6 4 10.81
    -3 -6 -4 30.8
    3 6 -4 28.48
    3 6 -4 29.68
    -3 6 4 25.21
    -3 6 4 26.88
    3 -6 4 28.3
    -3 -6 -4 24.49
    3 6 -4 27.29
    -3 6 4 30.18
    3 -6 4 27.84
    3 6 -4 28.55
    -3 6 -4 28.32
    -3 -6 4 27.15
    3 6 4 27.24
    3 -6 -4 27.05
    -3 -6 4 28.31
    3 -6 -4 30.01
    3 6 4 25.99
    -3 6 -4 26.43
    3 6 4 30.05
    -3 6 -4 26.18
    3 -6 -4 29.7
    4 -6 4 36.28
    -4 -6 -4 38.7
    4 6 -4 36.39
    -4 6 4 35.57
    -4 6 4 39.01
    4 6 -4 38.15
    4 6 -4 35.77
    4 6 -4 33.07
    4 -6 4 35.09
    -4 -6 -4 37
    -4 6 -4 36.57
    -4 6 -4 34.58
    4 6 4 37.05
    4 -6 -4 39.11
    -4 -6 4 39.02
    4 -6 -4 35.47
    4 6 4 32.51
    4 6 4 34.92
    4 -6 -4 37.86
    5 6 -4 5.19
    5 6 -4 4.27
    5 6 -4 4.65
    -5 6 4 4.41
    -5 -6 -4 4.05
    -5 6 4 4.99
    5 -6 4 5.58
    5 -6 4 4.89
    -5 -6 -4 4.66
    -5 6 -4 4.02
    5 6 4 3.1
    -5 -6 4 5.66
    5 -6 -4 5.84
    5 6 4 4.43
    5 6 4 4.75
    5 -6 -4 4.94
    -5 6 -4 6.32
    -5 -6 4 4.92
    5 -6 -4 5.39
    6 6 -4 12.87
    -6 6 4 11.84
    6 6 -4 12.24
    6 6 -4 11.52
    -6 6 4 11.52
    -6 -6 -4 11.44
    6 -6 4 9.97
    6 -6 -4 11.97
    -6 -6 4 12.33
    -6 6 -4 11.35
    -6 6 -4 12.37
    6 6 4 10.61
    6 -6 -4 11.12
    6 6 4 11.82
    6 -6 -4 14.46
    0 7 4 1.91
    0 -7 4 2.5
    0 -7 -4 2.41
    0 -7 -4 1.62
    0 7 -4 1.99
    0 7 -4 1.97
    0 7 4 2.21
    0 7 -4 2.65
    0 -7 4 2.05
    0 7 4 2.14
    1 -7 4 46.19
    -1 -7 -4 42.63
    -1 -7 -4 46.67
    1 7 -4 37.99
    1 7 -4 47.86
    1 7 -4 45.44
    -1 7 4 46.4
    1 -7 4 43.89
    -1 7 4 46.45
    1 -7 4 42.76
    -1 7 4 44.07
    -1 -7 4 46.34
    -1 -7 4 45.28
    1 7 4 43.86
    -1 7 -4 44.73
    1 -7 -4 42.02
    -1 7 -4 41.94
    1 7 4 44.17
    1 -7 -4 42.08
    1 7 4 44.9
    -1 7 -4 40.73
    -2 7 4 32.19
    -2 7 4 29.64
    -2 -7 -4 29.97
    -2 7 4 28.55
    2 7 -4 31.91
    2 -7 4 32.17
    2 7 -4 28.99
    2 -7 4 30.43
    2 7 -4 32.58
    -2 -7 -4 29.76
    2 -7 4 29.59
    -2 7 -4 30.72
    -2 7 -4 30.26
    -2 -7 4 29.14
    2 7 4 29.75
    -2 -7 4 32.48
    2 7 4 30.46
    2 7 4 29.8
    2 -7 -4 33.15
    2 -7 -4 31.26
    2 -7 -4 29.24
    -2 7 -4 28.09
    -3 7 4 30.08
    3 -7 4 27.96
    3 -7 4 30.5
    -3 -7 -4 30.74
    3 7 -4 30.22
    -3 7 4 29.66
    -3 -7 -4 31.83
    3 7 -4 31.47
    3 -7 4 31.52
    3 7 -4 29.14
    3 7 -4 31.55
    -3 7 4 28.61
    3 7 4 30.17
    3 -7 -4 28.36
    3 -7 -4 30.99
    -3 7 -4 29.96
    -3 7 -4 28.92
    -3 -7 4 30.44
    3 7 4 30.27
    3 7 4 28.96
    -3 -7 4 32.04
    4 7 -4 5.72
    4 -7 4 3.76
    -4 7 4 4.5
    4 -7 4 4.25
    -4 -7 -4 4.81
    4 7 -4 5.39
    4 7 -4 4.15
    -4 7 4 4.38
    -4 -7 -4 4.76
    -4 7 -4 5.54
    4 -7 -4 5.18
    4 7 4 5.22
    -4 7 -4 6.05
    4 -7 -4 4.19
    -4 -7 4 6.18
    4 7 4 6.71
    4 7 4 4.49
    5 7 -4 5.09
    -5 7 4 5.76
    5 -7 4 5.56
    5 7 -4 4.17
    5 7 -4 5.06
    -5 -7 -4 5.73
    5 -7 4 5.78
    -5 -7 -4 4.79
    5 7 4 5.11
    -5 7 -4 7.49
    5 -7 -4 6.92
    -5 7 -4 3.98
    -5 -7 4 6.89
    5 7 4 6.15
    -5 -7 4 4.78
    5 7 4 5.08
    5 -7 -4 5.62
    6 -7 4 6.72
    6 7 -4 5.98
    6 -7 4 5.97
    6 7 -4 6.23
    6 7 -4 6.19
    -6 -7 -4 7.31
    -6 7 4 6.24
    6 -7 -4 7.35
    6 7 4 5.67
    -6 -7 4 6.1
    6 -7 -4 6.19
    -6 7 -4 6.56
    6 7 4 8.1
    -6 7 -4 5.36
    0 8 4 -0.02
    0 8 4 0.06
    0 8 4 0.37
    0 8 -4 0.32
    0 -8 -4 0.28
    0 -8 4 0.09
    0 8 -4 0.3
    0 8 -4 0.08
    0 -8 4 0
    0 -8 -4 0.01
    -1 8 4 4.21
    1 8 -4 4.62
    1 8 -4 5.23
    1 -8 4 5.68
    -1 8 4 4.23
    -1 8 4 5.27
    -1 -8 -4 4.98
    1 -8 4 4.06
    1 8 -4 5.66
    -1 -8 -4 5.7
    -1 8 -4 3.76
    -1 -8 4 4.76
    1 8 4 3.59
    1 8 4 5.88
    -1 8 -4 6.06
    1 8 4 7.03
    1 -8 -4 4.89
    1 -8 -4 4.61
    -1 -8 4 4.7
    -1 8 -4 4.37
    2 8 -4 8.98
    -2 8 4 8.44
    2 -8 4 7.67
    -2 8 4 8.72
    2 8 -4 8.09
    -2 -8 -4 7.95
    -2 -8 -4 7.89
    2 -8 4 9.43
    2 8 -4 7.65
    -2 8 -4 7.24
    2 -8 -4 9.5
    2 8 4 10.36
    2 8 4 8.72
    -2 8 -4 7.72
    -2 -8 4 9.37
    -2 8 -4 8.21
    2 -8 -4 8.47
    2 8 4 9.58
    -2 -8 4 9.39
    3 8 -4 7.56
    3 8 -4 7.72
    3 8 -4 7.45
    -3 -8 -4 6.97
    3 -8 4 8.85
    3 -8 4 7.01
    -3 8 4 8.18
    3 -8 4 6.19
    -3 8 -4 7.57
    -3 -8 4 7.38
    3 8 4 8.07
    3 8 4 8.17
    3 -8 -4 7.26
    -3 8 -4 7.44
    3 8 4 7.26
    4 -8 4 31.6
    -4 -8 -4 28.76
    -4 8 4 31.47
    4 8 -4 30.83
    4 8 -4 29.02
    -4 -8 -4 26.36
    4 -8 4 30.71
    4 8 4 34.06
    -4 -8 4 30.75
    -4 8 -4 25.97
    4 -8 -4 27.19
    4 8 4 30.24
    4 8 4 28.33
    -4 8 -4 28.63
    4 -8 -4 29.71
    5 -8 4 1.33
    -5 -8 -4 1.17
    -5 8 4 1.56
    5 8 -4 2.07
    -5 -8 -4 1.51
    5 8 -4 2.79
    5 -8 4 1.4
    -5 -8 4 1.09
    5 8 4 1.51
    5 -8 -4 2.37
    -5 8 -4 1.49
    -5 -8 4 0.51
    -5 8 -4 0.93
    5 8 4 1.36
    5 8 4 1.42
    5 -8 -4 1.42
    0 9 4 8.03
    0 -9 -4 8.8
    0 -9 4 9.93
    0 -9 4 10.15
    0 9 4 9.26
    0 -9 -4 9.5
    0 9 -4 8.76
    0 9 -4 8.12
    0 9 -4 7.97
    1 -9 4 0.59
    1 -9 4 -0.08
    -1 9 4 0.39
    1 9 -4 -0.16
    -1 -9 -4 0.01
    -1 9 4 0.14
    -1 -9 -4 0.28
    1 9 -4 0.39
    1 9 -4 -0.08
    -1 -9 4 0.09
    1 9 4 0.28
    -1 9 -4 0.24
    -1 9 -4 -0.05
    1 -9 -4 0.15
    1 -9 -4 0.04
    -1 9 -4 0.26
    -1 -9 4 0.22
    1 9 4 -0.07
    -2 -9 -4 20.74
    2 9 -4 21.01
    2 9 -4 22.41
    2 9 -4 21.45
    -2 9 4 21.85
    2 -9 4 20.55
    -2 9 4 20.84
    2 -9 4 20.6
    2 -9 -4 25.06
    -2 9 -4 24.03
    -2 -9 4 19.93
    2 9 4 20.74
    2 9 4 22.06
    -2 -9 4 21.41
    -2 9 -4 19.66
    -2 9 -4 22.41
    2 -9 -4 19.51
    -3 9 4 2.88
    -3 -9 -4 2.04
    3 9 -4 1.6
    3 9 -4 1.62
    3 9 -4 1.64
    3 -9 4 1.16
    3 9 4 1.63
    -3 9 -4 1.6
    3 9 4 2.58
    -3 9 -4 2.29
    3 -9 -4 1.46
    3 9 4 2.54
    -3 -9 4 2.16
    4 9 -4 1.03
    4 -9 4 1.62
    4 9 -4 0.9
    -4 -9 -4 0.48
    -4 9 4 1.83
    -4 -9 -4 0.82
    -4 -9 4 0.78
    4 -9 -4 0.65
    -4 9 -4 0.7
    4 9 4 0.87
    4 9 4 1.36
    -4 9 -4 0.61
    4 9 4 0.54
    5 -9 4 2.83
    5 9 -4 3.4
    5 9 -4 2.67
    -5 -9 -4 3.2
    -5 -9 -4 2.36
    -5 9 4 2.9
    5 -9 4 2.75
    5 9 4 4.27
    -5 -9 4 1.73
    5 9 4 4.27
    5 9 4 3.14
    -5 9 -4 3.76
    -5 9 -4 3.73
    5 -9 -4 2.64
    -5 -9 4 4.22
    0 -10 4 5.66
    0 10 4 5.93
    0 10 4 5.61
    0 10 -4 5.87
    0 -10 -4 4.51
    0 10 -4 5.15
    0 -10 -4 5.04
    0 -10 4 3.82
    0 10 -4 6.46
    1 -10 4 18.91
    -1 10 4 24.06
    -1 10 4 21.58
    1 10 -4 19.59
    -1 -10 -4 21.3
    1 10 -4 20.69
    1 -10 4 21.13
    -1 -10 -4 18.92
    1 10 -4 19.43
    -1 10 -4 20.89
    1 10 4 21.64
    -1 -10 4 20.1
    -1 10 -4 23.75
    1 -10 -4 18.65
    1 -10 -4 23.37
    -1 10 -4 21.89
    1 10 4 20.91
    -1 -10 4 19.75
    2 10 -4 0.29
    2 10 -4 0.13
    2 -10 4 -0.25
    -2 10 4 0.49
    2 -10 4 0.75
    2 10 -4 0.32
    -2 -10 -4 0.44
    -2 10 -4 0.28
    2 -10 -4 0.96
    -2 -10 4 0.23
    -2 10 -4 0.46
    2 10 4 0.39
    2 10 4 0.74
    2 -10 -4 0.48
    -2 10 -4 -0.02
    -2 -10 4 0.41
    -3 -10 -4 1.3
    -3 10 4 1.67
    3 -10 4 0.37
    3 10 -4 1.45
    3 10 -4 1.56
    -3 10 -4 2.61
    -3 10 -4 1.59
    3 10 4 1.2
    3 -10 -4 1.24
    -3 -10 4 0.7
    3 10 4 0.63
    -4 -10 -4 10.8
    4 -10 4 9.91
    -4 10 4 8.82
    -4 -10 -4 9.95
    4 10 -4 10.71
    4 10 -4 9.46
    4 10 4 9.99
    -4 -10 4 7.97
    -4 10 -4 9.41
    -4 10 -4 10.57
    4 10 4 10.29
    4 -10 -4 11.77
    0 -11 4 0.2
    0 -11 -4 0.53
    0 11 -4 1.06
    0 11 4 0.72
    0 11 -4 0.34
    0 11 -4 0.37
    0 -11 4 1.06
    0 -11 -4 1.24
    0 11 4 0.68
    -1 -11 -4 3.81
    -1 11 4 3.14
    1 11 -4 4.28
    1 -11 4 3.9
    1 11 -4 3.45
    -1 11 4 5.19
    1 11 -4 2.8
    -1 -11 -4 4.86
    1 -11 4 5.23
    -1 11 -4 3.04
    1 11 4 3.85
    1 -11 -4 3.56
    -1 -11 4 2.56
    1 11 4 4.23
    1 -11 -4 2.31
    -1 -11 4 4.02
    -1 11 -4 3.51
    -1 11 -4 3.52
    2 -11 4 2.75
    2 11 -4 1.38
    2 11 -4 1.38
    2 -11 4 1.15
    -2 -11 -4 1.31
    -2 11 4 2.09
    2 11 4 1.97
    -2 11 -4 2.08
    -2 -11 4 2.57
    2 11 4 1.81
    -2 11 -4 2.13
    -2 11 -4 1.34
    -2 -11 4 2.22
    2 -11 -4 1.86
    3 -11 4 6.76
    -3 -11 -4 4.8
    3 11 -4 6.33
    -3 11 4 7.68
    3 11 -4 5.5
    -3 -11 4 5.99
    3 11 4 6.9
    3 11 4 3.95
    -3 11 -4 5.42
    -3 11 -4 5.84
    3 -11 -4 5.73
    0 0 -5 -0.22
    0 0 -5 -0.06
    0 0 5 -0.12
    0 0 5 -0.09
    0 0 5 0.01
    0 0 -5 -0.07
    0 0 -5 0
    -1 0 5 0.7
    1 0 -5 0.64
    1 0 -5 0.72
    -1 0 5 0.75
    1 0 -5 0.39
    1 0 5 0.51
    1 0 -5 0.12
    -1 0 -5 0.53
    1 0 -5 0.5
    1 0 5 0.4
    -1 0 -5 0.38
    1 0 5 0.4
    -1 0 -5 0.32
    2 0 -5 108.13
    2 0 -5 112.92
    2 0 5 108.72
    2 0 -5 113.07
    -2 0 5 108.98
    -2 0 -5 107.38
    2 0 5 111.21
    2 0 5 113.11
    -2 0 -5 113.83
    2 0 -5 111.69
    2 0 -5 109.96
    2 0 -5 111.83
    2 0 5 110.49
    -2 0 5 110.27
    3 0 -5 109.9
    -3 0 -5 113.31
    3 0 -5 117.86
    -3 0 5 111.33
    3 0 5 111.56
    3 0 -5 115.88
    3 0 5 111.55
    -3 0 -5 114.37
    3 0 -5 115.42
    3 0 5 117.59
    -3 0 -5 110.73
    3 0 5 109.44
    3 0 -5 116.17
    -3 0 5 116.56
    4 0 -5 17.83
    4 0 5 17.16
    4 0 -5 17.71
    4 0 5 19.97
    4 0 5 15.66
    4 0 -5 18.69
    4 0 -5 19.46
    -4 0 -5 19.32
    4 0 -5 18.76
    -4 0 -5 16.22
    -4 0 5 19.16
    -4 0 -5 18.28
    -4 0 5 18.42
    4 0 5 18.83
    5 0 -5 70.2
    -5 0 5 69.1
    -5 0 -5 65.42
    5 0 -5 72.27
    5 0 5 65.92
    -5 0 5 72.78
    5 0 5 70.94
    5 0 -5 67.99
    -5 0 -5 69.34
    5 0 5 69.46
    6 0 -5 10.47
    -6 0 -5 9.14
    6 0 5 8.85
    -6 0 5 9.72
    6 0 5 7.64
    6 0 5 10.48
    -6 0 -5 8.98
    6 0 -5 7.31
    7 0 -5 5.79
    7 0 -5 4.18
    7 0 5 5.3
    -7 0 -5 5.44
    7 0 5 4.31
    -7 0 5 3.9
    -7 0 -5 5.8
    0 -1 5 174.32
    0 -1 -5 177.51
    0 1 -5 174.29
    0 -1 -5 174.02
    0 1 -5 178.82
    0 1 5 177.44
    0 1 -5 179.21
    0 -1 -5 176.54
    0 1 -5 180.06
    0 -1 5 177.02
    0 1 5 174.65
    0 1 5 172.5
    1 1 -5 387.71
    -1 -1 -5 386.21
    -1 1 5 354.7
    1 1 -5 392.01
    -1 -1 -5 392.66
    1 1 -5 386.64
    1 1 -5 385.86
    1 1 -5 391.88
    -1 1 5 382.1
    -1 -1 -5 388.79
    1 -1 5 381.73
    1 -1 5 401.18
    1 1 -5 388.2
    1 -1 5 375.29
    -1 1 -5 380
    -1 -1 5 402.69
    -1 1 -5 377.6
    1 1 5 390.63
    -1 1 -5 375.46
    1 1 5 376.67
    1 -1 -5 400.73
    1 -1 -5 393.56
    1 -1 -5 378.81
    -1 1 -5 377.93
    1 -1 -5 389.32
    1 1 5 382.11
    2 1 -5 53.3
    2 1 -5 53.32
    2 1 -5 57.14
    2 1 -5 55.5
    -2 -1 -5 55.75
    -2 1 5 56.47
    -2 1 5 56.79
    2 -1 5 58.32
    2 -1 5 59.56
    2 1 -5 55.06
    -2 -1 -5 52.63
    2 -1 5 55.2
    2 1 -5 54.6
    -2 -1 -5 58.24
    2 -1 5 54.93
    -2 1 5 56.96
    -2 1 -5 56.74
    2 1 5 57.72
    -2 1 -5 59.44
    2 1 5 58.33
    2 -1 -5 59.33
    2 -1 -5 54.23
    -2 1 -5 55.96
    2 -1 -5 57.49
    2 1 5 59.57
    2 -1 -5 53.76
    2 1 5 57.28
    3 1 -5 58.5
    3 -1 5 58.76
    3 1 -5 58.81
    3 -1 5 61.22
    -3 1 5 59.83
    3 1 -5 58.72
    3 -1 5 58.55
    -3 -1 -5 60.18
    3 -1 5 55.78
    3 1 -5 55.62
    3 1 -5 56.93
    -3 -1 -5 60.48
    -3 1 5 58.68
    3 1 -5 59.04
    3 1 5 55.19
    3 1 5 59.26
    -3 1 -5 58.16
    3 1 5 55.82
    -3 1 -5 56.92
    -3 1 -5 56.93
    3 -1 -5 53.44
    3 -1 -5 60.7
    -3 -1 5 56.56
    3 -1 -5 57.57
    3 -1 -5 53.35
    -3 -1 5 55.95
    -4 -1 -5 5.37
    4 -1 5 4.06
    -4 -1 -5 4.29
    4 1 -5 5.12
    4 1 -5 5.09
    4 1 -5 5.3
    4 -1 5 4.35
    4 1 -5 4.62
    4 -1 5 4.54
    4 -1 5 4.09
    -4 1 5 3.7
    4 1 -5 3.64
    -4 1 5 4.25
    4 -1 -5 4.2
    4 1 5 4.78
    -4 -1 5 6.07
    -4 -1 5 4.94
    -4 -1 5 4.82
    4 -1 -5 5.33
    -4 1 -5 5.1
    4 1 5 4.79
    4 -1 -5 4.74
    -4 1 -5 4.97
    4 1 5 4.02
    -4 1 -5 6
    -5 -1 -5 15.39
    -5 1 5 14.94
    -5 -1 -5 16.86
    5 1 -5 16.34
    5 1 -5 13.92
    5 1 -5 14.38
    5 -1 5 12.41
    5 1 -5 14.83
    5 -1 5 14.39
    -5 1 5 14.2
    -5 1 -5 14.48
    5 1 5 15.78
    5 1 5 14.32
    5 -1 -5 14.59
    5 1 5 14.52
    -5 1 -5 14.45
    5 -1 -5 15.91
    -5 -1 5 16.15
    -5 -1 5 13.22
    5 -1 -5 15.17
    6 1 -5 1.02
    6 1 -5 0.38
    6 -1 5 1.23
    -6 1 5 1.41
    6 -1 5 0.31
    -6 -1 -5 0.91
    6 1 -5 0.74
    -6 -1 -5 1.5
    -6 -1 5 0.29
    6 1 5 0.9
    6 1 5 0.93
    6 -1 -5 1.06
    -6 1 -5 1.2
    6 -1 -5 1.14
    -6 -1 5 1.58
    -6 1 -5 1.41
    6 1 5 1.01
    -7 1 5 46.33
    -7 -1 -5 51.3
    7 1 -5 43.7
    7 -1 5 49.74
    7 1 -5 49.94
    7 -1 5 49.47
    -7 -1 -5 47.86
    7 1 5 49.78
    -7 1 -5 52.36
    7 1 5 45.14
    -7 1 -5 50.99
    7 1 5 43.61
    7 -1 -5 45.1
    -7 -1 5 52.35
    7 -1 -5 44.57
    0 -2 5 104.18
    0 2 -5 103.43
    0 2 -5 102.68
    0 2 -5 101.53
    0 -2 -5 104.28
    0 -2 5 99.61
    0 -2 -5 99.17
    0 2 -5 102.98
    0 2 5 101.72
    0 2 5 101.11
    0 -2 5 101.4
    0 2 5 102.69
    0 -2 -5 103.95
    1 2 -5 270.19
    -1 2 5 268.04
    1 2 -5 261.38
    1 2 -5 263.56
    -1 -2 -5 266.61
    -1 -2 -5 258.41
    1 2 -5 264.36
    1 2 -5 260.81
    1 -2 5 268.74
    1 -2 5 261.59
    1 -2 5 258.3
    -1 -2 -5 267.86
    -1 2 5 265.3
    -1 2 5 260.2
    1 2 -5 274.35
    1 -2 -5 257.72
    -1 2 -5 266.24
    1 2 5 269.24
    1 2 5 263.33
    1 -2 -5 266.6
    1 -2 -5 259.67
    -1 2 -5 258.88
    -1 2 -5 251.08
    -1 2 -5 262.82
    1 2 5 268.29
    1 2 5 266.09
    -2 -2 -5 129.99
    2 2 -5 121.14
    2 -2 5 125.48
    2 2 -5 125.28
    2 2 -5 119.11
    2 -2 5 128.37
    2 2 -5 129.13
    -2 2 5 123.39
    2 2 -5 122.03
    2 -2 5 124.16
    2 2 -5 128.73
    -2 -2 -5 125.71
    -2 -2 -5 131.04
    -2 2 5 129.5
    -2 2 5 119.91
    2 2 5 122.59
    -2 2 -5 122.42
    2 -2 -5 123.15
    2 2 5 124.91
    -2 2 -5 123.17
    2 -2 -5 123.13
    -2 2 -5 128.62
    2 -2 -5 126.86
    2 -2 -5 126.39
    2 2 5 129.66
    -3 2 5 126.9
    3 2 -5 127.38
    3 2 -5 128.78
    3 2 -5 128.97
    -3 -2 -5 126.33
    3 2 -5 126.33
    -3 -2 -5 131.04
    3 -2 5 127.15
    3 2 -5 128.78
    3 -2 5 130.97
    -3 2 5 132.99
    3 2 -5 127.36
    3 -2 5 134.01
    3 -2 -5 136.7
    3 2 5 127.69
    3 -2 -5 129.1
    3 -2 -5 131.61
    3 2 5 125.32
    -3 2 -5 128.78
    3 -2 -5 123.17
    -3 2 -5 124.01
    -3 2 -5 133.76
    -3 -2 5 132.77
    3 2 5 127.01
    4 2 -5 25.54
    4 2 -5 22.57
    4 2 -5 22.92
    4 -2 5 22.03
    -4 -2 -5 23.28
    4 2 -5 21.06
    4 2 -5 23.55
    4 2 -5 21.84
    -4 2 5 20.9
    4 -2 5 23.79
    -4 -2 -5 19.7
    4 -2 5 23.89
    -4 2 5 22.1
    -4 -2 5 22.1
    4 -2 -5 21.13
    -4 -2 5 20.86
    4 -2 -5 21.32
    -4 2 -5 20.06
    4 2 5 20.85
    -4 2 -5 22.55
    4 2 5 21.29
    4 2 5 21.68
    4 -2 -5 21.22
    5 2 -5 49.7
    5 -2 5 47.03
    5 2 -5 45.94
    5 -2 5 47.2
    5 2 -5 45.32
    -5 -2 -5 45.95
    -5 2 5 46.15
    5 -2 -5 47.78
    5 2 5 44.59
    5 -2 -5 47.9
    -5 -2 5 48.1
    5 2 5 50.22
    -5 2 -5 48.85
    5 2 5 44.01
    5 -2 -5 51.9
    -5 2 -5 48.16
    -5 -2 5 47.53
    -6 -2 -5 37.74
    -6 -2 -5 34.96
    6 -2 5 38.16
    -6 2 5 37.68
    6 2 -5 34.61
    6 2 -5 37.56
    6 -2 5 35.62
    6 2 -5 37.19
    -6 2 -5 38.63
    -6 -2 5 38.55
    -6 -2 5 38
    6 2 5 38.11
    -6 2 -5 37.91
    6 2 5 37.23
    6 -2 -5 31.06
    6 -2 -5 33.68
    6 -2 -5 35.36
    6 2 5 35.99
    7 2 -5 8.56
    7 2 -5 6.76
    -7 2 5 7.37
    7 -2 5 8.29
    7 2 -5 9.86
    7 -2 5 8.13
    -7 -2 -5 7.52
    -7 -2 -5 6.56
    -7 2 -5 6.54
    7 -2 -5 8.72
    -7 -2 5 7.98
    7 2 5 7.77
    -7 2 -5 5.65
    7 -2 -5 4.99
    7 2 5 10.52
    7 2 5 6.76
    0 3 -5 1.44
    0 3 -5 1.43
    0 3 5 1.36
    0 3 -5 1.97
    0 -3 5 1.54
    0 3 -5 1.37
    0 3 5 1.56
    0 -3 -5 1.7
    0 -3 5 1.45
    0 3 5 1.7
    0 -3 5 1.06
    0 -3 -5 2.09
    0 -3 -5 1.67
    -1 3 5 99.57
    -1 3 5 105.74
    1 3 -5 105.12
    1 3 -5 106.97
    1 3 -5 104.82
    1 3 -5 106.14
    -1 -3 -5 101.89
    -1 -3 -5 107.28
    1 -3 5 102.72
    -1 -3 -5 105.04
    1 -3 5 103.83
    1 -3 5 99.14
    -1 3 5 105.25
    1 3 -5 104.66
    1 3 -5 102.87
    1 3 5 102.35
    1 -3 -5 103.32
    -1 3 -5 100.6
    -1 3 -5 102.1
    1 3 5 97.12
    1 -3 -5 101.03
    1 3 5 106.48
    -1 -3 5 103.94
    -1 -3 5 103.91
    1 -3 -5 105.06
    -1 3 -5 96.58
    1 3 5 102.23
    2 3 -5 16.73
    -2 3 5 16
    -2 3 5 16.52
    -2 -3 -5 16.26
    2 3 -5 16.82
    2 -3 5 18.22
    2 3 -5 16.28
    2 -3 5 16.13
    2 3 -5 15.62
    -2 -3 -5 16.7
    2 3 -5 18.17
    -2 3 5 17.87
    -2 -3 -5 17.09
    2 -3 5 17.62
    2 3 -5 15.54
    2 3 5 16.38
    2 -3 -5 16.45
    -2 3 -5 16.77
    2 3 5 16.24
    -2 3 -5 15.85
    2 -3 -5 17.16
    -2 3 -5 16.87
    2 3 5 16.71
    2 -3 -5 17.89
    2 -3 -5 16.3
    2 3 5 16.09
    3 3 -5 20.61
    3 3 -5 22.27
    -3 3 5 22.59
    3 3 -5 19.64
    3 -3 5 20.5
    3 3 -5 21.33
    -3 -3 -5 22.27
    3 -3 5 20.27
    3 3 -5 19.36
    3 3 -5 20.98
    -3 3 5 21.94
    -3 -3 -5 18.8
    3 -3 5 20.39
    -3 3 5 22.88
    -3 3 -5 20.99
    3 -3 -5 19.69
    3 -3 -5 20.23
    3 3 5 20.98
    -3 3 -5 21.74
    -3 3 -5 20.29
    3 -3 -5 21.74
    3 3 5 21.82
    3 -3 -5 21.25
    3 3 5 19.45
    4 -3 5 51.07
    4 3 -5 54.47
    4 3 -5 53.5
    -4 -3 -5 50.74
    4 3 -5 52.93
    -4 3 5 49.8
    4 3 -5 57.71
    4 3 -5 50.7
    4 -3 5 53.33
    -4 3 5 51.85
    -4 -3 -5 51.22
    4 3 -5 56.35
    -4 3 5 53.04
    4 -3 5 51.97
    -4 3 -5 55.82
    4 -3 -5 54.28
    4 -3 -5 51.09
    -4 -3 5 50.63
    4 3 5 51.86
    -4 -3 5 51.94
    -4 3 -5 54.67
    4 3 5 51.3
    4 3 5 49.38
    4 -3 -5 51.27
    5 -3 5 9.2
    -5 3 5 8.91
    5 3 -5 10.57
    5 3 -5 8.77
    5 -3 5 7.16
    5 3 -5 10.91
    5 3 -5 8.94
    -5 -3 -5 8.84
    5 -3 5 9.09
    -5 3 -5 5.83
    5 -3 -5 8.53
    5 -3 -5 8.87
    5 -3 -5 7.89
    5 3 5 6.96
    5 3 5 9.3
    5 3 5 11.04
    -5 3 -5 10.03
    -5 -3 5 10.19
    6 3 -5 3.7
    -6 3 5 2.51
    6 3 -5 3.17
    6 -3 5 4.06
    6 -3 5 3.99
    6 3 -5 3.01
    -6 -3 -5 2.77
    -6 -3 5 3.32
    6 3 5 3.97
    -6 3 -5 3.74
    6 3 5 3.72
    -6 -3 5 2.89
    6 -3 -5 3.31
    6 -3 -5 2.14
    6 -3 -5 2.69
    -6 3 -5 3.1
    6 3 5 3.89
    7 -3 5 3.99
    7 -3 5 3.17
    7 3 -5 3.94
    -7 -3 -5 2.68
    7 3 -5 4.43
    -7 -3 -5 2.77
    -7 3 5 3.13
    7 3 -5 4.42
    7 3 5 2.82
    -7 3 -5 3.56
    -7 -3 5 4.03
    -7 3 -5 2.91
    7 -3 -5 2.9
    7 3 5 3.88
    -7 -3 5 1.85
    7 -3 -5 2.81
    0 -4 -5 43.54
    0 -4 5 43.57
    0 4 -5 44.8
    0 4 -5 44.43
    0 -4 -5 44.99
    0 4 -5 43.2
    0 4 5 43.51
    0 4 5 44.39
    0 -4 -5 44.13
    0 4 5 41.08
    0 -4 5 43.08
    -1 4 5 61.18
    1 4 -5 65.75
    -1 4 5 61.68
    1 -4 5 61.07
    1 4 -5 58.67
    -1 -4 -5 64.55
    1 4 -5 60.47
    1 -4 5 61.74
    1 4 -5 63.08
    -1 -4 -5 59.4
    -1 4 5 60.07
    1 4 -5 61.49
    -1 -4 5 60.97
    -1 4 -5 61.07
    -1 4 -5 59.6
    1 4 5 61.77
    1 4 5 62.57
    1 -4 -5 58.22
    1 4 5 61.92
    -1 -4 5 59.91
    1 4 5 60.58
    1 -4 -5 61.99
    -1 4 -5 59.24
    -2 4 5 213.06
    2 4 -5 208.11
    -2 4 5 208.28
    -2 4 5 208.51
    2 4 -5 208.14
    2 -4 5 206.52
    2 4 -5 209.93
    2 -4 5 201.28
    2 4 -5 206.72
    -2 -4 -5 202.75
    2 -4 5 209.92
    2 4 -5 211.6
    -2 -4 -5 218.07
    -2 -4 -5 212.04
    2 4 -5 210.99
    2 4 5 210.69
    -2 4 -5 206.98
    2 -4 -5 190.86
    2 -4 -5 209.65
    -2 -4 5 209.34
    2 4 5 202.32
    2 -4 -5 217.23
    -2 4 -5 213
    -2 4 -5 208.08
    2 4 5 207.1
    2 4 5 220.01
    3 -4 5 3.82
    3 4 -5 4.51
    3 4 -5 4.13
    -3 4 5 3.81
    3 4 -5 3.53
    -3 -4 -5 3.98
    3 4 -5 4
    3 4 -5 3.56
    -3 4 5 4.3
    3 -4 5 4.05
    -3 -4 -5 4.12
    3 -4 5 3
    -3 4 5 3.6
    3 4 -5 3.06
    -3 4 -5 4.21
    3 -4 -5 3.65
    3 4 5 4.69
    -3 4 -5 3.98
    3 4 5 3.13
    3 -4 -5 3.94
    -3 4 -5 4.21
    -3 -4 5 3.39
    3 -4 -5 4.23
    3 4 5 4.26
    3 4 5 3.58
    3 -4 -5 3.4
    -3 -4 5 3.59
    4 4 -5 111.55
    4 -4 5 108.62
    4 4 -5 114.59
    -4 4 5 110.21
    4 4 -5 115.7
    -4 -4 -5 118.58
    4 -4 5 116.31
    4 4 -5 118.82
    4 -4 5 117.92
    4 4 -5 114.18
    4 4 -5 115.81
    -4 -4 -5 116.44
    -4 4 5 115.44
    -4 -4 5 109.37
    -4 4 -5 112.87
    4 -4 -5 108.96
    -4 4 -5 111.13
    4 4 5 116.25
    -4 -4 5 116.09
    4 -4 -5 113.72
    4 -4 -5 113.5
    4 4 5 110.32
    4 4 5 111.42
    5 4 -5 7.39
    5 4 -5 8.19
    -5 -4 -5 8.74
    -5 4 5 8.64
    -5 4 5 7.49
    5 4 -5 8
    5 -4 5 7.51
    5 4 -5 6.01
    5 -4 5 8.73
    -5 -4 -5 8.1
    5 -4 5 8.44
    5 -4 -5 8.72
    5 4 5 9.2
    5 -4 -5 7.77
    5 -4 -5 8.7
    5 4 5 10
    -5 -4 5 8.27
    -5 4 -5 6.79
    -5 4 -5 8.12
    6 -4 5 1.13
    6 4 -5 1.06
    6 -4 5 1.6
    -6 4 5 1.18
    6 4 -5 1.36
    -6 4 5 1.37
    -6 -4 -5 0.6
    6 4 -5 1.15
    6 -4 -5 1.48
    6 -4 -5 0.97
    -6 4 -5 0.89
    6 -4 -5 1.05
    -6 4 -5 1.11
    6 4 5 1.14
    -6 -4 5 1.6
    6 4 5 0.68
    -6 -4 5 1.3
    7 -4 5 13.27
    -7 -4 -5 11.97
    -7 4 5 12.5
    -7 4 5 11.21
    7 4 -5 11.98
    -7 -4 -5 15.08
    7 4 -5 12.04
    -7 4 -5 13.83
    7 -4 -5 9.69
    -7 -4 5 11.1
    7 4 5 11.37
    7 4 5 10.7
    -7 -4 5 12.22
    7 -4 -5 11.51
    -7 4 -5 12.16
    0 -5 -5 9.91
    0 5 -5 10.3
    0 -5 5 10.85
    0 5 -5 10.46
    0 5 5 10.54
    0 5 5 9.45
    0 -5 -5 10.59
    0 5 -5 9.96
    0 5 5 10.01
    0 -5 -5 9.52
    0 -5 5 10.33
    1 5 -5 5.18
    1 -5 5 4.74
    -1 -5 -5 4.54
    1 5 -5 5.67
    1 5 -5 4.7
    -1 5 5 5.3
    1 5 -5 5.14
    -1 5 5 5.62
    -1 -5 -5 4.9
    -1 5 5 5.81
    1 -5 5 4.93
    -1 5 -5 4.46
    -1 -5 5 5.1
    -1 -5 5 6.06
    1 -5 -5 4.7
    1 5 5 4.25
    1 -5 -5 4.87
    -1 5 -5 3.87
    1 5 5 4.88
    -1 5 -5 4.93
    1 5 5 4.84
    1 -5 -5 4.73
    -2 -5 -5 188.28
    -2 5 5 187.08
    2 5 -5 177.82
    2 5 -5 180.07
    2 5 -5 184.15
    2 5 -5 186.09
    2 -5 5 181.79
    2 -5 5 183.32
    -2 -5 -5 179.17
    -2 -5 -5 176.71
    -2 5 5 183.05
    2 5 -5 183.76
    -2 5 5 187.03
    2 5 -5 181.31
    -2 5 -5 189.72
    -2 5 -5 175.43
    2 5 5 176
    2 -5 -5 177.24
    -2 5 -5 175.37
    2 -5 -5 179.78
    2 -5 -5 181.47
    2 5 5 174.28
    -2 -5 5 181.99
    -2 5 -5 178.81
    2 5 5 185.93
    -2 -5 5 183.2
    -3 -5 -5 1.61
    -3 5 5 1.23
    -3 5 5 1.53
    3 5 -5 1.11
    3 -5 5 1.11
    3 -5 5 0.73
    -3 5 5 1.73
    3 5 -5 1.25
    3 5 -5 1.06
    3 5 -5 0.7
    3 5 -5 1.2
    -3 -5 -5 0.89
    3 5 -5 1.22
    -3 -5 5 1.5
    -3 5 -5 0.86
    3 -5 -5 1.74
    3 -5 -5 0.7
    -3 5 -5 0.9
    3 5 5 1.04
    3 -5 -5 1.15
    -3 5 -5 1.47
    -3 -5 5 1.04
    3 5 5 1.17
    3 5 5 0.43
    4 -5 5 58.58
    4 -5 5 60.5
    -4 -5 -5 54.85
    4 5 -5 59.11
    4 5 -5 62.81
    4 5 -5 58.34
    -4 5 5 63.44
    4 5 -5 57.9
    -4 5 5 61.79
    4 5 -5 57.92
    4 5 -5 55.91
    -4 -5 -5 57.36
    4 -5 -5 54.32
    4 5 5 55.8
    4 5 5 58.71
    -4 5 -5 61.05
    -4 5 -5 60.13
    4 -5 -5 56.95
    4 -5 -5 59.62
    -4 -5 5 57.33
    4 5 5 64.79
    5 5 -5 16.51
    5 -5 5 16.66
    -5 -5 -5 14.19
    5 -5 5 14.65
    5 5 -5 15.09
    -5 -5 -5 14.5
    -5 5 5 14.72
    -5 5 5 16.34
    5 5 -5 15.89
    5 -5 -5 13.88
    -5 5 -5 14.13
    5 5 5 18.33
    5 5 5 13.78
    5 -5 -5 14.48
    -5 5 -5 16.26
    5 -5 -5 16.19
    -5 -5 5 16.55
    -6 -5 -5 23.65
    6 5 -5 20.18
    6 -5 5 18.91
    -6 5 5 24.86
    6 5 -5 23.6
    6 5 -5 22.19
    -6 5 5 22.18
    -6 5 -5 22.73
    6 -5 -5 22.57
    6 -5 -5 25
    -6 -5 5 21.02
    6 5 5 22.82
    6 5 5 18.06
    -6 5 -5 23.78
    6 -5 -5 23.27
    7 5 -5 0.11
    7 -5 5 0.1
    -7 -5 -5 0.12
    7 5 -5 0.26
    -7 5 5 0.1
    -7 5 5 0.48
    -7 5 -5 -0.09
    7 5 5 0.45
    -7 -5 5 -0.27
    -7 5 -5 0.18
    -7 -5 5 -0.31
    7 -5 -5 0.06
    7 -5 -5 0.11
    7 5 5 0.09
    0 6 -5 1.35
    0 6 -5 2.81
    0 6 5 2.2
    0 -6 5 2.89
    0 -6 5 1.88
    0 6 5 1.85
    0 6 5 2.71
    0 6 -5 2.55
    0 -6 -5 2.59
    0 -6 -5 1.84
    1 6 -5 52.6
    -1 6 5 54.06
    1 -6 5 50.96
    1 6 -5 51.81
    1 6 -5 53.43
    1 6 -5 52.76
    -1 6 5 51.47
    -1 -6 -5 54.35
    1 -6 5 50.08
    -1 -6 -5 54.39
    -1 6 5 51.58
    1 6 5 45.34
    1 -6 -5 54.09
    -1 -6 5 51.66
    -1 6 -5 50.3
    1 -6 -5 52.87
    -1 6 -5 52.85
    -1 6 -5 52.07
    1 -6 -5 54.59
    1 6 5 52.29
    -1 -6 5 51.02
    1 6 5 47.66
    -2 -6 -5 58.86
    2 -6 5 60.05
    -2 6 5 63.49
    2 6 -5 60.03
    2 6 -5 58.42
    2 -6 5 61.62
    -2 6 5 57.44
    -2 6 5 59.29
    2 6 -5 64.11
    2 6 -5 63
    -2 -6 -5 59.72
    -2 6 -5 61.56
    2 -6 -5 62
    2 -6 -5 62.51
    2 6 5 60.29
    2 -6 -5 62.27
    2 6 5 58.56
    -2 -6 5 58.64
    -2 -6 5 59.18
    -2 6 -5 64.29
    -2 6 -5 59.8
    2 6 5 61.48
    -3 -6 -5 16.39
    -3 -6 -5 15.76
    -3 6 5 15.1
    -3 6 5 15.61
    -3 6 5 14.91
    3 6 -5 16.89
    3 -6 5 17.59
    3 6 -5 15.64
    3 6 -5 15.29
    3 -6 5 15.38
    3 6 -5 14.7
    -3 -6 5 14.99
    -3 6 -5 15.79
    3 6 5 14.24
    3 6 5 15.04
    -3 6 -5 16.77
    -3 6 -5 16.31
    3 6 5 16.46
    3 -6 -5 14.69
    3 -6 -5 16.63
    -3 -6 5 15.88
    -4 -6 -5 14.46
    4 6 -5 12.83
    -4 6 5 13.37
    4 6 -5 14.25
    4 6 -5 15.72
    4 -6 5 15.74
    4 6 -5 14.67
    -4 6 5 16.17
    4 -6 5 14.57
    -4 -6 -5 15.73
    -4 6 -5 13.45
    4 -6 -5 14.52
    4 6 5 13.33
    4 6 5 15.83
    -4 -6 5 12.32
    -4 6 -5 16
    4 6 5 13.17
    4 -6 -5 15.64
    5 6 -5 16.89
    -5 -6 -5 13.73
    5 -6 5 15.99
    5 6 -5 15.52
    -5 6 5 14.31
    5 -6 5 13.71
    5 6 -5 13.61
    -5 6 5 16.43
    -5 -6 -5 16.91
    -5 -6 5 17.89
    -5 6 -5 15.96
    -5 6 -5 14.45
    -5 -6 5 15.35
    5 -6 -5 14.33
    5 6 5 14.71
    5 -6 -5 14.73
    5 6 5 15.59
    5 -6 -5 16.19
    -6 6 5 2.32
    -6 6 5 1.27
    -6 -6 -5 1.25
    6 -6 5 2.49
    6 6 -5 2.82
    6 6 -5 1.93
    6 6 -5 2.66
    6 -6 -5 1.88
    6 -6 -5 2.68
    6 6 5 1.51
    -6 -6 5 2.36
    -6 6 -5 1.8
    -6 6 -5 1.97
    6 -6 -5 2.31
    6 6 5 0.83
    0 -7 5 2.41
    0 7 5 1.34
    0 -7 5 1.11
    0 7 -5 1.2
    0 7 -5 1.24
    0 7 5 1.15
    0 -7 -5 1.48
    0 7 5 2.05
    0 7 -5 1.35
    0 -7 -5 1.3
    -1 -7 -5 1.76
    1 7 -5 1.69
    -1 -7 -5 3.07
    -1 7 5 3.3
    1 7 -5 2.07
    1 -7 5 2.11
    1 7 -5 1.73
    -1 7 5 2.36
    -1 7 5 2.17
    1 -7 5 2.34
    1 -7 -5 2.66
    1 7 5 2.53
    1 7 5 1.56
    -1 7 -5 1.78
    1 -7 -5 1.53
    -1 -7 5 1.43
    -1 7 -5 2.51
    1 7 5 1.96
    -1 7 -5 1.6
    -1 -7 5 1.87
    -2 7 5 32.22
    2 -7 5 28.53
    2 7 -5 27.13
    -2 -7 -5 30.25
    -2 7 5 26.46
    2 7 -5 30.12
    -2 -7 -5 27.92
    2 7 -5 29.71
    -2 7 5 30.89
    2 -7 5 30.69
    -2 -7 5 26.89
    -2 7 -5 28.32
    2 -7 -5 30.2
    2 7 5 25.31
    2 7 5 27.43
    2 -7 -5 27.16
    -2 -7 5 26.23
    2 -7 -5 29.13
    -2 7 -5 28.18
    2 7 5 27.75
    -2 7 -5 26.19
    3 7 -5 6.01
    -3 -7 -5 6.84
    3 7 -5 6.79
    3 7 -5 7.31
    3 -7 5 9.08
    -3 7 5 7.51
    3 7 -5 7.71
    3 -7 5 7.46
    -3 7 5 8.66
    -3 -7 -5 7.87
    3 -7 5 7.55
    -3 7 -5 6.78
    -3 -7 5 7.97
    -3 -7 5 6.97
    3 7 5 5.22
    3 7 5 7.44
    -3 7 -5 6.51
    3 -7 -5 6.35
    3 7 5 7.03
    3 -7 -5 7.41
    -4 7 5 7.35
    -4 -7 -5 8.96
    4 7 -5 9.72
    4 -7 5 9.11
    4 -7 5 8.98
    -4 -7 -5 7.59
    4 7 -5 7.41
    4 7 -5 9.06
    -4 7 5 10.7
    4 7 -5 7.92
    -4 7 -5 8.84
    4 7 5 8.22
    4 7 5 8.16
    4 -7 -5 6.57
    -4 -7 5 7.78
    4 -7 -5 7.61
    4 7 5 9.58
    -4 7 -5 7.96
    5 -7 5 0.2
    5 7 -5 0.9
    5 -7 5 0.59
    -5 -7 -5 0.4
    -5 7 5 1.3
    5 7 -5 0.92
    -5 7 5 0.88
    5 7 -5 0.72
    -5 -7 -5 0.5
    5 7 5 1.32
    5 -7 -5 0.73
    -5 7 -5 1.32
    -5 7 -5 0.65
    5 -7 -5 0.93
    5 7 5 0.48
    -5 -7 5 0.67
    -5 -7 5 0.96
    5 7 5 0.32
    6 -7 5 4.78
    6 7 -5 5.21
    -6 -7 -5 4.97
    6 7 -5 3.98
    6 7 -5 4.17
    -6 7 5 5.78
    -6 7 -5 4.28
    6 -7 -5 4.12
    6 -7 -5 4.51
    -6 7 -5 5.17
    6 7 5 5.17
    6 7 5 4.46
    -6 -7 5 4.59
    0 8 -5 0.62
    0 -8 -5 0.26
    0 -8 -5 1.31
    0 8 5 0.93
    0 8 -5 1.46
    0 8 -5 0.87
    0 -8 5 1.54
    0 8 5 0.72
    0 -8 5 0.49
    0 8 5 0.61
    1 -8 5 59.92
    -1 8 5 58.18
    -1 8 5 59.94
    1 8 -5 60.59
    -1 8 5 58.58
    1 8 -5 59.75
    -1 -8 -5 63.26
    -1 -8 -5 59.09
    1 -8 5 66.47
    1 8 -5 62.06
    -1 -8 5 59.03
    1 -8 -5 61.95
    1 8 5 60.5
    -1 -8 5 59.86
    -1 8 -5 59.92
    1 8 5 63.78
    1 8 5 60.26
    -1 8 -5 60.32
    -1 8 -5 60.24
    1 -8 -5 64.21
    2 -8 5 6.92
    2 -8 5 7.06
    -2 -8 -5 6.28
    2 -8 5 6.77
    2 8 -5 5.87
    -2 8 5 6.31
    -2 8 5 5.98
    2 8 -5 6.66
    2 8 -5 6.43
    2 8 5 6.02
    -2 -8 5 4.09
    -2 -8 5 7.06
    -2 8 -5 6.09
    -2 8 -5 5.11
    -2 8 -5 5.07
    2 8 5 5.77
    2 8 5 6.42
    2 -8 -5 5.47
    2 -8 -5 6.2
    3 -8 5 5.8
    3 -8 5 6.34
    3 8 -5 6.08
    3 8 -5 7.98
    3 8 -5 7.86
    -3 8 5 6.07
    -3 -8 -5 6.99
    -3 -8 -5 7.56
    3 -8 5 6.01
    -3 8 -5 5.65
    -3 -8 5 5.84
    -3 8 -5 6.75
    -3 -8 5 6.52
    3 8 5 7.55
    3 -8 -5 7.95
    3 8 5 6.3
    3 8 5 6.82
    4 -8 5 1.62
    -4 8 5 3.17
    4 8 -5 2.6
    4 8 -5 2.45
    4 -8 5 3.83
    4 8 -5 2.61
    -4 -8 -5 2.38
    -4 -8 -5 2.99
    -4 8 -5 1.72
    4 8 5 2.86
    4 -8 -5 2.41
    4 8 5 2.14
    4 -8 -5 1.79
    -4 8 -5 2.39
    -4 -8 5 4.03
    4 8 5 2.89
    -5 -8 -5 10.45
    -5 -8 -5 10.56
    5 8 -5 10.9
    5 -8 5 8.66
    -5 8 5 8.41
    5 8 -5 9.55
    5 -8 5 10.48
    5 8 5 8.95
    -5 -8 5 10.23
    5 -8 -5 7.29
    -5 -8 5 6.64
    5 8 5 8.77
    5 -8 -5 8.86
    -5 8 -5 7.65
    5 8 5 8.83
    -5 8 -5 11.8
    0 -9 5 31.36
    0 -9 -5 32.87
    0 9 5 31.47
    0 -9 -5 31.02
    0 9 -5 30.44
    0 9 5 32.17
    0 9 -5 32.17
    0 -9 5 31.87
    0 9 -5 31.7
    -1 9 5 27.46
    1 9 -5 26.34
    1 9 -5 25.9
    -1 9 5 26.29
    1 -9 5 26.84
    1 9 -5 27.45
    1 -9 5 23.97
    -1 -9 -5 27.88
    -1 -9 -5 23.19
    1 -9 -5 26.84
    -1 9 -5 27.31
    -1 -9 5 24.7
    1 9 5 27.8
    -1 9 -5 26.5
    -1 -9 5 28.05
    1 9 5 27.69
    -1 9 -5 26.04
    1 -9 -5 22.23
    2 9 -5 2.28
    2 -9 5 2.18
    2 -9 5 1.2
    2 9 -5 1.71
    -2 -9 -5 1.12
    -2 9 5 2.22
    2 9 -5 1.47
    2 9 5 1.55
    -2 9 -5 1.4
    2 9 5 0.77
    2 -9 -5 0.92
    -2 9 -5 1.65
    -2 9 -5 0.89
    -2 -9 5 1.42
    -2 -9 5 1.81
    2 -9 -5 2.06
    2 9 5 1.7
    3 9 -5 16.3
    3 -9 5 17.24
    -3 9 5 16.9
    -3 -9 -5 15.79
    -3 -9 -5 17.53
    3 9 -5 15.18
    3 9 -5 15.52
    -3 9 -5 14.95
    3 9 5 19.12
    3 9 5 15.92
    -3 -9 5 13.84
    -3 9 -5 13.8
    3 -9 -5 14.34
    3 9 5 15.86
    4 -9 5 9.41
    -4 9 5 10.29
    -4 -9 -5 10.07
    4 9 -5 6.84
    -4 -9 -5 8.83
    4 9 -5 8.4
    4 9 5 7.53
    -4 9 -5 7.21
    4 9 5 7.56
    -4 9 -5 10.32
    4 -9 -5 9.96
    4 9 5 9.47
    -4 -9 5 9.76
    5 -9 5 1.46
    5 -9 5 0.67
    5 9 -5 1.8
    5 9 -5 1.28
    -5 -9 -5 0.42
    -5 9 5 0.86
    -5 -9 -5 1.43
    -5 -9 5 1.23
    5 9 5 1.37
    -5 9 -5 1.17
    -5 9 -5 0.63
    5 9 5 1.24
    5 -9 -5 1.58
    -5 -9 5 1.28
    5 9 5 1.76
    0 -10 -5 49.65
    0 10 5 38.96
    0 10 -5 42.95
    0 10 -5 41.88
    0 -10 5 44.21
    0 -10 -5 44.54
    0 -10 5 40.62
    0 10 -5 41.63
    0 10 5 39.58
    -1 -10 -5 4.91
    -1 -10 -5 4.81
    -1 10 5 3.8
    1 -10 5 4.78
    1 -10 5 3.91
    1 10 -5 5.17
    -1 10 5 4.22
    1 10 -5 4.69
    1 10 -5 6.04
    1 -10 -5 4.78
    -1 -10 5 4.33
    -1 10 -5 4.06
    -1 10 -5 5.37
    -1 -10 5 4.09
    1 10 5 5.53
    -1 10 -5 6.01
    1 10 5 5.26
    1 -10 -5 4.06
    2 -10 5 1.61
    2 -10 5 1.44
    2 10 -5 1.7
    2 10 -5 1.52
    2 10 -5 1.91
    -2 -10 -5 1.61
    -2 10 5 0.94
    2 10 5 2.44
    -2 10 -5 0.82
    -2 10 -5 3.51
    2 -10 -5 2
    -2 -10 5 1.64
    -2 -10 5 2.53
    2 -10 -5 1.76
    -2 10 -5 1.79
    2 10 5 1.95
    -3 -10 -5 2.63
    3 10 -5 1.3
    -3 -10 -5 0.18
    -3 10 5 1.06
    3 10 -5 0.89
    3 10 -5 1.43
    3 -10 5 1.02
    -3 -10 5 1.2
    3 -10 -5 2.79
    -3 10 -5 1.37
    3 10 5 1.05
    -3 10 -5 2.12
    3 10 5 2.24
    -4 -10 -5 0.57
    4 -10 5 1.73
    4 10 -5 0.9
    -4 -10 -5 0.45
    4 10 -5 1.3
    -4 10 5 0.74
    -4 10 -5 0.84
    4 10 5 1.22
    -4 10 -5 0.28
    4 -10 -5 1.16
    4 10 5 0.72
    -4 -10 5 1.12
    0 11 5 0.06
    0 11 -5 0.01
    0 -11 5 0.26
    0 11 -5 0.05
    0 11 5 0.33
    0 -11 -5 0.74
    0 -11 5 0.14
    0 11 -5 0.34
    0 -11 -5 0.34
    -1 -11 -5 13.61
    -1 -11 -5 13.78
    1 -11 5 14.62
    1 11 -5 15.7
    1 -11 5 13.94
    1 11 -5 13.86
    1 11 -5 15.98
    -1 11 5 14.55
    1 11 5 14.2
    -1 11 -5 13.67
    -1 -11 5 13.15
    -1 -11 5 11.94
    1 -11 -5 14.31
    -1 11 -5 13.12
    -1 11 -5 13.69
    1 -11 -5 11.07
    1 11 5 14.29
    2 11 -5 2.58
    2 11 -5 2.3
    2 -11 5 1.86
    2 -11 5 3.14
    -2 -11 -5 1.86
    -2 11 5 2.48
    2 11 -5 3.24
    2 -11 -5 1.43
    -2 11 -5 2.26
    -2 11 -5 2.18
    -2 -11 5 2.72
    2 11 5 1.96
    2 11 5 2.36
    -2 -11 5 1.12
    -2 11 -5 1.24
    0 0 -6 488.14
    0 0 6 495.83
    0 0 6 491.53
    0 0 -6 493.73
    0 0 -6 507.99
    0 0 6 487.83
    0 0 -6 512.47
    -1 0 6 884.69
    1 0 -6 882.49
    -1 0 -6 865.1
    -1 0 -6 854.95
    1 0 -6 906.65
    1 0 6 886.14
    -1 0 -6 865.35
    1 0 -6 911.25
    1 0 -6 847.59
    1 0 6 883.8
    1 0 6 886.65
    1 0 -6 888.74
    -1 0 6 853.46
    2 0 -6 348.33
    2 0 6 326.24
    -2 0 6 342.35
    2 0 6 345.46
    -2 0 -6 343.02
    2 0 6 332.51
    2 0 -6 337.66
    2 0 -6 347.66
    2 0 6 331.15
    -2 0 -6 339.27
    2 0 -6 337.27
    -2 0 -6 318.64
    -2 0 6 326.57
    2 0 -6 327.73
    3 0 -6 278.7
    -3 0 6 275.3
    3 0 -6 282.98
    3 0 -6 289.02
    3 0 6 281.55
    -3 0 6 283.95
    3 0 -6 280.89
    -3 0 -6 283.88
    3 0 6 294.58
    3 0 6 274.25
    -3 0 -6 285.14
    3 0 6 285.04
    -3 0 -6 283.53
    3 0 -6 299.38
    -4 0 -6 0.41
    4 0 -6 0.97
    4 0 6 0.1
    -4 0 -6 0.26
    4 0 -6 0.18
    4 0 -6 0.07
    -4 0 6 0.34
    4 0 6 0.48
    -4 0 6 0.3
    4 0 -6 1.21
    4 0 6 0.25
    -4 0 -6 0.47
    5 0 6 5.95
    5 0 -6 4.39
    5 0 -6 5.51
    -5 0 6 3.35
    5 0 -6 5.28
    5 0 6 5.43
    5 0 6 4.33
    -5 0 -6 5.84
    -5 0 -6 5.82
    -5 0 6 4.42
    6 0 -6 4.27
    6 0 6 2.76
    6 0 -6 3.37
    -6 0 6 4.48
    -6 0 -6 3.07
    6 0 6 3.65
    -6 0 -6 3.53
    6 0 6 3.79
    -7 0 6 23.4
    7 0 6 22.71
    7 0 6 21.1
    7 0 -6 20.69
    -7 0 -6 22.5
    7 0 -6 25.57
    -7 0 -6 19.89
    0 -1 6 981.13
    0 -1 6 983.46
    0 1 -6 984.32
    0 -1 -6 1000
    0 -1 -6 993.68
    0 1 6 991.04
    0 1 -6 998.07
    0 1 6 931.74
    0 1 6 973.77
    0 -1 -6 975.23
    0 1 -6 967.72
    0 -1 -6 958.39
    -1 1 6 122.45
    1 1 -6 125.76
    1 -1 6 124.06
    -1 -1 -6 114.81
    1 -1 6 122.13
    -1 -1 -6 122.77
    -1 -1 -6 122.93
    1 1 -6 120.04
    1 1 -6 118.43
    1 1 -6 122.72
    1 1 -6 119.35
    1 1 -6 122.63
    -1 1 6 123.12
    1 -1 6 123.26
    1 -1 -6 125.39
    1 1 6 122.22
    -1 1 -6 123.69
    1 1 6 124.23
    1 1 6 129.34
    -1 1 -6 120.95
    -1 1 -6 124.65
    -1 1 -6 124.91
    1 -1 -6 124.5
    -1 -1 6 126.39
    1 -1 -6 122.74
    2 -1 6 75.9
    2 1 -6 65.71
    2 -1 6 79.47
    2 -1 6 80.24
    2 1 -6 78.29
    -2 1 6 78.01
    -2 -1 -6 79.37
    -2 1 6 75.81
    -2 1 6 76.07
    2 1 -6 77.83
    2 -1 6 75.9
    2 1 -6 78.32
    -2 -1 -6 76.41
    -2 -1 -6 77.65
    2 1 -6 77.76
    2 1 -6 73.26
    2 -1 -6 73.94
    -2 1 -6 76.42
    2 -1 -6 74.35
    2 1 6 75.64
    2 1 6 78
    -2 1 -6 75.48
    -2 1 -6 74.88
    2 1 6 78.16
    2 -1 -6 76.21
    -2 -1 6 73.28
    2 -1 -6 76.67
    3 1 -6 36.21
    3 -1 6 36.32
    3 -1 6 35.57
    3 -1 6 35.19
    3 1 -6 36.55
    3 -1 6 34.8
    3 1 -6 32.4
    3 1 -6 37.41
    -3 -1 -6 33.88
    -3 -1 -6 34.48
    -3 1 6 34.87
    -3 1 6 37.27
    3 1 -6 34.34
    3 1 -6 34.62
    3 1 6 35.78
    3 -1 -6 35.89
    -3 1 -6 36.23
    3 1 6 33.6
    3 -1 -6 35.38
    3 1 6 33.78
    3 -1 -6 35.48
    -3 -1 6 34.48
    -3 -1 6 32.92
    3 -1 -6 36.67
    -3 1 -6 34.73
    -3 1 -6 33.01
    4 1 -6 0.37
    -4 1 6 0.6
    4 -1 6 0.29
    -4 1 6 1.11
    4 1 -6 0.39
    4 1 -6 0.24
    -4 -1 -6 0.3
    4 -1 6 0.67
    4 -1 6 0.3
    4 -1 6 0.63
    4 1 -6 0.48
    4 1 -6 0.68
    -4 -1 -6 0.47
    4 -1 -6 0.44
    4 1 6 0.59
    -4 1 -6 0.48
    -4 -1 6 0.32
    4 -1 -6 0.52
    4 -1 -6 0.3
    4 1 6 0.37
    -4 -1 6 0.9
    -4 1 -6 0.9
    4 1 6 0.41
    -4 -1 6 0.38
    -4 1 -6 0.83
    -5 -1 -6 34.33
    -5 -1 -6 33.41
    5 1 -6 36.75
    5 1 -6 37.92
    -5 1 6 36.32
    5 1 -6 38.67
    5 -1 6 36.29
    5 -1 6 39.24
    5 1 -6 37.12
    5 -1 -6 39.04
    5 1 6 35.86
    -5 1 -6 38.57
    -5 -1 6 33.98
    -5 1 -6 37.46
    -5 -1 6 34.98
    5 -1 -6 37.94
    5 1 6 35.2
    5 1 6 40.17
    5 -1 -6 33.04
    6 1 -6 6.72
    -6 -1 -6 7.2
    -6 1 6 6.09
    6 1 -6 4.57
    6 1 -6 6.95
    6 -1 6 8.44
    -6 -1 -6 6.06
    6 -1 6 5.59
    -6 1 -6 5.52
    6 -1 -6 5.07
    -6 1 -6 5.97
    6 1 6 5
    6 1 6 5.5
    6 -1 -6 6.63
    6 1 6 5.75
    -6 -1 6 6.73
    7 1 -6 0.43
    7 -1 6 0.26
    -7 1 6 0.37
    7 1 -6 -0.02
    -7 -1 -6 0.28
    -7 -1 -6 0.23
    7 -1 6 -0.18
    -7 1 -6 0.09
    7 1 6 0.19
    7 -1 -6 -0.03
    7 1 6 0.04
    7 -1 -6 -0.21
    7 1 6 0.2
    -7 -1 6 0.5
    -7 1 -6 0.12
    0 2 6 7.32
    0 2 6 6.82
    0 -2 6 7.11
    0 2 -6 7.27
    0 -2 -6 6.73
    0 2 6 7.45
    0 2 -6 7.34
    0 -2 6 7.42
    0 -2 -6 6.41
    0 -2 -6 7.16
    0 -2 -6 7.38
    0 2 -6 7.24
    0 2 -6 6.96
    0 2 6 7.47
    1 2 -6 89.05
    1 2 -6 89.4
    -1 -2 -6 92.08
    1 2 -6 93.08
    -1 2 6 89.7
    1 -2 6 91.05
    -1 2 6 93.6
    1 -2 6 88.25
    1 2 -6 90.14
    -1 2 6 92.7
    -1 -2 -6 91.26
    1 -2 6 94.84
    -1 -2 -6 89.18
    1 2 -6 87.04
    1 2 -6 87.15
    1 2 6 90.44
    1 -2 -6 90.88
    1 -2 -6 89.31
    -1 2 -6 85.18
    -1 2 -6 86.94
    -1 2 -6 85.98
    1 2 6 84.95
    -1 2 -6 89.66
    1 -2 -6 87.92
    1 2 6 87.61
    -1 -2 6 86.79
    -2 -2 -6 225.77
    -2 -2 -6 234.7
    -2 2 6 229.74
    2 2 -6 226.79
    2 -2 6 226.91
    2 2 -6 227.91
    2 2 -6 228.01
    -2 2 6 225.29
    2 2 -6 227.67
    -2 -2 -6 230.87
    2 -2 6 226.57
    2 2 -6 226.48
    -2 2 6 231.56
    2 -2 6 219.51
    2 2 -6 219.82
    2 -2 -6 215.91
    -2 2 -6 218.4
    2 -2 -6 224.05
    2 2 6 228.91
    2 2 6 226.63
    2 2 6 225.31
    -2 2 -6 225.8
    2 -2 -6 228.29
    -2 2 -6 222.66
    2 -2 -6 220.08
    3 2 -6 38.4
    -3 2 6 38.65
    -3 2 6 39.02
    3 2 -6 39.23
    -3 -2 -6 37.86
    3 2 -6 39.06
    3 -2 6 39.43
    3 2 -6 38.7
    3 2 -6 40.45
    3 -2 6 39.07
    -3 2 6 35.89
    3 -2 6 37.94
    3 2 -6 38.95
    -3 -2 -6 39.35
    3 2 6 40.06
    3 -2 -6 38.57
    -3 -2 6 41.33
    3 -2 -6 39.64
    -3 2 -6 38.49
    -3 2 -6 38.11
    3 2 6 37.96
    3 2 6 37.38
    3 -2 -6 42.32
    -3 2 -6 39.39
    3 -2 -6 38.97
    4 2 -6 16.39
    -4 -2 -6 17.27
    4 -2 6 16.62
    -4 2 6 15.05
    4 -2 6 15.18
    -4 2 6 14.9
    4 2 -6 15.61
    4 2 -6 16.4
    4 2 -6 12.66
    4 -2 6 17.65
    4 2 -6 15.6
    -4 -2 -6 17.45
    4 2 -6 16.09
    4 -2 -6 16.99
    -4 2 -6 16.04
    -4 2 -6 14.29
    4 2 6 15.37
    4 -2 -6 15.81
    -4 -2 6 14.75
    4 -2 -6 13.95
    4 2 6 17.11
    4 2 6 15.56
    -4 -2 6 15.33
    -4 -2 6 15.9
    5 2 -6 19.02
    5 -2 6 20.47
    -5 -2 -6 20.23
    -5 2 6 19.83
    5 2 -6 21.8
    5 2 -6 21.46
    5 -2 6 22.99
    5 2 -6 23.93
    5 2 6 22.81
    -5 -2 6 21.77
    5 -2 -6 21.44
    5 2 6 18.61
    5 -2 -6 21.32
    5 -2 -6 23.59
    -5 -2 6 20.76
    5 2 6 22.45
    -5 2 -6 18.66
    -5 2 -6 20.68
    -6 -2 -6 21.16
    6 -2 6 20.85
    -6 -2 -6 23
    -6 2 6 23.12
    6 2 -6 22.76
    6 2 -6 24.98
    6 -2 6 21.3
    6 2 -6 22.18
    6 -2 -6 21.5
    -6 -2 6 20.35
    6 -2 -6 23.49
    6 -2 -6 20.31
    -6 2 -6 25.31
    6 2 6 22.5
    -6 2 -6 25.26
    6 2 6 23.12
    -6 -2 6 20.74
    6 2 6 22.15
    7 2 -6 23.36
    -7 -2 -6 20.49
    -7 -2 -6 24.43
    7 2 -6 22.23
    7 -2 6 29.39
    -7 2 6 23.98
    7 2 -6 25.13
    7 -2 6 23.58
    7 -2 -6 19.57
    7 2 6 24.37
    7 2 6 25.13
    7 2 6 23.29
    7 -2 -6 22.6
    -7 -2 6 25
    -7 2 -6 25.11
    -7 2 -6 22.3
    0 -3 -6 112.37
    0 -3 -6 112.41
    0 3 -6 109.42
    0 3 -6 113.28
    0 -3 -6 113.19
    0 3 6 110
    0 3 6 108.25
    0 3 6 115.03
    0 -3 6 109.18
    0 -3 6 112.79
    0 3 -6 109.92
    0 -3 6 108.86
    0 3 -6 108.13
    -1 3 6 4.16
    -1 3 6 4.14
    -1 -3 -6 4.4
    1 3 -6 4.22
    -1 -3 -6 4.88
    -1 3 6 4.91
    1 -3 6 5.39
    1 -3 6 5.2
    1 3 -6 4.74
    1 3 -6 5.14
    -1 -3 -6 5.38
    1 3 -6 4.48
    1 -3 6 4.97
    1 3 -6 3.86
    1 3 -6 5.02
    1 3 6 4.27
    1 -3 -6 4.72
    -1 3 -6 4.04
    1 -3 -6 5.43
    -1 -3 6 5.2
    1 3 6 4.71
    -1 3 -6 3.96
    1 -3 -6 4.65
    1 3 6 4.87
    -1 3 -6 4.28
    1 3 6 4.62
    -2 -3 -6 54.74
    2 3 -6 54.03
    2 -3 6 48.62
    -2 3 6 50.17
    -2 -3 -6 52.3
    -2 3 6 52.65
    -2 3 6 54.32
    2 -3 6 51.48
    2 3 -6 52.8
    2 3 -6 51.61
    -2 -3 -6 55.6
    2 -3 6 49.34
    2 3 -6 50.76
    2 3 -6 50.13
    2 3 -6 54.23
    -2 3 -6 51.81
    2 -3 -6 51.52
    2 3 6 51.17
    2 -3 -6 53.85
    -2 3 -6 52.2
    2 3 6 53.66
    2 -3 -6 55.23
    -2 3 -6 49.82
    2 3 6 52.06
    2 3 6 52.19
    3 3 -6 2.85
    3 3 -6 2.5
    3 3 -6 2.27
    -3 -3 -6 2.68
    -3 3 6 3.07
    3 -3 6 2.36
    3 3 -6 2.78
    3 3 -6 2.25
    3 3 -6 2.75
    -3 3 6 2.66
    -3 3 6 2.69
    -3 -3 -6 2.5
    3 -3 6 2.35
    3 -3 6 2.39
    3 -3 -6 2.26
    -3 3 -6 2.49
    -3 3 -6 2.57
    -3 3 -6 2.44
    3 3 6 2.85
    3 3 6 2.63
    3 -3 -6 2.31
    3 -3 -6 2.56
    3 -3 -6 2.53
    3 3 6 2.14
    4 3 -6 41.51
    4 3 -6 37.71
    -4 -3 -6 41.28
    4 3 -6 42.95
    -4 -3 -6 42.07
    4 3 -6 40.24
    -4 3 6 38.16
    4 3 -6 41.61
    4 3 -6 40.4
    4 -3 6 41.15
    4 -3 6 40.11
    4 -3 6 40.43
    -4 3 6 38.62
    4 -3 -6 38.74
    4 -3 -6 41.46
    4 -3 -6 38.32
    -4 -3 6 40.58
    4 3 6 40.73
    -4 -3 6 38.09
    -4 3 -6 40.09
    4 3 6 43.07
    -4 3 -6 40.12
    4 3 6 37.42
    -5 3 6 9.41
    5 3 -6 6.91
    5 -3 6 10.93
    5 -3 6 8.86
    -5 3 6 10.46
    -5 -3 -6 8.52
    -5 -3 -6 8.96
    5 3 -6 9.54
    5 3 -6 7.93
    5 3 -6 8.58
    -5 3 -6 9.56
    5 -3 -6 10.54
    5 3 6 9.2
    5 -3 -6 7.73
    5 3 6 8.08
    5 -3 -6 9.87
    -5 -3 6 10.52
    -5 -3 6 8.31
    -5 3 -6 10.53
    5 3 6 10.88
    -6 -3 -6 9.84
    6 -3 6 9.85
    6 -3 6 11.81
    6 3 -6 10.76
    6 3 -6 9.83
    6 3 -6 11.04
    -6 3 6 9.86
    -6 3 -6 12.42
    -6 3 -6 9.61
    -6 -3 6 9.19
    6 3 6 10.29
    6 3 6 11.84
    6 -3 -6 9.49
    6 -3 -6 9.21
    6 3 6 9.48
    -6 -3 6 11.36
    6 -3 -6 9.59
    -7 -3 -6 2.03
    7 -3 6 1.56
    7 3 -6 2.38
    7 3 -6 2.16
    -7 -3 -6 1.58
    7 3 -6 2.12
    7 -3 6 1.91
    -7 3 6 1.98
    7 -3 -6 2.19
    7 3 6 1.47
    7 -3 -6 0.57
    -7 3 -6 2.02
    -7 -3 6 2.36
    -7 3 -6 0.88
    7 3 6 2.18
    0 4 -6 3.71
    0 -4 6 4.99
    0 -4 6 4.29
    0 4 6 4.77
    0 4 -6 4.84
    0 -4 -6 4.25
    0 -4 -6 3.86
    0 4 -6 4.62
    0 4 6 4.56
    0 4 6 4.16
    0 -4 -6 4.7
    0 4 -6 4
    -1 4 6 21.52
    1 -4 6 20.7
    1 4 -6 19.05
    1 4 -6 19.88
    -1 -4 -6 19.4
    1 -4 6 21.43
    -1 4 6 19.49
    -1 -4 -6 20.74
    1 4 -6 19.91
    1 4 -6 20.81
    -1 4 6 21.17
    1 4 -6 20.77
    1 -4 -6 20.61
    1 4 6 19.64
    1 4 6 20.84
    -1 -4 6 20.72
    -1 4 -6 21.81
    1 -4 -6 20.34
    -1 -4 6 20.03
    1 -4 -6 19.42
    -1 4 -6 21.39
    -1 4 -6 20.57
    1 4 6 20.98
    1 4 6 21.41
    -2 -4 -6 323.51
    -2 -4 -6 329.13
    -2 4 6 329.48
    2 4 -6 311.45
    -2 -4 -6 335.85
    2 -4 6 350.06
    2 -4 6 331.32
    2 4 -6 329.53
    2 4 -6 331.4
    2 4 -6 321.17
    2 4 -6 326.89
    2 -4 6 326.77
    -2 4 6 324.16
    -2 4 6 327.39
    2 4 -6 325.71
    -2 4 -6 330.08
    2 -4 -6 330.94
    2 4 6 334.56
    -2 -4 6 318.51
    -2 4 -6 334.17
    -2 4 -6 318.4
    2 4 6 328.16
    2 4 6 322.95
    2 -4 -6 328.62
    2 4 6 319.85
    2 -4 -6 322.32
    3 4 -6 18.18
    3 4 -6 18.19
    3 4 -6 18.75
    -3 4 6 18.03
    3 4 -6 14.52
    -3 4 6 17.68
    3 -4 6 18.57
    -3 -4 -6 20.58
    3 -4 6 19.9
    -3 4 6 19.37
    -3 -4 -6 17.5
    3 -4 6 18.02
    3 4 -6 18.04
    3 4 -6 20.86
    3 -4 -6 18.58
    -3 4 -6 20.36
    3 -4 -6 17.22
    3 -4 -6 18.95
    -3 4 -6 15.19
    3 4 6 17.62
    3 4 6 17.89
    -3 4 -6 19.11
    3 4 6 18.43
    3 4 6 17.79
    3 -4 -6 19.55
    4 4 -6 41.67
    4 4 -6 38.39
    4 4 -6 42.61
    4 -4 6 39.55
    -4 4 6 41.24
    -4 4 6 39.14
    4 4 -6 40.06
    4 4 -6 43
    4 -4 6 40.55
    -4 -4 -6 43.8
    -4 -4 -6 40.16
    4 4 -6 37.69
    4 -4 6 41.26
    4 4 6 43.15
    -4 -4 6 41.37
    -4 -4 6 38.52
    4 4 6 37.68
    -4 4 -6 41.21
    4 4 6 41.37
    4 -4 -6 41.08
    4 -4 -6 40.12
    4 -4 -6 39.93
    -4 4 -6 42.63
    -5 4 6 3.35
    5 -4 6 2.71
    5 4 -6 1.2
    -5 -4 -6 2.1
    5 4 -6 3.14
    -5 4 6 1.9
    5 -4 6 2.41
    5 4 -6 2.35
    5 4 -6 3.65
    -5 -4 -6 2.3
    5 -4 6 2.51
    5 -4 -6 2.55
    5 4 6 2.64
    -5 4 -6 2.68
    -5 -4 6 2.16
    -5 4 -6 2.69
    5 -4 -6 2.39
    5 4 6 2.58
    5 -4 -6 2.06
    -6 4 6 12.87
    -6 4 6 12.27
    6 4 -6 14.54
    -6 -4 -6 15.56
    6 4 -6 14
    6 4 -6 16.85
    6 -4 6 11.71
    -6 -4 6 16.09
    6 4 6 13.16
    6 4 6 13.49
    6 -4 -6 13.24
    -6 4 -6 15.35
    -6 -4 6 14.34
    -6 4 -6 16.88
    6 -4 -6 11.52
    6 -4 -6 13.84
    7 4 -6 0.31
    -7 4 6 0.33
    -7 -4 -6 -0.3
    -7 -4 -6 0
    7 -4 6 -0.04
    -7 4 6 0.11
    7 4 -6 0.09
    7 -4 -6 0.02
    7 -4 -6 -0.17
    -7 4 -6 0.21
    -7 4 -6 -0.03
    -7 -4 6 0.18
    7 4 6 -0.26
    -7 -4 6 0.25
    7 4 6 0.21
    0 -5 6 41.04
    0 5 -6 40.48
    0 -5 -6 42.93
    0 5 6 42.4
    0 5 -6 37.82
    0 -5 6 43.05
    0 5 6 42.45
    0 -5 -6 41.94
    0 -5 -6 40.45
    0 5 -6 39.88
    0 5 6 42
    1 5 -6 82.14
    1 5 -6 78.69
    1 -5 6 80.33
    -1 5 6 80.04
    1 5 -6 82.32
    -1 5 6 82.93
    1 5 -6 84.28
    1 -5 6 82.68
    -1 5 6 85.5
    -1 -5 -6 83.36
    1 5 -6 88.83
    -1 -5 -6 80
    -1 -5 6 82.5
    1 5 6 81.76
    1 5 6 84.06
    1 5 6 80.27
    1 5 6 80.79
    -1 5 -6 79.45
    1 -5 -6 87.76
    -1 5 -6 83.11
    1 -5 -6 83.04
    1 -5 -6 80.97
    -1 -5 6 86.57
    -1 5 -6 82.46
    -2 5 6 8.23
    -2 -5 -6 7.76
    -2 5 6 8.33
    2 5 -6 8.72
    2 5 -6 7.4
    -2 -5 -6 9.19
    2 5 -6 7.63
    2 5 -6 5.66
    2 -5 6 7.1
    -2 -5 -6 8.01
    2 5 -6 7
    2 -5 6 7.65
    -2 5 6 7.71
    2 5 -6 8.71
    -2 -5 6 7.71
    -2 -5 6 7.01
    -2 5 -6 7.65
    2 5 6 7.7
    2 5 6 7.15
    -2 5 -6 7.16
    2 -5 -6 7.41
    2 -5 -6 6.96
    -2 5 -6 6.47
    2 5 6 7.34
    2 -5 -6 8.18
    3 5 -6 6.04
    -3 -5 -6 5.08
    3 5 -6 5.66
    3 5 -6 6.05
    3 5 -6 6.3
    3 5 -6 6.26
    3 -5 6 4.85
    3 5 -6 5.32
    -3 5 6 5.5
    -3 5 6 6.01
    3 -5 6 5.78
    -3 -5 -6 6.36
    3 -5 -6 5.05
    -3 -5 6 6.67
    3 5 6 5.65
    3 5 6 6.41
    3 5 6 5.98
    -3 5 -6 6.6
    -3 5 -6 5.66
    -3 5 -6 6.72
    3 -5 -6 7.15
    -3 -5 6 5.05
    3 -5 -6 5.59
    4 5 -6 43.03
    -4 5 6 40.8
    4 5 -6 46.62
    -4 -5 -6 43.86
    -4 5 6 43.09
    -4 -5 -6 43.5
    4 5 -6 44.95
    4 -5 6 43.57
    4 5 -6 44.38
    4 5 -6 40.97
    4 5 -6 43.45
    4 -5 6 42.19
    4 -5 -6 43.73
    4 5 6 48.26
    4 5 6 45.37
    4 -5 -6 47.19
    -4 5 -6 45.76
    -4 5 -6 41.65
    -4 -5 6 46.52
    4 5 6 44.71
    4 -5 -6 45.82
    -5 5 6 0.74
    5 5 -6 2.04
    -5 -5 -6 1.68
    -5 -5 -6 2.24
    5 -5 6 1.76
    -5 5 6 1.63
    5 5 -6 1.23
    5 5 -6 1.61
    5 5 -6 1.79
    5 -5 6 0.89
    5 -5 -6 2.58
    5 5 6 2.7
    -5 5 -6 1.42
    5 5 6 2.77
    5 -5 -6 1.67
    -5 5 -6 2.19
    -5 -5 6 2.56
    5 -5 -6 2.37
    6 5 -6 3.48
    -6 5 6 4.47
    -6 -5 -6 5.98
    -6 5 6 5.87
    6 5 -6 5.78
    6 -5 6 4.31
    6 5 -6 6.09
    6 -5 -6 5.43
    6 -5 -6 5.9
    -6 -5 6 4.92
    6 -5 -6 5
    -6 5 -6 4.17
    -6 5 -6 6.09
    6 5 6 3.23
    6 5 6 5.35
    0 -6 6 0.07
    0 -6 -6 0.06
    0 6 -6 0.06
    0 6 -6 0
    0 6 6 0.06
    0 -6 -6 0.02
    0 6 6 -0.03
    0 -6 6 0.09
    0 6 -6 0.04
    0 6 6 0.02
    1 6 -6 6.29
    1 -6 6 6.87
    -1 6 6 5.75
    -1 6 6 7.27
    1 6 -6 6.87
    1 6 -6 5.21
    -1 6 6 5.33
    -1 -6 -6 6.97
    1 6 -6 6.24
    1 -6 6 5.99
    -1 -6 -6 6.05
    1 6 6 5.22
    1 -6 -6 5.84
    1 -6 -6 5.04
    -1 6 -6 6.09
    1 6 6 6.48
    -1 6 -6 5.45
    -1 6 -6 7.24
    1 -6 -6 5.89
    -1 -6 6 5.09
    1 6 6 6.75
    -1 -6 6 4.96
    2 6 -6 51.54
    -2 6 6 49.73
    -2 -6 -6 50.12
    -2 6 6 53.43
    2 -6 6 46.36
    2 6 -6 49.27
    -2 -6 -6 50.23
    -2 -6 -6 49.57
    2 -6 6 50.04
    -2 6 6 54.15
    2 6 -6 51.37
    2 6 -6 50.25
    2 6 6 48.09
    2 -6 -6 49.36
    2 6 6 50.47
    2 6 6 49.58
    -2 6 -6 48.8
    2 -6 -6 50.28
    -2 -6 6 48.31
    -2 6 -6 48.4
    2 -6 -6 51.45
    -2 6 -6 49.28
    3 6 -6 106.6
    3 6 -6 108.96
    3 6 -6 108.23
    3 6 -6 113.57
    -3 6 6 111.63
    3 6 -6 111.97
    -3 6 6 118.09
    3 -6 6 104.42
    -3 -6 -6 109.68
    -3 -6 -6 113.48
    3 -6 6 111.84
    3 6 6 106.89
    -3 6 -6 108
    3 6 6 112.91
    -3 6 -6 110.47
    3 6 6 119.76
    3 -6 -6 108.06
    -3 6 -6 119.79
    3 -6 -6 109.23
    -3 -6 6 110.31
    -3 -6 6 108.54
    -4 6 6 41.25
    4 6 -6 39.49
    -4 -6 -6 38.43
    4 6 -6 38.37
    4 6 -6 39.6
    -4 -6 -6 39.66
    4 -6 6 39.75
    -4 6 6 40.82
    4 6 -6 40.53
    4 -6 6 39.68
    4 6 -6 37.53
    4 6 6 40.79
    4 -6 -6 37.07
    -4 6 -6 39.75
    4 6 6 37.76
    -4 6 -6 40.25
    -4 -6 6 40.48
    4 6 6 36.75
    4 -6 -6 39.77
    5 -6 6 13.64
    5 -6 6 13.26
    5 6 -6 13.87
    -5 -6 -6 12.38
    5 6 -6 12.73
    -5 6 6 10.96
    5 6 -6 12.4
    -5 6 6 11.3
    5 6 -6 12.93
    -5 -6 -6 14.68
    -5 6 -6 12.91
    5 -6 -6 11.89
    5 -6 -6 13.7
    5 -6 -6 12.94
    -5 -6 6 13.16
    5 6 6 13.04
    -5 -6 6 11.43
    -5 6 -6 11.34
    5 6 6 11.65
    6 6 -6 3.25
    -6 6 6 4.57
    6 6 -6 5.1
    -6 -6 -6 6.19
    6 6 -6 4.67
    6 -6 6 4.14
    -6 6 6 4.95
    -6 6 -6 6.24
    6 -6 -6 6.89
    -6 6 -6 5.2
    6 -6 -6 5.17
    6 -6 -6 5.81
    -6 -6 6 5.82
    6 6 6 7.64
    6 6 6 4.2
    0 7 -6 24.52
    0 -7 6 23.62
    0 -7 6 27.13
    0 7 6 24.05
    0 -7 -6 25.53
    0 7 6 24.68
    0 -7 -6 22.77
    0 7 -6 22.89
    0 7 -6 23.62
    0 7 6 24.56
    -1 7 6 92.81
    1 7 -6 89.9
    1 -7 6 91.59
    -1 -7 -6 87.14
    1 7 -6 89.94
    -1 7 6 91.79
    1 -7 6 92.69
    -1 -7 -6 93.23
    1 7 -6 91.16
    -1 7 6 94.76
    1 -7 -6 92
    1 7 6 93.36
    1 7 6 91.85
    -1 -7 6 88.09
    -1 7 -6 94.07
    1 7 6 89.68
    -1 7 -6 94.6
    -1 7 -6 90.54
    1 -7 -6 95.21
    2 7 -6 2.69
    2 -7 6 2.47
    2 7 -6 3.72
    2 7 -6 3.86
    -2 7 6 2.95
    -2 7 6 4.83
    2 -7 6 3.86
    -2 -7 -6 4.2
    -2 -7 -6 3.25
    -2 7 6 3.23
    2 7 6 2.95
    2 7 6 3.38
    2 -7 -6 4.39
    -2 7 -6 3.56
    -2 7 -6 2.9
    -2 -7 6 2.97
    2 -7 -6 3.8
    -2 7 -6 2.12
    2 7 6 2.74
    -2 -7 6 4.11
    3 -7 6 24.05
    3 -7 6 19.74
    3 7 -6 25.9
    -3 7 6 24.27
    -3 -7 -6 21.98
    -3 -7 -6 21.31
    3 7 -6 20.71
    -3 7 6 24.67
    3 7 -6 24.64
    -3 7 -6 21.17
    -3 7 -6 21.01
    -3 7 -6 24.41
    3 7 6 21.36
    -3 -7 6 25.75
    -3 -7 6 20.31
    3 7 6 23
    3 -7 -6 21.71
    3 7 6 22.1
    3 -7 -6 24.11
    4 7 -6 1.76
    4 7 -6 1.18
    -4 -7 -6 2.34
    -4 -7 -6 2.15
    4 7 -6 2.59
    -4 7 6 2.05
    4 -7 6 2.03
    4 7 -6 1.96
    -4 7 6 2.77
    4 -7 6 1.46
    4 7 6 2.92
    4 7 6 2
    4 -7 -6 1.59
    -4 7 -6 1.5
    4 7 6 2.1
    4 -7 -6 2.56
    -4 -7 6 1.44
    -4 7 -6 2.23
    5 7 -6 31.7
    5 -7 6 34.76
    5 7 -6 33.27
    -5 -7 -6 32.71
    -5 -7 -6 33.22
    -5 7 6 30.58
    5 -7 6 32.29
    -5 7 6 33.76
    5 7 -6 29.19
    5 7 6 27.59
    -5 -7 6 29.48
    5 -7 -6 30
    5 -7 -6 34.21
    -5 7 -6 31.67
    5 7 6 29.28
    -5 7 -6 31.3
    5 7 6 29.88
    -5 -7 6 30.96
    6 7 -6 0.62
    6 -7 6 0.43
    -6 7 6 0.81
    -6 -7 -6 1.31
    6 7 -6 1.28
    6 7 -6 1.19
    6 7 6 1.87
    -6 7 -6 1.23
    6 -7 -6 0.62
    -6 7 -6 1.92
    6 -7 -6 1.21
    -6 -7 6 0.64
    6 7 6 0.55
    0 8 -6 18.07
    0 8 6 19.82
    0 -8 -6 17.52
    0 8 6 17.94
    0 8 -6 20.05
    0 8 6 20.62
    0 8 -6 19.18
    0 -8 6 19.06
    0 -8 6 18.08
    0 -8 -6 18.76
    1 -8 6 70.14
    -1 -8 -6 69.8
    1 8 -6 72.68
    -1 8 6 72.45
    -1 8 6 72.8
    1 8 -6 74.75
    1 -8 6 74.22
    -1 -8 -6 70.17
    1 8 -6 69.46
    -1 8 6 71.63
    -1 8 -6 76.04
    -1 -8 6 71.32
    1 8 6 72.34
    1 -8 -6 74.66
    -1 -8 6 70.64
    1 8 6 68.14
    -1 8 -6 73.2
    1 8 6 70.7
    -1 8 -6 74.45
    1 -8 -6 74.99
    2 -8 6 2.9
    2 8 -6 1.47
    -2 -8 -6 2.24
    2 8 -6 2.3
    2 -8 6 2.53
    2 -8 6 2.43
    -2 8 6 1.74
    -2 8 6 2.35
    2 8 -6 2.02
    2 -8 -6 1.67
    2 8 6 1.75
    -2 8 -6 1.79
    -2 -8 6 1.74
    2 8 6 2.22
    2 -8 -6 1.63
    -2 -8 6 1.67
    2 8 6 2.81
    -2 8 -6 1.62
    -2 8 -6 2.41
    -3 8 6 46.67
    3 -8 6 51.47
    3 8 -6 51.28
    3 8 -6 49.99
    3 -8 6 42.86
    -3 -8 -6 51.02
    3 8 -6 54.28
    -3 -8 -6 49.64
    3 -8 6 53.17
    3 -8 -6 54.33
    -3 -8 6 50.35
    3 8 6 52.65
    -3 -8 6 49.75
    -3 8 -6 55.43
    -3 8 -6 57.62
    3 8 6 50.4
    3 8 6 50.27
    4 -8 6 -0.32
    -4 -8 -6 0.08
    4 8 -6 0.19
    4 -8 6 0.26
    4 8 -6 0.53
    -4 8 6 0.4
    -4 -8 -6 0.37
    4 8 -6 0.73
    4 8 6 0.1
    -4 8 -6 0.22
    4 8 6 -0.02
    -4 8 -6 0
    4 -8 -6 0.26
    -4 -8 6 0.03
    4 8 6 0.64
    5 -8 6 0.73
    5 -8 6 0.54
    5 8 -6 1.74
    -5 8 6 0.45
    -5 -8 -6 1.08
    5 8 -6 0.68
    -5 -8 -6 1.6
    -5 8 -6 1.61
    -5 8 -6 2.21
    5 8 6 1.3
    5 -8 -6 1.25
    -5 -8 6 0.3
    5 -8 -6 1.3
    -5 -8 6 0.39
    5 8 6 1.1
    5 8 6 0.7
    0 -9 -6 36.86
    0 9 6 40.55
    0 -9 -6 36.71
    0 -9 6 44.44
    0 -9 6 42
    0 9 -6 39.46
    0 9 -6 42
    0 9 -6 37.24
    0 9 6 38.78
    -1 -9 -6 12.16
    -1 -9 -6 12.05
    -1 9 6 12.31
    1 9 -6 14.81
    -1 9 6 14.47
    1 9 -6 14.35
    1 9 -6 12.71
    1 -9 6 13.26
    1 -9 6 13.11
    1 9 6 13.56
    -1 9 -6 13.48
    1 -9 -6 12.61
    1 9 6 11.74
    -1 -9 6 13.25
    -1 9 -6 12.57
    1 -9 -6 13.85
    1 9 6 13.48
    -1 -9 6 13.64
    -1 9 -6 15.8
    2 -9 6 0.46
    2 9 -6 0.35
    2 9 -6 1.2
    2 -9 6 0.71
    -2 -9 -6 0.39
    -2 9 6 0.61
    2 9 -6 0.21
    -2 -9 6 0.17
    2 -9 -6 0.3
    -2 9 -6 0.3
    2 9 6 0.85
    -2 9 -6 0.55
    2 9 6 0.35
    2 -9 -6 0.68
    -2 9 -6 0.05
    2 9 6 0.36
    -2 -9 6 0.24
    3 9 -6 3.26
    -3 9 6 2.81
    3 9 -6 3.69
    3 -9 6 3.11
    3 9 -6 2.07
    -3 -9 -6 4.43
    -3 -9 -6 2.25
    3 9 6 2.78
    3 9 6 2.71
    -3 9 -6 4.94
    3 -9 -6 3.44
    3 9 6 4.01
    -3 -9 6 4.01
    -3 9 -6 2.51
    -4 -9 -6 7.04
    4 -9 6 3.11
    -4 9 6 5.67
    4 -9 6 5.05
    4 9 -6 4.54
    4 9 -6 6.18
    -4 -9 -6 5.66
    4 9 -6 3.27
    -4 9 -6 5.88
    -4 9 -6 6.45
    4 9 6 4.16
    4 9 6 4.53
    4 -9 -6 8.07
    4 9 6 6.36
    -4 -9 6 3.95
    0 -10 -6 11.31
    0 -10 6 10.09
    0 10 -6 8.5
    0 -10 -6 10.93
    0 10 6 10.64
    0 10 6 11.04
    0 -10 6 10.4
    0 10 -6 10.9
    0 10 -6 9.65
    -1 10 6 7.34
    1 10 -6 6.88
    1 -10 6 7.88
    1 -10 6 7.34
    1 10 -6 6.42
    -1 -10 -6 7.8
    1 10 -6 8.09
    -1 -10 -6 6.54
    -1 -10 6 7.1
    1 10 6 4.11
    1 -10 -6 5.53
    -1 -10 6 6.3
    -1 10 -6 7.59
    1 -10 -6 5.94
    -1 10 -6 7.55
    1 10 6 6.75
    -1 10 -6 7.98
    2 10 -6 20.23
    -2 -10 -6 18.28
    -2 10 6 22.57
    2 10 -6 18.86
    2 -10 6 21.63
    2 -10 6 22.29
    2 10 -6 17.62
    -2 10 -6 18.96
    2 10 6 20.13
    2 -10 -6 21.92
    2 10 6 22.54
    -2 10 -6 18.98
    -2 -10 6 21.65
    2 -10 -6 22.99
    -2 -10 6 21.11
    -2 10 -6 22.63
    3 10 -6 0.88
    -3 -10 -6 0.57
    -3 10 6 1.71
    3 10 -6 0.93
    3 -10 6 0.63
    -3 -10 -6 0.6
    3 10 -6 0.89
    3 10 6 0.89
    -3 10 -6 1.19
    -3 10 -6 1.4
    3 10 6 1.41
    3 -10 -6 1.22
    -3 -10 6 1.09
    4 10 -6 8.62
    -4 -10 -6 6.71
    4 10 -6 7.08
    4 -10 6 6.61
    -4 -10 -6 6.66
    -4 10 6 5.84
    4 10 6 7.64
    4 -10 -6 8.57
    -4 -10 6 7.72
    4 10 6 7.2
    -4 10 -6 6.66
    -4 10 -6 7.56
    0 11 6 45.42
    0 11 -6 39.29
    0 -11 6 45.92
    0 -11 -6 50.23
    0 11 6 41.74
    0 11 -6 45.73
    0 11 -6 45.45
    0 -11 6 47.4
    0 -11 -6 48.04
    -1 11 6 9.24
    1 11 -6 8.57
    -1 -11 -6 9.04
    1 -11 6 8.16
    1 -11 6 7.03
    1 11 -6 7.84
    1 11 -6 5.72
    -1 -11 6 7.83
    1 -11 -6 6.69
    -1 -11 6 5.43
    1 11 6 6.61
    -1 11 -6 6.5
    1 -11 -6 7.55
    -1 11 -6 8.21
    -1 11 -6 9.7
    1 11 6 8.68
    2 11 -6 5.49
    2 -11 6 6.44
    2 -11 6 6.37
    2 11 -6 6.36
    2 11 -6 5.32
    -2 -11 -6 7.44
    -2 11 6 6.63
    2 -11 -6 6.03
    2 11 6 5.75
    -2 11 -6 4.21
    -2 -11 6 8.18
    2 11 6 5.2
    -2 11 -6 5.84
    -2 -11 6 4.57
    -2 11 -6 5.73
    0 0 7 0.14
    0 0 -7 0.05
    0 0 7 -0.08
    0 0 -7 -0.05
    0 0 -7 -0.04
    0 0 -7 -0.04
    0 0 7 0
    -1 0 -7 480.5
    -1 0 -7 475.05
    1 0 -7 488.45
    1 0 7 493.63
    -1 0 7 486.86
    1 0 -7 482.39
    1 0 7 478.57
    -1 0 -7 491.62
    -1 0 7 471.9
    1 0 -7 497.33
    1 0 -7 484.89
    1 0 7 495.01
    -2 0 -7 3.7
    2 0 -7 3.03
    -2 0 -7 3.62
    -2 0 7 3.28
    -2 0 -7 4.06
    2 0 -7 3.34
    2 0 7 3.34
    -2 0 7 3.51
    -2 0 7 3.2
    2 0 7 4.06
    2 0 -7 3.78
    2 0 7 3.33
    2 0 -7 4.84
    2 0 -7 3.26
    2 0 7 3.05
    3 0 7 8.97
    3 0 7 8.35
    -3 0 -7 8.44
    3 0 -7 8.21
    -3 0 7 7.44
    3 0 -7 8.54
    -3 0 -7 8.25
    3 0 -7 7.29
    3 0 7 7.5
    -3 0 -7 8.53
    3 0 -7 8.67
    -3 0 7 9.05
    3 0 7 7.79
    4 0 7 0.99
    -4 0 -7 0.39
    4 0 7 0.66
    -4 0 -7 1.12
    4 0 -7 0.38
    -4 0 -7 0.96
    4 0 -7 0.24
    -4 0 7 0.45
    4 0 7 1.19
    4 0 -7 1.01
    -4 0 7 0.92
    -5 0 -7 7.56
    5 0 -7 8.13
    5 0 -7 7.55
    -5 0 7 8.12
    5 0 -7 8.28
    -5 0 -7 7.64
    5 0 7 8.08
    5 0 7 7.15
    5 0 7 7.92
    -6 0 7 4.31
    6 0 7 5.62
    6 0 7 5.06
    6 0 7 4.78
    6 0 -7 5.31
    -6 0 -7 5.79
    6 0 -7 4.69
    -6 0 -7 5.88
    7 0 7 0.49
    7 0 -7 0.04
    7 0 -7 0.27
    -7 0 -7 0.47
    -7 0 -7 -0.04
    -7 0 7 0.11
    7 0 7 0.22
    0 -1 7 126.56
    0 -1 -7 123.26
    0 1 7 125.93
    0 1 7 132.18
    0 1 -7 127.32
    0 1 -7 125.01
    0 -1 -7 129
    0 1 -7 127.73
    0 -1 -7 129.9
    0 1 7 123.68
    0 -1 -7 127.23
    0 -1 7 114.91
    -1 1 7 90.66
    1 -1 7 94.32
    1 1 -7 92.72
    -1 1 7 93.35
    1 1 -7 95.62
    -1 -1 -7 85.23
    1 1 -7 95.48
    1 -1 7 88.12
    1 1 -7 89.2
    1 1 -7 88.27
    1 1 -7 91.45
    -1 -1 -7 93.46
    -1 -1 -7 91.4
    1 -1 -7 87.63
    1 1 7 88.46
    -1 1 -7 86.18
    -1 -1 7 90.81
    1 1 7 89.93
    1 -1 -7 91.49
    -1 1 -7 95
    -1 1 -7 93.89
    1 -1 -7 88.5
    -1 1 -7 89.27
    -1 -1 7 90.77
    1 1 7 85.53
    2 1 -7 268.52
    2 1 -7 266.63
    -2 1 7 272.86
    2 1 -7 246.88
    -2 -1 -7 268.95
    -2 -1 -7 263.25
    2 -1 7 264.35
    -2 -1 -7 261.11
    2 -1 7 270.36
    2 -1 7 255.68
    -2 1 7 272.27
    2 1 -7 271.45
    2 1 -7 257.49
    -2 1 7 264.45
    2 1 -7 262.22
    2 -1 7 262.33
    2 1 7 262.63
    2 -1 -7 266.84
    -2 1 -7 267.13
    -2 1 -7 262.29
    -2 1 -7 262.04
    2 -1 -7 264.24
    2 -1 -7 268.84
    2 1 7 262.01
    2 -1 -7 261.15
    -2 -1 7 271.15
    2 1 7 260.66
    -2 1 -7 257.75
    -3 -1 -7 70.21
    3 -1 7 72.17
    -3 1 7 73.73
    3 -1 7 72.51
    3 1 -7 68.7
    -3 -1 -7 71.13
    -3 1 7 72.32
    3 1 -7 73.3
    3 1 -7 68.57
    3 -1 7 71.81
    3 1 -7 73.67
    3 -1 7 71.65
    -3 1 7 70.93
    3 1 -7 69.54
    3 1 -7 73.42
    3 1 7 72.17
    3 1 7 72.95
    3 1 7 72.04
    -3 -1 7 71.13
    3 -1 -7 75.39
    -3 1 -7 71.24
    3 1 7 71.97
    3 -1 -7 71.12
    -3 1 -7 71.53
    3 -1 -7 67.25
    -3 1 -7 71.42
    3 -1 -7 72.69
    -3 -1 7 67.42
    -4 1 7 0.01
    4 -1 7 0.16
    -4 -1 -7 0.17
    -4 -1 -7 0.42
    4 1 -7 0.32
    4 -1 7 0.29
    4 -1 7 0.32
    4 1 -7 0.3
    4 1 -7 0.1
    -4 1 7 0.29
    4 1 -7 0.51
    4 -1 7 0.17
    4 1 -7 0.48
    -4 1 -7 0.25
    -4 1 -7 0.35
    4 1 7 0.35
    4 -1 -7 0.06
    4 1 7 0.4
    4 -1 -7 0.07
    -4 -1 7 0.46
    -4 -1 7 0.16
    4 1 7 0.02
    -4 1 -7 0.65
    4 -1 -7 0.13
    -5 -1 -7 13.08
    -5 1 7 12.78
    5 -1 7 12.49
    5 1 -7 11.82
    -5 -1 -7 10.1
    5 -1 7 13.06
    5 1 -7 11.6
    5 1 -7 13.6
    5 1 -7 13.69
    5 1 7 10.96
    5 -1 -7 11.61
    -5 -1 7 11.96
    -5 1 -7 12.52
    5 -1 -7 13.35
    5 1 7 10.38
    5 -1 -7 13.43
    -5 1 -7 12.49
    5 1 7 12.66
    -5 -1 7 10.67
    -6 -1 -7 15.07
    -6 -1 -7 14.07
    6 -1 7 14.25
    6 -1 7 15.11
    -6 1 7 17.79
    6 1 -7 15.68
    6 1 -7 15.4
    6 1 -7 13.62
    6 -1 -7 16.39
    -6 1 -7 15.13
    6 1 7 14.95
    -6 1 -7 15.98
    6 1 7 16.47
    6 1 7 15.22
    -6 -1 7 14.98
    6 -1 -7 15.96
    -7 1 7 5.62
    7 -1 7 7.24
    -7 -1 -7 6.45
    7 1 -7 6.64
    -7 -1 -7 6.05
    7 -1 7 5.84
    7 1 -7 6
    7 -1 -7 7.5
    -7 1 -7 5.08
    7 1 7 5.62
    7 -1 -7 4.92
    7 1 7 9.16
    -7 1 -7 5.59
    -7 -1 7 6.12
    7 1 7 6.29
    0 2 7 16.59
    0 -2 7 16.15
    0 2 7 16.52
    0 2 -7 16.53
    0 -2 7 16.77
    0 2 7 15.74
    0 2 -7 15.1
    0 -2 -7 17.04
    0 -2 -7 16.88
    0 -2 -7 15.74
    0 2 -7 16.47
    0 -2 -7 15.37
    0 2 -7 16.4
    1 -2 7 9.1
    -1 -2 -7 9.84
    1 2 -7 10.27
    -1 -2 -7 9.16
    1 2 -7 9.8
    -1 2 7 9.97
    -1 2 7 9.15
    1 -2 7 10.74
    1 2 -7 9
    -1 -2 -7 9.54
    1 2 -7 10.15
    -1 2 7 10.03
    1 2 -7 8.57
    1 2 -7 10.3
    1 -2 7 9.2
    -1 -2 7 9.17
    1 2 7 9.62
    1 2 7 9.92
    1 -2 -7 9.36
    1 -2 -7 9.71
    1 -2 -7 9.34
    -1 2 -7 8.61
    -1 2 -7 9.52
    -1 2 -7 9.85
    -1 2 -7 8.59
    1 2 7 9.62
    1 -2 -7 7.81
    -1 -2 7 8.64
    2 -2 7 168.52
    -2 -2 -7 166.19
    -2 -2 -7 172.62
    -2 2 7 161.54
    2 -2 7 166.01
    2 -2 7 168.86
    2 2 -7 171.44
    2 2 -7 164.17
    -2 -2 -7 168.01
    2 2 -7 165.66
    2 2 -7 168.6
    -2 2 7 162.63
    2 2 -7 166.48
    2 2 -7 165.14
    -2 2 7 171.04
    2 -2 -7 168.17
    2 -2 -7 161.99
    2 -2 -7 170.92
    -2 2 -7 164.2
    2 2 7 170.78
    -2 2 -7 167.01
    2 2 7 168.49
    2 -2 -7 166.99
    -2 2 -7 163.74
    2 2 7 164.28
    3 2 -7 56.23
    3 -2 7 60.34
    3 -2 7 57.55
    -3 2 7 59.23
    3 -2 7 61.2
    3 2 -7 59.44
    -3 -2 -7 59.06
    -3 2 7 57.33
    -3 2 7 62.03
    3 2 -7 57.13
    3 2 -7 57.8
    -3 -2 -7 56.04
    3 2 -7 58.53
    3 2 -7 57.03
    3 -2 -7 57.3
    -3 2 -7 55.64
    -3 2 -7 56.53
    -3 2 -7 54.4
    3 -2 -7 56.06
    3 -2 -7 56.01
    3 2 7 56.6
    3 2 7 56.73
    3 2 7 55.52
    3 -2 -7 61.4
    -4 2 7 26.31
    4 -2 7 28.03
    4 2 -7 28.44
    4 2 -7 29.82
    4 2 -7 27.54
    -4 -2 -7 27.59
    4 -2 7 26.66
    4 2 -7 28.44
    -4 2 7 30.04
    -4 -2 -7 28.51
    4 2 -7 28.19
    4 -2 7 29.54
    4 2 -7 27.41
    4 -2 -7 29.05
    4 2 7 32.64
    -4 2 -7 28.6
    4 2 7 28.45
    4 2 7 27.88
    -4 -2 7 29.25
    -4 2 -7 28.13
    4 -2 -7 30.07
    4 -2 -7 29.01
    -4 -2 7 28.01
    5 2 -7 25.45
    -5 2 7 23.05
    5 -2 7 22.33
    -5 -2 -7 21.1
    5 2 -7 22.64
    5 2 -7 20.47
    5 -2 7 24.16
    5 2 -7 20.98
    5 -2 -7 22.38
    -5 -2 7 20.94
    -5 -2 7 20.3
    5 2 7 23.72
    -5 2 -7 23.01
    5 -2 -7 24.53
    5 -2 -7 21.6
    5 2 7 23.68
    5 2 7 27.33
    -5 2 -7 20.32
    6 2 -7 21.4
    6 2 -7 22.63
    -6 -2 -7 22.8
    -6 2 7 21.27
    6 -2 7 21.46
    6 -2 7 22.51
    -6 -2 -7 23.87
    6 2 -7 25
    -6 -2 7 25.09
    6 2 7 23.07
    -6 2 -7 19.62
    -6 2 -7 24.31
    6 -2 -7 25.67
    6 2 7 23.1
    6 -2 -7 26.69
    6 -2 -7 23.61
    6 2 7 23.03
    7 2 -7 3.05
    7 2 -7 2.59
    -7 2 7 3.9
    7 -2 7 3.01
    -7 -2 -7 1.45
    7 -2 7 2.32
    7 2 -7 2.4
    -7 -2 -7 2.58
    7 -2 -7 2.18
    -7 2 -7 2.84
    7 2 7 2.25
    -7 2 -7 3.04
    7 -2 -7 2.46
    7 2 7 3.53
    7 2 7 2.16
    -7 -2 7 1.66
    0 -3 -7 -0.06
    0 3 -7 0.05
    0 3 -7 0.11
    0 3 7 0.02
    0 3 -7 -0.02
    0 -3 7 0.13
    0 3 -7 0.32
    0 -3 -7 0.05
    0 -3 7 0.02
    0 3 7 0.03
    0 -3 7 -0.03
    0 -3 -7 0.07
    0 -3 -7 0.01
    0 3 7 -0.11
    0 3 7 -0.03
    1 3 -7 88.22
    -1 3 7 90.23
    -1 -3 -7 88.12
    1 3 -7 93.63
    1 3 -7 88.54
    1 -3 7 89.4
    -1 3 7 87.53
    1 3 -7 94.38
    1 -3 7 92.41
    -1 3 7 92
    1 3 -7 89.85
    -1 -3 -7 88.91
    -1 -3 -7 87.64
    1 -3 7 89.02
    1 3 -7 89.78
    1 3 7 85.6
    -1 -3 7 90.34
    1 -3 -7 86.16
    1 3 7 87.99
    1 3 7 84.33
    1 -3 -7 90.63
    -1 3 -7 84.55
    -1 3 -7 90.4
    1 3 7 90.89
    -1 3 -7 83.65
    -1 3 -7 86.67
    1 -3 -7 87.42
    -1 -3 7 86.59
    2 3 -7 63.66
    -2 3 7 61.03
    -2 3 7 64
    2 3 -7 63.03
    -2 3 7 63.13
    2 3 -7 63.71
    2 -3 7 61.59
    -2 -3 -7 61.9
    2 -3 7 61.27
    2 -3 7 61.08
    -2 -3 -7 66.31
    -2 -3 -7 62.78
    2 3 -7 62.34
    2 3 -7 63.66
    2 3 -7 59.78
    2 3 7 58.15
    -2 3 -7 64.14
    2 -3 -7 62.7
    -2 3 -7 62.57
    2 3 7 58.01
    -2 3 -7 62.2
    2 -3 -7 60.7
    2 -3 -7 62.11
    2 3 7 59.43
    3 -3 7 110.36
    -3 -3 -7 111.4
    3 3 -7 114.64
    -3 3 7 110.56
    3 3 -7 119.17
    3 3 -7 113.22
    3 3 -7 110.04
    -3 -3 -7 115.38
    3 3 -7 111.66
    3 -3 7 114.84
    3 -3 7 110.76
    3 3 -7 112.09
    -3 3 7 113.83
    -3 3 7 115.28
    3 3 7 111.37
    3 -3 -7 113.64
    -3 3 -7 110.84
    3 3 7 111.31
    3 -3 -7 115.56
    3 -3 -7 112.59
    -3 3 -7 115.85
    -3 3 -7 110.39
    3 3 7 114.06
    3 -3 -7 109.31
    4 -3 7 46.98
    4 3 -7 49.32
    4 3 -7 49.22
    4 3 -7 50.23
    -4 3 7 50.48
    4 3 -7 50.44
    -4 -3 -7 47.53
    -4 3 7 49
    4 -3 7 49.95
    -4 -3 -7 47.81
    4 3 -7 45.77
    4 3 -7 48.35
    4 -3 7 53.73
    4 -3 -7 50.36
    -4 -3 7 49.83
    -4 3 -7 48.02
    4 -3 -7 47.49
    -4 -3 7 48.76
    4 3 7 47.7
    -4 3 -7 49.9
    4 -3 -7 47.69
    4 3 7 47.07
    4 3 7 51.49
    -5 3 7 7.15
    5 3 -7 7.97
    5 3 -7 6.96
    -5 -3 -7 6.15
    5 3 -7 7.64
    5 -3 7 6.21
    -5 -3 -7 6.52
    5 -3 7 5.89
    -5 3 7 6.57
    5 3 -7 8.87
    5 -3 -7 6.36
    5 3 7 8.41
    5 3 7 7.33
    -5 -3 7 8.76
    -5 3 -7 7.77
    5 3 7 8.87
    -5 -3 7 7.38
    -5 3 -7 7.01
    5 -3 -7 7.5
    5 -3 -7 8.44
    -6 3 7 17.86
    6 -3 7 19.44
    6 3 -7 15.17
    -6 3 7 17.09
    -6 -3 -7 15.58
    6 3 -7 19.23
    6 3 -7 15.02
    6 -3 7 17.15
    6 -3 -7 14.1
    -6 -3 7 15.03
    -6 3 -7 16.97
    -6 3 -7 14.6
    6 -3 -7 16.57
    -6 -3 7 17.71
    6 3 7 16.76
    6 -3 -7 17.02
    6 3 7 16.12
    6 3 7 16.33
    -7 -3 -7 3.56
    -7 3 7 4.25
    -7 3 7 4.16
    7 3 -7 2.94
    7 -3 7 3.51
    7 3 -7 3.02
    7 3 -7 3.52
    7 -3 7 4.27
    -7 -3 -7 3.89
    -7 -3 7 3.39
    7 3 7 4.77
    -7 3 -7 4.4
    -7 3 -7 3.9
    7 -3 -7 3.03
    7 -3 -7 3.29
    7 3 7 3.31
    0 4 7 45.64
    0 -4 7 46.09
    0 4 7 42.92
    0 4 -7 45.63
    0 -4 7 47.66
    0 -4 -7 47.86
    0 -4 7 49.35
    0 -4 -7 46.85
    0 -4 -7 50.58
    0 4 -7 48.01
    0 4 -7 47.08
    0 4 -7 49.91
    0 4 7 46.82
    -1 -4 -7 12.56
    1 -4 7 14.96
    -1 4 7 13.51
    -1 -4 -7 14.19
    -1 4 7 12.63
    1 4 -7 12.54
    1 4 -7 12.83
    -1 -4 -7 13.67
    1 4 -7 14.42
    -1 4 7 13.11
    1 4 -7 12.08
    1 -4 7 13.38
    1 4 -7 13.41
    1 4 7 12.53
    -1 -4 7 12.49
    -1 4 -7 12.14
    -1 -4 7 12.9
    1 4 7 13.93
    1 4 7 12.6
    1 -4 -7 12.71
    1 4 7 12.66
    -1 4 -7 12.73
    1 -4 -7 12.38
    -1 4 -7 12.9
    1 -4 -7 12.22
    -2 4 7 8.52
    2 -4 7 7.76
    2 4 -7 6.34
    2 4 -7 8.29
    2 4 -7 7.17
    2 4 -7 7.8
    -2 -4 -7 7.01
    2 4 -7 7.09
    -2 4 7 7.62
    2 -4 7 8.82
    -2 -4 -7 6.85
    -2 4 7 6.73
    2 4 -7 8.45
    2 -4 7 7.08
    -2 -4 -7 8.58
    -2 -4 7 7.94
    -2 4 -7 8.99
    2 4 7 7.19
    -2 4 -7 8.1
    2 -4 -7 8.72
    2 -4 -7 7.75
    2 4 7 7.66
    2 4 7 8.67
    -2 -4 7 8.09
    2 -4 -7 7.8
    -2 4 -7 6.49
    2 4 7 8.31
    3 4 -7 43.76
    3 4 -7 43.1
    3 -4 7 42.61
    3 -4 7 42
    -3 4 7 43.25
    -3 -4 -7 39.73
    3 4 -7 40.63
    -3 -4 -7 40.13
    3 -4 7 41.77
    3 4 -7 41.21
    3 4 -7 44.12
    -3 4 7 44.02
    3 4 -7 44.41
    3 4 7 41.85
    -3 4 -7 42.32
    3 -4 -7 42.27
    3 -4 -7 41
    -3 4 -7 44.98
    3 -4 -7 43.8
    3 -4 -7 45.04
    3 4 7 46.46
    -3 4 -7 47.69
    3 4 7 45.99
    4 4 -7 15.54
    4 -4 7 16.45
    4 -4 7 15.09
    4 -4 7 14.84
    -4 4 7 16.1
    4 4 -7 15.34
    -4 4 7 14.31
    4 4 -7 16.02
    4 4 -7 16.2
    4 4 -7 13.78
    -4 -4 -7 13.57
    4 4 -7 14.94
    -4 -4 -7 14.4
    4 4 7 11.31
    4 4 7 15.09
    -4 -4 7 15.87
    4 4 7 15.12
    4 -4 -7 18.12
    -4 -4 7 13.08
    4 -4 -7 14.84
    -4 4 -7 14.9
    -4 4 -7 15.16
    4 -4 -7 13.94
    5 -4 7 4.79
    5 4 -7 5.69
    5 4 -7 5.95
    -5 4 7 6.15
    -5 4 7 5.29
    5 4 -7 5.63
    -5 -4 -7 5.84
    5 -4 7 5.11
    5 4 -7 7.68
    -5 -4 -7 4.94
    5 -4 -7 5.45
    -5 4 -7 4.71
    5 4 7 5.81
    -5 -4 7 4.69
    5 -4 -7 6.63
    5 4 7 6.38
    -5 4 -7 4.82
    5 -4 -7 4.16
    6 4 -7 15.49
    6 4 -7 15.9
    6 -4 7 18.2
    -6 4 7 15.36
    -6 4 7 16.61
    -6 -4 -7 17.38
    6 4 -7 16.25
    6 -4 -7 14.89
    -6 -4 7 17.08
    -6 -4 7 15.61
    6 4 7 16.91
    6 4 7 17.35
    6 -4 -7 17.56
    6 -4 -7 14.83
    -6 4 -7 19.74
    -6 4 -7 15.74
    -7 4 7 6.32
    7 4 -7 7.82
    7 4 -7 7.04
    -7 -4 -7 6.53
    7 -4 7 6.75
    -7 4 7 4.38
    -7 -4 -7 6.05
    7 -4 -7 7.16
    7 -4 -7 6.51
    7 4 7 5.74
    -7 4 -7 7.05
    -7 4 -7 6.36
    7 4 7 6.28
    -7 -4 7 6.39
    0 5 7 22.19
    0 5 -7 22.79
    0 -5 -7 22.26
    0 5 7 18.59
    0 -5 -7 21.92
    0 5 7 20.98
    0 -5 7 22.43
    0 5 -7 19.92
    0 -5 -7 21.44
    0 -5 7 20.78
    0 5 -7 19.55
    -1 5 7 28.47
    -1 -5 -7 27.28
    1 5 -7 28.55
    -1 5 7 28.88
    1 5 -7 26.81
    -1 5 7 27.46
    1 5 -7 27.27
    -1 -5 -7 26.52
    1 5 -7 27.4
    1 -5 7 25.02
    1 -5 7 26.48
    1 5 -7 23.81
    -1 -5 7 25.37
    -1 5 -7 29.13
    -1 5 -7 25.71
    -1 5 -7 27.21
    1 -5 -7 28.92
    1 -5 -7 28.65
    1 5 7 28.27
    -1 -5 7 27.95
    1 5 7 26.49
    1 5 7 30.53
    1 5 7 28.63
    1 -5 -7 26.92
    2 -5 7 60.34
    2 5 -7 62.3
    2 -5 7 66.41
    -2 -5 -7 60.55
    2 5 -7 64.07
    2 5 -7 68.58
    -2 5 7 61.21
    -2 5 7 63.37
    -2 -5 -7 66.01
    -2 -5 -7 59.62
    2 5 -7 65.59
    2 5 -7 64.91
    2 5 -7 63.71
    -2 5 7 61.61
    2 -5 -7 62.84
    -2 -5 7 63.3
    -2 5 -7 61.06
    2 -5 -7 64.35
    2 5 7 56.66
    2 5 7 60.39
    2 -5 -7 59.93
    -2 -5 7 59.61
    2 5 7 62.18
    -2 5 -7 64.99
    -2 5 -7 61.83
    3 -5 7 63.95
    -3 -5 -7 63.49
    3 5 -7 64.98
    -3 5 7 65.28
    -3 5 7 61.08
    3 5 -7 64.88
    -3 -5 -7 60.97
    3 5 -7 66.33
    3 5 -7 64.61
    3 -5 7 65.3
    3 5 -7 62.59
    3 5 -7 68.39
    3 5 7 67
    -3 5 -7 64.44
    3 -5 -7 62.52
    -3 5 -7 62.28
    -3 5 -7 65.51
    3 -5 -7 68.19
    3 5 7 65.89
    -3 -5 7 66.33
    3 -5 -7 64.4
    3 5 7 63
    4 5 -7 1.01
    4 -5 7 0.97
    -4 5 7 0.8
    -4 5 7 0.96
    -4 -5 -7 1.15
    4 5 -7 0.7
    -4 -5 -7 0.71
    4 5 -7 0.39
    4 5 -7 0.6
    4 -5 7 0.59
    4 5 -7 0.97
    4 5 -7 0.18
    -4 5 -7 0.5
    -4 5 -7 0.82
    -4 -5 7 0.41
    -4 -5 7 0.64
    4 -5 -7 1.06
    4 5 7 0.81
    4 5 7 0.91
    4 -5 -7 0.5
    4 -5 -7 0.34
    5 -5 7 14
    5 5 -7 13.11
    5 -5 7 13.7
    -5 -5 -7 14.78
    5 5 -7 13.43
    5 5 -7 14.96
    5 5 -7 13.92
    5 5 -7 13.98
    -5 -5 -7 11.76
    -5 5 7 15.16
    -5 5 7 13.08
    -5 5 -7 13.89
    5 5 7 13.89
    -5 -5 7 14.06
    -5 5 -7 15.21
    5 -5 -7 16.07
    5 -5 -7 13.93
    5 5 7 14.69
    5 -5 -7 13.41
    6 -5 7 5.71
    -6 5 7 5.61
    6 5 -7 7.15
    6 5 -7 5.1
    -6 5 7 5.48
    6 5 -7 4.43
    -6 -5 -7 6.13
    -6 5 -7 5.49
    -6 -5 7 5.5
    6 -5 -7 6.16
    -6 5 -7 6.3
    6 -5 -7 6.05
    6 -5 -7 6.24
    6 5 7 5.33
    6 5 7 5.21
    0 6 -7 18.58
    0 6 -7 20.94
    0 -6 -7 18.15
    0 6 7 19.42
    0 -6 -7 17.91
    0 6 -7 18.57
    0 -6 7 19.73
    0 6 7 20.4
    0 6 7 18.3
    0 -6 7 19.07
    -1 6 7 7.58
    -1 -6 -7 7.64
    -1 6 7 6.85
    1 -6 7 7.37
    1 6 -7 6.84
    1 6 -7 5.99
    -1 -6 -7 7.89
    1 6 -7 6.06
    1 -6 7 7.35
    -1 6 7 6.51
    1 6 7 6.64
    -1 -6 7 7.69
    1 6 7 6.75
    1 -6 -7 8.45
    -1 6 -7 8.45
    1 6 7 7.63
    -1 6 -7 8.91
    1 -6 -7 8.22
    1 -6 -7 8.58
    -1 6 -7 6.82
    -1 -6 7 6.45
    2 6 -7 0.53
    -2 6 7 0.48
    2 6 -7 0.77
    2 6 -7 0.34
    -2 -6 -7 0.97
    2 -6 7 0.15
    2 6 -7 0.15
    -2 6 7 0.87
    -2 6 7 0.78
    -2 -6 -7 0.33
    -2 -6 -7 0.72
    2 -6 7 0.51
    2 6 -7 0.52
    2 -6 -7 0.96
    2 -6 -7 0.71
    2 6 7 0.91
    2 -6 -7 0.88
    -2 6 -7 0.4
    2 6 7 1.07
    -2 -6 7 0.67
    2 6 7 0.54
    -2 6 -7 0.69
    -2 6 -7 0.67
    -2 -6 7 0.88
    3 -6 7 104.7
    3 6 -7 110.88
    -3 -6 -7 108.03
    3 -6 7 107.5
    3 6 -7 107.25
    -3 6 7 106.01
    3 6 -7 108.77
    3 6 -7 112.58
    -3 -6 -7 104.49
    -3 6 7 107.69
    3 6 -7 111.06
    3 6 -7 112.7
    3 6 7 106.13
    -3 -6 7 108.15
    -3 6 -7 108.2
    -3 6 -7 105.58
    -3 -6 7 103.05
    -3 6 -7 110.93
    3 6 7 105.85
    3 -6 -7 103.82
    3 -6 -7 109.39
    3 6 7 113.51
    4 6 -7 6.62
    4 6 -7 7.17
    -4 6 7 6.04
    4 6 -7 7.26
    4 6 -7 7.6
    4 -6 7 8.06
    4 -6 7 7.51
    -4 6 7 7.45
    4 6 -7 7.37
    -4 -6 -7 7.04
    -4 -6 -7 7.64
    4 6 7 7.71
    4 6 7 8.05
    -4 6 -7 7.89
    4 6 7 7.28
    -4 6 -7 8.66
    4 -6 -7 6.4
    -4 -6 7 7.32
    4 -6 -7 7.14
    5 6 -7 14.36
    -5 6 7 15.61
    -5 6 7 16.12
    5 6 -7 13.48
    5 -6 7 14.09
    5 -6 7 16.19
    5 6 -7 14.71
    -5 -6 -7 16.88
    -5 -6 -7 16.68
    5 6 -7 14.35
    -5 -6 7 12.83
    5 -6 -7 15.37
    5 -6 -7 13.35
    5 6 7 16.16
    5 6 7 14.82
    -5 -6 7 14.22
    -5 6 -7 15.93
    -5 6 -7 13.65
    5 -6 -7 14.2
    6 6 -7 2.63
    -6 -6 -7 1.97
    6 -6 7 1.91
    6 6 -7 1.63
    -6 6 7 1.99
    6 6 -7 2.11
    -6 6 7 1.74
    -6 6 -7 2.84
    6 -6 -7 1.99
    6 6 7 2.06
    6 -6 -7 2.24
    6 6 7 2.2
    -6 6 -7 1.4
    6 -6 -7 2.61
    -6 -6 7 0.95
    0 -7 -7 63.16
    0 7 -7 57.01
    0 -7 7 60
    0 -7 7 58.59
    0 -7 -7 60.08
    0 7 7 58.18
    0 7 -7 61.03
    0 7 7 58.18
    0 7 7 57.83
    0 7 -7 55.4
    -1 7 7 21.93
    -1 -7 -7 21.18
    1 -7 7 19.78
    -1 -7 -7 20.11
    1 -7 7 17.34
    1 7 -7 19.27
    -1 7 7 18.34
    1 7 -7 18.45
    1 7 -7 18.69
    -1 7 7 21.23
    -1 7 -7 18.63
    -1 -7 7 21.06
    1 7 7 20.43
    -1 7 -7 20.09
    -1 7 -7 21.61
    1 7 7 18.43
    1 -7 -7 19.17
    1 7 7 20.33
    1 -7 -7 18.4
    -2 -7 -7 22.78
    -2 7 7 23.26
    -2 7 7 25.81
    2 -7 7 24.02
    2 -7 7 22.48
    2 7 -7 20.52
    2 7 -7 22.56
    2 7 -7 22.9
    -2 -7 -7 25.03
    2 7 7 22.74
    -2 7 -7 20.23
    -2 7 -7 24.47
    2 -7 -7 23.82
    2 7 7 20.57
    2 -7 -7 23.3
    -2 7 -7 22.47
    2 7 7 23.31
    -2 -7 7 22.5
    -2 -7 7 23.02
    -3 7 7 78.61
    -3 -7 -7 82.34
    3 7 -7 85.09
    3 -7 7 85.31
    -3 -7 -7 85.04
    3 -7 7 80.04
    3 7 -7 85.5
    3 7 -7 80.82
    -3 7 7 77.37
    3 -7 -7 79.76
    -3 -7 7 77.15
    3 -7 -7 80.48
    -3 -7 7 78.14
    3 7 7 79.58
    3 7 7 81.62
    3 7 7 86.73
    -3 7 -7 89.15
    -3 7 -7 78.99
    -3 7 -7 78.54
    4 7 -7 4.79
    4 7 -7 5.65
    4 7 -7 6.68
    4 -7 7 5.29
    -4 7 7 5.64
    -4 -7 -7 6.45
    -4 7 7 4.48
    -4 -7 -7 6.63
    4 -7 7 5.79
    4 7 7 5.91
    4 -7 -7 5.34
    -4 7 -7 6.4
    -4 -7 7 5.56
    -4 7 -7 5.41
    4 -7 -7 5.57
    4 7 7 5.99
    4 7 7 5.54
    5 7 -7 2.34
    5 -7 7 2.56
    5 7 -7 2.89
    5 7 -7 3.32
    5 -7 7 2.92
    -5 -7 -7 3.62
    -5 7 7 4.27
    -5 -7 -7 4.43
    -5 7 7 1.81
    5 7 -7 2
    -5 -7 7 2.97
    5 7 7 2.32
    5 7 7 2.18
    -5 7 -7 2.37
    5 -7 -7 2.84
    -5 -7 7 2.6
    -5 7 -7 3.6
    5 -7 -7 3.03
    6 7 -7 2.7
    6 -7 7 2.55
    -6 7 7 4.02
    6 7 -7 3
    6 7 -7 4.94
    -6 7 7 2.76
    -6 -7 -7 3.4
    6 7 7 3.5
    -6 7 -7 3.64
    6 -7 -7 3.24
    -6 7 -7 2.77
    6 7 7 3.11
    -6 -7 7 2.48
    6 -7 -7 2.85
    0 8 -7 41.35
    0 -8 -7 43.09
    0 -8 -7 42.87
    0 8 7 41.94
    0 8 -7 41.06
    0 8 7 41.83
    0 8 7 41.91
    0 -8 7 42.55
    0 8 -7 41.63
    -1 -8 -7 27.09
    -1 8 7 30.43
    1 -8 7 29.32
    -1 8 7 28.93
    1 8 -7 28.16
    -1 -8 -7 27.18
    1 8 -7 30.56
    1 8 -7 31.35
    -1 8 7 26.83
    -1 8 -7 28.85
    1 8 7 26.79
    1 -8 -7 28.65
    1 8 7 28.36
    1 -8 -7 29.63
    -1 -8 7 27.87
    -1 8 -7 27.62
    -1 -8 7 27.33
    -1 8 -7 28.91
    1 8 7 30.43
    2 8 -7 19.78
    2 8 -7 22.79
    -2 -8 -7 18.12
    2 -8 7 19.14
    2 -8 7 17.56
    2 8 -7 20.78
    -2 8 7 20.43
    -2 8 7 17.95
    -2 8 -7 20.92
    2 8 7 20.66
    2 8 7 19.05
    2 -8 -7 22
    -2 8 -7 20.98
    2 -8 -7 19.91
    -2 -8 7 19.99
    -2 8 -7 19.14
    -2 -8 7 20.51
    2 8 7 19.07
    -3 8 7 9.99
    3 8 -7 9.92
    3 -8 7 8.13
    3 -8 7 9.3
    -3 -8 -7 8.39
    -3 8 7 7.37
    3 8 -7 10.28
    -3 -8 -7 9.21
    3 8 -7 8.94
    -3 8 -7 10.95
    -3 -8 7 8.34
    3 -8 -7 9.76
    3 8 7 9.8
    3 8 7 10.23
    -3 -8 7 10.54
    3 8 7 9.64
    -3 8 -7 7.36
    4 -8 7 1.15
    4 8 -7 1.22
    -4 8 7 0.92
    4 -8 7 0.93
    4 8 -7 0.54
    4 8 -7 0.77
    -4 -8 -7 0.57
    -4 -8 -7 1.28
    -4 8 -7 0.61
    4 8 7 1.43
    4 8 7 1.44
    4 -8 -7 0.92
    -4 8 -7 1.26
    4 8 7 1.1
    -4 -8 7 0.81
    -5 -8 -7 7.78
    5 -8 7 7.85
    5 8 -7 8.91
    5 -8 7 7.72
    -5 8 7 6.19
    5 8 -7 8.78
    -5 -8 -7 9.75
    -5 -8 7 6.68
    5 -8 -7 9.09
    5 8 7 7.92
    5 8 7 7.84
    -5 8 -7 7.17
    5 -8 -7 7.35
    -5 -8 7 7.12
    -5 8 -7 6.88
    5 8 7 7.03
    0 9 -7 24.07
    0 -9 -7 21.53
    0 9 7 20.87
    0 9 -7 22.17
    0 9 7 24.43
    0 -9 7 23.31
    0 -9 -7 21.48
    0 9 -7 23.98
    0 -9 7 20.91
    -1 -9 -7 2.65
    1 9 -7 3.24
    1 -9 7 4.46
    1 -9 7 4.33
    1 9 -7 3.69
    -1 9 7 4.12
    1 9 -7 3.57
    -1 -9 -7 4.15
    -1 9 -7 3.88
    -1 9 -7 4.38
    -1 -9 7 4.92
    -1 9 -7 4.3
    1 9 7 3.87
    -1 -9 7 3.83
    1 -9 -7 4.75
    1 -9 -7 4.82
    1 9 7 5.15
    1 9 7 4.8
    2 9 -7 15.72
    2 9 -7 12.05
    2 -9 7 12.71
    2 9 -7 14.93
    2 -9 7 12.17
    -2 -9 -7 13.19
    -2 9 7 12.9
    -2 -9 7 10.91
    2 -9 -7 13.19
    -2 -9 7 13.49
    2 9 7 11.89
    -2 9 -7 14.55
    -2 9 -7 11.81
    -2 9 -7 12.69
    2 9 7 12.15
    2 9 7 10.13
    2 -9 -7 12.18
    3 9 -7 0.24
    -3 -9 -7 0.29
    -3 -9 -7 -0.09
    3 9 -7 0.39
    3 -9 7 -0.02
    3 9 -7 -0.06
    -3 9 7 -0.01
    3 9 7 0.18
    -3 9 -7 0.16
    -3 9 -7 0.26
    3 -9 -7 -0.32
    -3 -9 7 0.04
    3 9 7 0.49
    3 9 7 0.41
    -3 -9 7 -0.04
    4 9 -7 2.99
    -4 9 7 3.91
    4 9 -7 3.21
    4 -9 7 3.64
    -4 -9 -7 3.52
    4 9 -7 4.88
    -4 -9 -7 3.1
    4 -9 7 4.26
    -4 -9 7 3.29
    4 9 7 2.38
    -4 9 -7 4.59
    -4 9 -7 3.87
    4 9 7 3.39
    4 9 7 4.31
    4 -9 -7 2.68
    0 10 -7 2.56
    0 -10 7 1.57
    0 10 -7 2.63
    0 -10 -7 1.56
    0 -10 7 2.57
    0 -10 -7 2.54
    0 10 -7 2.02
    0 10 7 2.02
    0 10 7 0.72
    1 10 -7 0.48
    1 10 -7 -0.05
    -1 10 7 0.45
    -1 -10 -7 0.17
    1 10 -7 0.27
    1 -10 7 0.23
    -1 -10 -7 0.03
    1 -10 7 0.23
    1 10 7 0.34
    -1 -10 7 -0.2
    -1 -10 7 0.48
    -1 10 -7 0.15
    -1 10 -7 0.29
    -1 10 -7 -0.07
    1 -10 -7 0.03
    1 -10 -7 -0.03
    1 10 7 0.52
    2 10 -7 13.52
    -2 10 7 15.33
    2 -10 7 15.18
    2 -10 7 14.29
    2 10 -7 12.47
    2 10 -7 13.42
    -2 -10 -7 12.25
    2 10 7 14.51
    2 -10 -7 14.63
    -2 10 -7 14.45
    -2 -10 7 12.66
    -2 -10 7 13.56
    -2 10 -7 13.78
    2 -10 -7 14.98
    2 10 7 12.16
    -2 10 -7 13.99
    3 -10 7 1.15
    3 10 -7 1.35
    -3 -10 -7 0.27
    -3 -10 -7 1.22
    -3 10 7 1.64
    3 10 -7 1.37
    3 10 -7 0.6
    -3 10 -7 0.15
    -3 10 -7 1.61
    3 -10 -7 0.42
    -3 -10 7 1.2
    3 10 7 0.65
    3 10 7 1.75
    0 -11 7 0.68
    0 11 -7 -0.02
    0 -11 -7 0.06
    0 11 7 -0.04
    0 -11 -7 0.01
    0 11 -7 0.2
    0 -11 7 0.2
    0 11 -7 0.26
    -1 -11 -7 4.08
    1 11 -7 4.52
    1 -11 7 4.07
    1 11 -7 2.93
    1 -11 7 2.93
    1 11 -7 3.67
    -1 11 7 3.06
    1 11 7 3.1
    -1 -11 7 3.93
    -1 -11 7 3.22
    -1 11 -7 2.54
    1 11 7 2.71
    1 -11 -7 3.79
    -1 11 -7 3.36
    1 -11 -7 2.3
    -1 11 -7 4.07
    -2 11 7 7.53
    2 11 -7 8.19
    2 11 -7 7.09
    2 -11 7 8.01
    2 11 -7 7.42
    2 -11 7 8.05
    -2 -11 -7 7.75
    2 11 7 8.08
    2 -11 -7 8.96
    -2 -11 7 7.86
    -2 11 -7 7.29
    2 11 7 7.57
    -2 -11 7 7.06
    -2 11 -7 7.46
    -2 11 -7 6.88
    0 0 8 10.54
    0 0 -8 10.26
    0 0 -8 11.02
    0 0 -8 11.03
    0 0 8 9.58
    0 0 8 9.85
    0 0 -8 9.44
    -1 0 8 86.7
    1 0 -8 85.27
    1 0 -8 89.68
    1 0 8 86.02
    -1 0 -8 85
    -1 0 -8 86.13
    1 0 8 86.74
    -1 0 -8 84.65
    -1 0 8 88.42
    1 0 -8 87.38
    1 0 8 87.51
    1 0 -8 85.67
    2 0 -8 111.3
    2 0 -8 117.73
    2 0 -8 111.06
    -2 0 -8 117.53
    -2 0 -8 114.41
    2 0 8 115.62
    -2 0 8 114.56
    2 0 8 113.06
    -2 0 8 114.09
    2 0 -8 119.66
    -2 0 8 115.31
    2 0 8 114.5
    -2 0 -8 117.1
    2 0 8 117.34
    2 0 -8 117.25
    -3 0 -8 24.07
    -3 0 -8 23.16
    3 0 8 22.55
    3 0 8 24
    -3 0 8 23.38
    -3 0 -8 18.68
    3 0 -8 21.15
    3 0 8 22.34
    -3 0 8 21.83
    3 0 8 22.25
    3 0 -8 24.21
    3 0 -8 22.95
    3 0 -8 20.96
    4 0 -8 33.52
    -4 0 -8 34.23
    -4 0 -8 33.8
    4 0 -8 32.1
    4 0 8 31.81
    -4 0 8 30.09
    4 0 8 33.62
    4 0 -8 36.64
    4 0 8 32.52
    -4 0 8 34.57
    -4 0 -8 34.19
    5 0 8 7.56
    5 0 8 6.39
    5 0 -8 5.07
    -5 0 8 6
    5 0 -8 6.83
    -5 0 -8 6.15
    -5 0 -8 5.74
    5 0 8 5.32
    5 0 -8 7.19
    -6 0 -8 1.6
    6 0 -8 1.51
    6 0 8 1.08
    6 0 8 1.1
    -6 0 -8 1.02
    6 0 8 1.12
    6 0 -8 1.66
    -6 0 8 1.25
    -7 0 -8 5.16
    7 0 -8 4.17
    7 0 -8 3.89
    7 0 8 3.09
    -7 0 8 3.37
    7 0 8 4.22
    -7 0 -8 4.36
    0 -1 -8 43.89
    0 -1 -8 42.34
    0 1 -8 41.71
    0 1 -8 42.41
    0 -1 8 43.6
    0 1 8 42.52
    0 -1 8 42.92
    0 1 8 41.21
    0 1 8 43.73
    0 -1 -8 42.29
    0 1 -8 41
    1 1 -8 66.27
    -1 1 8 61.87
    1 1 -8 56.63
    1 -1 8 60.86
    1 1 -8 61.65
    -1 1 8 60.19
    1 1 -8 61.1
    1 1 -8 61.61
    -1 -1 -8 60.94
    -1 -1 -8 61.26
    -1 -1 -8 60.34
    1 -1 8 61.93
    1 1 -8 63.27
    1 1 8 62.37
    1 1 8 65.03
    1 1 8 58.23
    -1 1 -8 60.88
    -1 1 -8 57.77
    1 -1 -8 59.58
    -1 1 -8 61.95
    -1 -1 8 62.51
    1 -1 -8 61.52
    1 -1 -8 62.09
    -1 -1 8 62.03
    -1 1 -8 58.52
    2 1 -8 306.82
    -2 -1 -8 298.79
    2 1 -8 299.76
    -2 1 8 306
    2 1 -8 303.31
    2 -1 8 310.29
    2 -1 8 298.44
    -2 1 8 309.67
    -2 1 8 312.49
    2 1 -8 315.5
    2 1 -8 305.34
    -2 -1 -8 295.43
    2 -1 8 310.1
    2 -1 8 311.2
    2 1 -8 300.11
    -2 -1 -8 309.26
    2 -1 -8 297.56
    2 -1 -8 305
    2 1 8 302.89
    2 -1 -8 304.21
    -2 1 -8 303.78
    2 1 8 301.48
    -2 1 -8 295.04
    2 1 8 297.4
    -2 1 -8 298.86
    -2 -1 8 308.13
    -2 1 -8 299.54
    2 -1 -8 285.38
    -2 -1 8 296.75
    3 1 -8 16.25
    -3 1 8 17.4
    3 1 -8 18.75
    3 -1 8 17.12
    3 1 -8 16.45
    -3 -1 -8 17.87
    3 -1 8 16.62
    -3 -1 -8 18.07
    -3 1 8 17.57
    3 -1 8 16.64
    3 1 -8 18.97
    3 1 -8 17.78
    3 -1 8 17.83
    -3 1 8 19.49
    3 1 -8 16.74
    3 -1 -8 19.05
    -3 1 -8 17.29
    -3 1 -8 17.17
    3 1 8 16.95
    3 1 8 19.42
    -3 1 -8 18.82
    3 1 8 18.9
    3 -1 -8 17.97
    3 -1 -8 18.04
    3 -1 -8 17.22
    3 1 8 16.86
    -3 -1 8 19.32
    -3 -1 8 16.37
    4 -1 8 22.7
    -4 -1 -8 23.91
    4 1 -8 23.93
    -4 -1 -8 24.19
    4 -1 8 24.44
    4 -1 8 21.94
    4 -1 8 23.66
    4 1 -8 24.77
    4 1 -8 26.12
    -4 1 8 22.9
    4 1 -8 22.76
    4 1 -8 26.61
    -4 1 -8 23.35
    4 1 8 24.42
    4 1 8 23.51
    -4 1 -8 23.5
    4 -1 -8 23.81
    -4 -1 8 22.9
    -4 1 -8 23.78
    4 1 8 22.6
    -4 -1 8 23.15
    4 -1 -8 23.25
    4 -1 -8 21.42
    5 -1 8 9.14
    5 1 -8 9.19
    5 1 -8 10.42
    -5 -1 -8 11.12
    5 1 -8 10.02
    -5 1 8 10.53
    5 -1 8 9.92
    5 1 -8 10.12
    -5 -1 -8 9.31
    -5 1 -8 7.36
    5 1 8 9.34
    5 1 8 6.88
    5 -1 -8 8.42
    5 -1 -8 9.57
    5 -1 -8 9.72
    -5 1 -8 8.7
    -5 -1 8 9.01
    5 1 8 9.67
    -6 1 8 12
    6 -1 8 11.18
    -6 -1 -8 10.9
    6 -1 8 14.12
    6 1 -8 11.74
    -6 -1 -8 15.74
    6 1 -8 11.37
    -6 1 -8 13.51
    6 1 8 10.82
    6 1 8 10.36
    6 -1 -8 12.9
    6 -1 -8 12.23
    6 1 8 13.18
    6 -1 -8 10.91
    -6 -1 8 14.14
    -6 1 -8 14.21
    -7 -1 -8 3.88
    -7 -1 -8 3.03
    7 -1 8 3.95
    7 -1 8 4.13
    7 1 -8 4.1
    -7 1 8 5.76
    7 1 -8 3.22
    -7 1 -8 4.1
    7 -1 -8 3.91
    -7 1 -8 3.66
    7 1 8 3.81
    7 1 8 2.71
    7 -1 -8 3.59
    -7 -1 8 3.82
    7 1 8 2.64
    0 2 -8 97.18
    0 2 -8 98.92
    0 -2 8 96.87
    0 -2 -8 98.74
    0 -2 -8 103.47
    0 2 8 96.24
    0 -2 -8 97.89
    0 2 8 103.62
    0 2 8 100.44
    0 2 -8 104.99
    0 -2 8 104.13
    0 2 -8 101.75
    0 -2 -8 95.63
    1 2 -8 38.47
    1 -2 8 41.47
    -1 -2 -8 41.98
    1 2 -8 43.2
    1 -2 8 41.35
    1 2 -8 40.39
    -1 -2 -8 42.45
    1 2 -8 41.64
    -1 -2 -8 39.09
    -1 2 8 38.9
    -1 2 8 39.68
    1 2 -8 42.21
    1 2 -8 40.52
    1 -2 8 41.79
    1 -2 -8 37.33
    -1 2 -8 40.23
    1 2 8 39.55
    -1 2 -8 38.63
    1 -2 -8 39.12
    -1 -2 8 40.1
    1 2 8 39.52
    -1 2 -8 37.99
    -1 -2 8 38.22
    1 -2 -8 37.83
    1 2 8 41.12
    -1 2 -8 39.3
    2 2 -8 48.22
    2 -2 8 48.03
    2 2 -8 49.29
    2 2 -8 47.74
    -2 -2 -8 46.79
    -2 -2 -8 50.44
    2 -2 8 46.65
    2 2 -8 47.32
    -2 2 8 46.65
    -2 2 8 46.11
    2 -2 8 46.49
    2 2 -8 48.17
    -2 -2 -8 47.66
    2 2 -8 45.96
    2 2 8 46.59
    -2 2 -8 46.52
    2 -2 -8 45.62
    2 2 8 47.4
    2 2 8 45.92
    -2 2 -8 49.21
    2 -2 -8 48.63
    2 -2 -8 48.01
    2 -2 -8 46.42
    -2 2 -8 47.19
    3 2 -8 52.46
    3 -2 8 51.84
    3 2 -8 51.7
    3 2 -8 54.33
    -3 2 8 54.95
    3 2 -8 51.5
    3 -2 8 53.84
    -3 2 8 54.13
    3 2 -8 55.93
    3 2 -8 54.46
    -3 -2 -8 52.72
    3 -2 8 49.2
    -3 2 8 52.06
    -3 -2 -8 54.69
    -3 2 -8 54.09
    3 -2 -8 50.99
    3 2 8 52
    3 -2 -8 54.34
    -3 -2 8 53.3
    3 -2 -8 54.7
    -3 2 -8 53.53
    3 2 8 52.43
    3 2 8 50.1
    -3 2 -8 51.42
    3 -2 -8 51.18
    -4 -2 -8 58.6
    -4 2 8 54.61
    4 2 -8 52.7
    -4 2 8 53.93
    4 -2 8 56.54
    4 2 -8 57.23
    4 -2 8 56.48
    4 -2 8 55.84
    -4 -2 -8 56.79
    4 2 -8 57.88
    4 2 -8 56.2
    4 2 -8 52.49
    4 2 -8 55.64
    -4 -2 8 58.11
    4 2 8 55.33
    -4 -2 8 57.49
    4 2 8 60.23
    4 -2 -8 57.31
    -4 2 -8 53.13
    4 2 8 54.52
    4 -2 -8 59.2
    -4 2 -8 58.63
    4 -2 -8 56.78
    -4 2 -8 56.26
    5 -2 8 12.73
    -5 2 8 13.84
    5 2 -8 12.27
    -5 -2 -8 11.71
    5 2 -8 13.69
    5 2 -8 13.9
    5 -2 8 13
    5 2 -8 13.42
    -5 2 8 13.8
    5 2 8 13.59
    -5 -2 8 13.32
    -5 2 -8 12.61
    5 2 8 13.27
    5 -2 -8 13.62
    5 2 8 12.8
    5 -2 -8 14.07
    5 -2 -8 13.69
    -5 2 -8 12.51
    -5 -2 8 12.4
    6 2 -8 27.35
    6 -2 8 29.31
    6 2 -8 27.64
    -6 -2 -8 28.56
    -6 -2 -8 30.34
    6 2 -8 26.82
    -6 2 8 25.74
    6 2 8 29.81
    6 -2 -8 25.71
    6 2 8 27.79
    -6 2 -8 30.26
    6 -2 -8 28.99
    -6 -2 8 30
    6 -2 -8 29.15
    -6 2 -8 26.85
    6 2 8 28.68
    7 2 -8 0.2
    -7 2 8 0.8
    7 2 -8 1.13
    -7 -2 -8 0.94
    -7 -2 -8 1.28
    7 -2 8 1.29
    7 -2 8 0.36
    -7 2 8 0.87
    7 2 -8 0.94
    -7 2 -8 0.45
    7 2 8 0.8
    -7 -2 8 0.99
    7 -2 -8 1.24
    -7 2 -8 1.74
    7 2 8 1.25
    7 2 8 1.15
    7 -2 -8 0.56
    0 3 8 5.66
    0 -3 8 6.04
    0 3 8 6.27
    0 -3 -8 6.82
    0 3 8 6.37
    0 3 -8 5.95
    0 -3 8 5.68
    0 3 8 6.57
    0 -3 -8 5.61
    0 -3 -8 6.23
    0 -3 8 6.56
    0 3 -8 6.82
    0 3 -8 6.75
    0 -3 -8 7.01
    0 3 -8 5.92
    1 3 -8 5.97
    -1 -3 -8 5.66
    1 -3 8 6.14
    1 -3 8 6.77
    1 3 -8 5.87
    1 3 -8 6.71
    1 -3 8 7.69
    -1 -3 -8 6.73
    -1 3 8 7.38
    -1 3 8 7.38
    1 3 -8 6.75
    1 3 -8 6.89
    -1 3 8 6.63
    -1 -3 -8 5.31
    1 3 -8 6.56
    -1 3 -8 6.71
    -1 -3 8 7.58
    1 -3 -8 6.41
    1 3 8 6.16
    -1 3 -8 6.08
    1 3 8 5.24
    -1 3 -8 6.16
    1 -3 -8 6.53
    1 3 8 6.91
    1 -3 -8 6.54
    -1 -3 8 6.19
    -1 3 -8 6.28
    1 3 8 5.91
    -2 3 8 14.65
    2 3 -8 13.76
    2 -3 8 12.12
    2 3 -8 13.85
    2 3 -8 14.2
    2 -3 8 13.78
    -2 -3 -8 13.37
    2 3 -8 15.16
    2 -3 8 14.95
    2 3 -8 14.77
    -2 3 8 13.11
    -2 -3 -8 14.78
    -2 -3 -8 14.22
    -2 3 8 14.08
    2 3 -8 13.32
    2 -3 -8 14.13
    2 3 8 14.44
    -2 3 -8 14.56
    2 -3 -8 12.99
    2 3 8 13.99
    2 3 8 14.42
    -2 3 -8 14.29
    2 -3 -8 16.19
    -2 3 -8 13.53
    3 3 -8 8.25
    3 3 -8 10.21
    3 3 -8 9.04
    -3 -3 -8 10.38
    -3 3 8 9.52
    3 -3 8 9.18
    3 3 -8 10.15
    3 3 -8 9.62
    3 3 -8 9.1
    -3 -3 -8 9.32
    -3 3 8 7.71
    3 -3 8 10.49
    3 -3 8 10.22
    3 -3 -8 9.71
    3 3 8 10.86
    3 -3 -8 10.72
    -3 3 -8 8.61
    -3 3 -8 9.98
    3 -3 -8 10.24
    3 3 8 9.45
    -3 3 -8 8.66
    3 3 8 8.72
    3 -3 -8 8.26
    4 3 -8 4.93
    -4 3 8 4.88
    4 3 -8 5.03
    -4 3 8 4.13
    4 3 -8 3.63
    4 3 -8 4.44
    -4 -3 -8 3.39
    4 3 -8 4.44
    -4 -3 -8 5.38
    4 3 -8 4.8
    4 -3 8 3.8
    4 -3 8 5.25
    4 -3 8 5.5
    -4 3 -8 4.21
    -4 -3 8 5.09
    -4 3 -8 4.16
    4 3 8 4.41
    4 3 8 4.41
    4 -3 -8 4.58
    4 -3 -8 4.05
    4 -3 -8 3.78
    4 3 8 4.41
    -5 3 8 6.89
    5 3 -8 7.53
    5 -3 8 7.03
    5 3 -8 7.04
    5 -3 8 7.02
    -5 -3 -8 6.22
    -5 3 8 7.65
    5 3 -8 6.73
    -5 -3 -8 6.07
    5 3 -8 7.49
    5 3 -8 7.87
    5 3 8 5.76
    5 3 8 5.7
    -5 3 -8 6.03
    -5 -3 8 8.62
    5 -3 -8 5.84
    5 -3 -8 6.43
    5 -3 -8 4.86
    5 3 8 6.72
    -5 3 -8 7.24
    -5 -3 8 6.32
    6 3 -8 3.33
    -6 3 8 3.69
    -6 3 8 3.05
    6 -3 8 2.71
    6 3 -8 2.59
    6 -3 8 3.63
    -6 -3 -8 3.83
    6 3 -8 3.2
    -6 3 -8 3.42
    -6 -3 8 4.39
    -6 3 -8 2.55
    6 3 8 3.11
    6 -3 -8 3.25
    6 -3 -8 2.17
    6 3 8 2.9
    6 3 8 4.52
    6 -3 -8 1.02
    -7 3 8 9
    7 3 -8 10.66
    -7 3 8 8.61
    7 3 -8 8.59
    7 -3 8 8.61
    -7 -3 -8 9.56
    7 3 -8 8.37
    -7 -3 -8 8.58
    7 3 8 8.17
    -7 3 -8 9.16
    7 -3 -8 8.03
    -7 -3 8 11.25
    -7 3 -8 6.87
    7 3 8 4.55
    7 -3 -8 9.7
    0 4 8 7.82
    0 -4 8 7.52
    0 -4 -8 7.37
    0 -4 -8 7.28
    0 4 -8 6.98
    0 4 8 5.07
    0 -4 8 7.39
    0 4 8 7.82
    0 4 8 8.39
    0 -4 8 7.31
    0 4 -8 6.63
    0 4 -8 6.79
    0 4 -8 7.57
    0 -4 -8 7.44
    1 4 -8 89.92
    1 4 -8 87.81
    1 4 -8 87.68
    1 -4 8 91.01
    -1 4 8 92.89
    -1 -4 -8 89.34
    -1 4 8 87.86
    1 4 -8 91.38
    -1 -4 -8 90.16
    1 -4 8 88.19
    1 4 -8 90.22
    -1 4 8 93.26
    -1 -4 -8 89.44
    1 -4 8 89.56
    -1 -4 8 89.61
    1 4 8 84.41
    1 4 8 91.06
    -1 -4 8 82.81
    -1 4 -8 86.15
    1 -4 -8 87.57
    -1 4 -8 84.29
    1 -4 -8 84.76
    -1 -4 8 85.59
    -1 4 -8 80.62
    1 4 8 84.21
    1 -4 -8 87
    1 4 8 85.38
    -2 4 8 16.26
    2 4 -8 15.04
    2 4 -8 14.79
    2 4 -8 15.22
    2 4 -8 13.48
    2 4 -8 17.11
    -2 -4 -8 14.4
    2 -4 8 13.9
    -2 -4 -8 15.58
    2 -4 8 14.87
    -2 -4 -8 15.4
    2 4 -8 13.02
    2 -4 8 13.07
    -2 4 8 14.27
    -2 4 8 13.98
    2 4 8 15.52
    2 -4 -8 12.43
    2 -4 -8 16.22
    2 -4 -8 14.61
    2 4 8 15.76
    2 4 8 15.16
    -2 -4 8 15.2
    -2 4 -8 15.97
    -2 4 -8 14.22
    -2 4 -8 15.75
    2 4 8 14.61
    3 -4 8 13.31
    -3 4 8 15.19
    3 4 -8 13.01
    3 -4 8 14.32
    3 4 -8 14.21
    3 4 -8 13.9
    -3 -4 -8 10.94
    3 4 -8 12.63
    3 4 -8 13.55
    -3 -4 -8 11.89
    -3 4 8 11.75
    3 4 -8 13.84
    3 -4 8 13.14
    -3 4 -8 11.23
    -3 4 -8 11.75
    3 4 8 12.42
    -3 4 -8 12.43
    3 4 8 14.21
    3 -4 -8 12.21
    3 -4 -8 12.45
    3 -4 -8 11.04
    3 4 8 13.21
    -4 -4 -8 3.4
    4 -4 8 2.89
    4 -4 8 2.88
    -4 -4 -8 3.89
    4 4 -8 3.75
    4 4 -8 2.98
    4 4 -8 3.13
    4 4 -8 3.12
    -4 4 8 4.3
    -4 4 8 3.88
    4 4 -8 2.43
    4 4 -8 3.22
    -4 -4 8 3.03
    -4 4 -8 3.45
    4 4 8 2.98
    4 -4 -8 3.59
    -4 4 -8 2.59
    4 -4 -8 3.2
    4 4 8 4.36
    4 4 8 4.22
    4 -4 -8 3.28
    -5 4 8 26.46
    -5 -4 -8 28.65
    5 4 -8 28.68
    -5 4 8 27
    5 4 -8 29.56
    5 4 -8 26.93
    5 -4 8 28.84
    -5 -4 -8 27.89
    5 4 -8 29.15
    5 4 8 30.91
    -5 4 -8 29.9
    -5 4 -8 29.08
    5 -4 -8 26.28
    5 -4 -8 24.98
    -5 -4 8 29.04
    5 -4 -8 28.22
    5 4 8 27.52
    -6 4 8 0.01
    6 -4 8 0.12
    6 4 -8 -0.07
    -6 -4 -8 0.26
    -6 4 8 0.28
    6 4 -8 -0.46
    6 4 -8 0.08
    -6 4 -8 0.09
    6 4 8 0.28
    6 -4 -8 0.56
    -6 4 -8 0.3
    -6 -4 8 -0.13
    6 -4 -8 -0.28
    6 4 8 0.42
    6 -4 -8 -0.25
    -6 -4 8 -0.03
    7 4 -8 5.9
    -7 -4 -8 4.93
    7 -4 8 4.79
    -7 4 8 3.82
    -7 -4 -8 4.77
    7 4 -8 4.84
    -7 4 8 5.98
    7 -4 -8 4.89
    -7 4 -8 5.2
    7 4 8 3.54
    -7 4 -8 3.99
    7 -4 -8 3.99
    7 4 8 3.99
    -7 -4 8 5.33
    0 5 8 12.1
    0 5 -8 10.53
    0 -5 8 10.89
    0 -5 8 11.23
    0 5 -8 10.94
    0 5 8 10.47
    0 -5 -8 10.91
    0 5 8 10.75
    0 -5 -8 11.28
    0 -5 -8 9.81
    0 5 -8 11.41
    0 5 8 11.81
    1 -5 8 25.94
    -1 -5 -8 24.93
    1 5 -8 23.1
    1 5 -8 24.66
    -1 5 8 24.73
    1 5 -8 26.78
    -1 5 8 24.31
    1 5 -8 25.54
    1 -5 8 24.89
    1 5 -8 23.88
    -1 5 8 24.11
    -1 -5 -8 24.41
    -1 -5 -8 24.67
    -1 5 -8 23.05
    1 5 8 22.72
    -1 5 -8 22.62
    -1 -5 8 22.53
    -1 -5 8 20.19
    1 -5 -8 23.75
    -1 -5 8 21.54
    1 5 8 24.35
    1 5 8 22.4
    1 -5 -8 23.61
    1 -5 -8 23.32
    -1 5 -8 23.26
    1 5 8 23.12
    2 5 -8 20.74
    2 5 -8 21.11
    2 5 -8 18.3
    2 5 -8 21.25
    -2 5 8 21.51
    -2 -5 -8 23
    2 -5 8 21.18
    -2 -5 -8 21.6
    -2 -5 -8 20.52
    -2 5 8 19.88
    2 -5 8 19.13
    2 5 -8 21.47
    2 5 -8 21.5
    -2 -5 8 21.2
    2 5 8 22.23
    -2 5 -8 21.39
    2 -5 -8 20.62
    -2 -5 8 22.57
    2 5 8 20.58
    -2 5 -8 17.77
    2 -5 -8 20.89
    2 -5 -8 21.08
    2 5 8 18.44
    -2 5 -8 20.52
    -3 5 8 117.87
    3 5 -8 121.64
    3 5 -8 130.1
    -3 -5 -8 129.39
    3 5 -8 126.78
    3 -5 8 124.52
    3 5 -8 126.76
    3 -5 8 124.77
    3 5 -8 123.87
    -3 5 8 123.11
    3 5 -8 118.24
    -3 -5 -8 125.76
    3 -5 -8 123.75
    3 5 8 121.82
    -3 5 -8 117.08
    -3 -5 8 125.78
    3 -5 -8 120.5
    -3 5 -8 119
    3 5 8 116.35
    3 5 8 125.76
    3 -5 -8 120.02
    -3 5 -8 120.62
    -4 5 8 8.03
    -4 5 8 7.69
    4 5 -8 9.03
    4 5 -8 7.13
    -4 -5 -8 7.72
    4 5 -8 6.75
    -4 -5 -8 9.41
    4 5 -8 6.87
    4 5 -8 8.35
    4 -5 8 8.39
    4 -5 8 7.28
    4 5 -8 7.26
    4 -5 -8 8.44
    -4 -5 8 8.75
    4 -5 -8 10.12
    -4 5 -8 9.45
    -4 -5 8 8.88
    4 5 8 9.32
    -4 5 -8 8.73
    4 5 8 9.02
    5 -5 8 1.39
    5 5 -8 0.64
    -5 5 8 0.64
    5 -5 8 1.06
    -5 -5 -8 1.38
    5 5 -8 1.22
    -5 -5 -8 0.81
    5 5 -8 2.1
    -5 5 8 1.14
    5 5 -8 1.09
    5 5 -8 1.13
    5 -5 -8 1.43
    5 -5 -8 1.15
    -5 5 -8 0.87
    5 -5 -8 1.58
    5 5 8 0.89
    -5 -5 8 0.52
    5 5 8 1.09
    -5 5 -8 1.56
    -6 5 8 4.88
    6 5 -8 5.85
    -6 5 8 5.13
    6 -5 8 4.51
    6 5 -8 4.62
    6 5 -8 5.72
    -6 -5 -8 4.8
    -6 5 -8 3.34
    6 5 8 4.77
    -6 -5 8 4.67
    6 -5 -8 4.12
    6 5 8 4.3
    -6 5 -8 4.27
    6 -5 -8 5.63
    0 6 8 10.66
    0 -6 8 9.84
    0 -6 -8 10.23
    0 6 -8 12.03
    0 6 -8 10.52
    0 6 8 9.9
    0 -6 8 11.67
    0 -6 -8 10.31
    0 6 -8 10.68
    0 6 8 12.18
    -1 -6 -8 64.14
    1 -6 8 62.55
    -1 6 8 64.83
    -1 -6 -8 61.12
    -1 6 8 66.38
    1 6 -8 64.95
    1 6 -8 62.2
    1 6 -8 64.23
    -1 6 8 65.59
    1 -6 8 60.73
    1 6 8 61.65
    1 -6 -8 62.03
    -1 -6 8 58.77
    -1 6 -8 61.76
    -1 -6 8 64.13
    1 -6 -8 65.83
    -1 6 -8 65.49
    -1 6 -8 64.2
    1 -6 -8 61.8
    1 6 8 60.59
    1 6 8 65.04
    2 6 -8 0.19
    2 6 -8 0.29
    -2 -6 -8 0.27
    -2 -6 -8 0.47
    2 6 -8 0.74
    -2 6 8 0.45
    2 -6 8 0.54
    -2 -6 -8 0.53
    2 -6 8 0.96
    2 6 -8 0.54
    -2 6 8 0.36
    2 6 -8 0.49
    2 6 8 -0.02
    -2 6 -8 0.44
    -2 -6 8 0.1
    -2 6 -8 0.23
    2 -6 -8 0.71
    -2 6 -8 0.4
    2 6 8 0.18
    2 6 8 0.75
    2 -6 -8 0.87
    2 -6 -8 0.48
    -2 -6 8 0.71
    3 6 -8 45.93
    -3 6 8 52.21
    3 6 -8 46.06
    3 -6 8 45.1
    3 6 -8 46.21
    3 6 -8 44.75
    -3 6 8 46.88
    -3 -6 -8 47.4
    3 6 -8 44.65
    -3 -6 -8 47.02
    3 -6 8 42.72
    3 6 -8 43.78
    3 6 8 46.8
    3 -6 -8 50.85
    -3 6 -8 46.91
    -3 -6 8 48.24
    3 6 8 47.37
    3 6 8 47.02
    -3 6 -8 48.54
    -3 6 -8 47.75
    -4 -6 -8 2.93
    4 -6 8 2.08
    -4 6 8 1.02
    4 6 -8 2.2
    4 6 -8 2.41
    4 -6 8 1.65
    4 6 -8 1.67
    4 6 -8 1.66
    4 6 -8 2.3
    -4 6 8 1.61
    -4 -6 -8 2.75
    4 6 8 3.09
    4 6 8 2.14
    4 -6 -8 2.29
    -4 6 -8 1.99
    4 -6 -8 2.09
    -4 -6 8 2.18
    -4 6 -8 2.36
    5 -6 8 7.96
    5 -6 8 11.08
    5 6 -8 9.97
    5 6 -8 8.44
    -5 -6 -8 7.12
    5 6 -8 7.17
    -5 6 8 8.13
    -5 6 8 9.02
    5 6 -8 7.75
    -5 -6 -8 8.44
    5 -6 -8 7.33
    -5 -6 8 7.88
    5 -6 -8 8.26
    -5 6 -8 8.69
    -5 6 -8 7.54
    5 6 8 8.36
    5 6 8 8.37
    -6 -6 -8 0.27
    6 6 -8 0.34
    6 6 -8 0.81
    6 6 -8 0.24
    6 -6 8 0.43
    -6 6 8 0.38
    -6 6 8 0.53
    -6 -6 8 0.58
    6 6 8 0.75
    -6 6 -8 0.64
    6 -6 -8 0.55
    -6 6 -8 0.07
    6 6 8 0.4
    6 -6 -8 0.65
    6 -6 -8 0.56
    0 7 -8 5.39
    0 -7 8 7.95
    0 7 8 6.35
    0 7 -8 7.11
    0 -7 -8 6.46
    0 7 -8 7.2
    0 -7 8 7.83
    0 7 8 6.39
    0 7 8 8.09
    0 -7 -8 7.03
    -1 7 8 7.34
    1 -7 8 5.92
    1 -7 8 6.04
    -1 7 8 5.88
    1 7 -8 6.67
    -1 -7 -8 6.22
    1 7 -8 6.89
    -1 -7 -8 6.59
    -1 7 8 7.11
    1 7 -8 6.11
    -1 7 -8 6.26
    1 -7 -8 5.1
    1 -7 -8 7.81
    -1 7 -8 5.8
    1 7 8 5.6
    1 7 8 5.7
    1 7 8 4.48
    -1 -7 8 6.24
    -1 7 -8 5.45
    2 7 -8 20.84
    -2 7 8 24.68
    2 -7 8 23.19
    -2 7 8 25.31
    -2 -7 -8 23.03
    2 7 -8 22.67
    2 7 -8 25.3
    -2 -7 -8 25.29
    2 -7 8 23.84
    -2 7 -8 23.75
    2 -7 -8 25.51
    -2 7 -8 24.27
    2 -7 -8 23.48
    2 7 8 23.63
    2 7 8 24.96
    2 7 8 24.61
    -2 -7 8 22.37
    -2 7 -8 25.84
    -3 -7 -8 10.06
    3 7 -8 10.68
    -3 -7 -8 9.98
    3 7 -8 10.83
    -3 7 8 11.53
    3 -7 8 10.46
    -3 7 8 11.33
    3 7 -8 9.71
    3 -7 8 10.11
    -3 7 -8 11.55
    3 7 8 10.19
    3 -7 -8 12.11
    -3 -7 8 9.73
    -3 7 -8 7.81
    3 7 8 10.24
    -3 7 -8 9.94
    3 -7 -8 8
    3 7 8 11.07
    -3 -7 8 9.38
    -4 7 8 0.33
    4 -7 8 0.5
    4 7 -8 0.09
    -4 -7 -8 0.28
    4 7 -8 0.15
    4 7 -8 0.29
    -4 -7 -8 0.75
    4 -7 8 0.87
    -4 7 8 0.38
    -4 7 -8 0.47
    4 7 8 0.48
    -4 7 -8 0.39
    -4 -7 8 1.02
    4 7 8 1.34
    4 7 8 0.28
    4 -7 -8 0.42
    4 -7 -8 0.17
    -5 -7 -8 2.04
    5 7 -8 2.58
    5 -7 8 0.98
    -5 7 8 0.79
    5 7 -8 1.54
    -5 -7 -8 2.58
    5 -7 8 1.46
    -5 7 8 1.78
    5 7 -8 1.16
    -5 -7 8 1.49
    -5 -7 8 1.94
    5 7 8 1.89
    5 7 8 1.59
    -5 7 -8 1.31
    5 -7 -8 1.95
    5 -7 -8 2.72
    -5 7 -8 1
    -6 7 8 4.95
    -6 7 -8 3.36
    6 -7 -8 3.83
    0 8 8 63.87
    0 8 -8 62.85
    0 8 -8 55.38
    0 8 -8 64.71
    0 8 8 67.09
    0 -8 8 66.13
    0 -8 -8 61.25
    0 -8 -8 64.02
    0 8 8 64.43
    -1 8 8 54.45
    1 8 -8 58.26
    1 8 -8 55.27
    1 -8 8 56.6
    -1 8 8 48.86
    -1 -8 -8 55.77
    -1 -8 -8 58.92
    1 8 -8 58.24
    -1 -8 8 57.28
    1 8 8 57.63
    1 -8 -8 61.06
    1 8 8 55.13
    -1 8 -8 52.7
    -1 8 -8 55.74
    1 -8 -8 53.96
    -1 8 -8 59.52
    1 8 8 54.8
    -2 8 8 25.68
    -2 -8 -8 26.38
    2 8 -8 28.54
    2 -8 8 27.25
    2 8 -8 25.79
    2 -8 8 29.11
    -2 -8 -8 26.46
    -2 8 8 23.54
    2 8 -8 28.98
    2 -8 -8 27.06
    -2 8 -8 23.53
    -2 8 -8 23.8
    2 8 8 23.11
    2 -8 -8 27.77
    2 8 8 25.44
    -2 8 -8 23.55
    -2 -8 8 24.52
    -2 -8 8 25.5
    2 8 8 24.09
    3 8 -8 27.19
    3 8 -8 22.63
    -3 -8 -8 28.12
    -3 -8 -8 25.35
    -3 8 8 27.51
    3 -8 8 27.2
    3 8 -8 24.82
    -3 8 8 23.8
    3 -8 8 25.81
    -3 8 -8 22.51
    3 8 8 27.79
    3 8 8 26.97
    3 -8 -8 24.16
    -3 -8 8 23.05
    -3 -8 8 23.15
    -3 8 -8 24.27
    3 8 8 26.1
    -4 -8 -8 7.99
    -4 -8 -8 7.27
    4 -8 8 8.84
    4 8 -8 6.34
    4 -8 8 8.39
    4 8 -8 9.01
    -4 8 8 8.13
    4 8 -8 8.37
    4 8 8 7.21
    -4 8 -8 7.84
    4 8 8 9.97
    4 -8 -8 7.35
    -4 -8 8 8.81
    -4 8 -8 6.96
    4 8 8 7.11
    5 -8 8 2.06
    -5 -8 -8 2.51
    5 8 -8 0.8
    -5 8 8 1.54
    5 -8 8 1.29
    5 8 -8 2.18
    5 8 -8 2.45
    -5 -8 -8 2.28
    5 -8 -8 1.49
    -5 -8 8 2.1
    5 8 8 1.84
    5 -8 -8 1.57
    -5 -8 8 1.3
    -5 8 -8 2.44
    -5 8 -8 1.8
    5 8 8 2.84
    0 9 -8 1.41
    0 9 8 2.37
    0 -9 8 1.28
    0 9 -8 1.38
    0 -9 -8 1.16
    0 9 -8 2.37
    0 -9 -8 1.77
    0 9 8 1.61
    0 -9 8 1.69
    0 9 8 2.49
    1 -9 8 7.54
    1 9 -8 5.4
    1 9 -8 7.2
    -1 9 8 9.27
    -1 -9 -8 6.24
    1 -9 8 8.78
    -1 -9 -8 7.5
    1 9 -8 7.81
    -1 -9 8 9.25
    -1 -9 8 7.17
    -1 9 -8 8.91
    1 9 8 8.82
    1 -9 -8 7.65
    -1 9 -8 9.3
    1 -9 -8 7.73
    1 9 8 8.05
    1 9 8 8.95
    -1 9 -8 8.44
    2 9 -8 32.31
    -2 9 8 33.48
    2 9 -8 33.35
    2 9 -8 30.41
    -2 -9 -8 35
    2 -9 8 35.67
    -2 -9 -8 33.85
    2 -9 8 34.91
    2 -9 -8 29.85
    2 -9 -8 29.03
    -2 -9 8 30.11
    2 9 8 32.27
    -2 9 -8 34.54
    2 9 8 34.93
    -2 9 -8 34.21
    -2 -9 8 34.67
    -2 9 -8 33.94
    2 9 8 33.21
    -3 -9 -8 4.41
    3 -9 8 2.87
    -3 9 8 2.49
    -3 -9 -8 3.14
    3 9 -8 2.79
    3 9 -8 3.26
    3 9 -8 3.08
    -3 9 -8 3.52
    -3 9 -8 4.24
    3 9 8 3.13
    3 9 8 2.05
    -3 -9 8 1.4
    3 -9 -8 1.89
    -3 -9 8 2.42
    3 9 8 2.24
    4 -9 8 15.17
    -4 9 8 12.04
    -4 -9 -8 13.9
    4 9 -8 12.22
    4 -9 8 12.92
    4 9 -8 13.24
    4 9 -8 13.21
    -4 -9 -8 15.19
    -4 -9 8 12.54
    4 -9 -8 11.95
    4 9 8 15.29
    -4 9 -8 12.41
    -4 9 -8 12.74
    4 9 8 16.58
    4 9 8 13.49
    0 -10 -8 33.87
    0 -10 -8 32.21
    0 -10 8 30.4
    0 10 -8 32.73
    0 -10 8 33.34
    0 10 8 29.37
    0 10 -8 31.78
    0 10 -8 32.3
    1 -10 8 4.53
    1 10 -8 5.38
    -1 -10 -8 6.91
    1 -10 8 7.4
    1 10 -8 5.97
    -1 10 8 7.16
    1 10 -8 5.43
    1 10 8 4.64
    -1 10 -8 5.87
    -1 -10 8 7.52
    -1 10 -8 7.14
    -1 -10 8 5.44
    1 -10 -8 6.2
    -1 10 -8 6.86
    1 -10 -8 7.99
    1 10 8 6.35
    2 10 -8 3.92
    -2 -10 -8 4.42
    2 10 -8 3.93
    2 -10 8 1.88
    -2 10 8 3.48
    2 -10 8 3.17
    2 10 -8 4.59
    -2 10 -8 3.17
    2 -10 -8 3.53
    2 10 8 2.71
    -2 -10 8 3.43
    -2 -10 8 4.66
    -2 10 -8 3.52
    -2 10 -8 4.42
    2 -10 -8 4.28
    2 10 8 3.51
    -3 -10 -8 1.43
    3 10 -8 2.85
    3 10 -8 0.96
    -3 10 8 1.77
    -3 -10 -8 2.4
    3 10 -8 1.4
    3 -10 8 1
    -3 10 -8 2.58
    3 10 8 2.98
    -3 -10 8 2.17
    3 10 8 1.98
    -3 10 -8 2.93
    3 -10 -8 3.3
    0 11 8 0.28
    0 11 -8 0.11
    0 11 -8 0.12
    0 -11 -8 0.35
    0 -11 8 0.25
    0 -11 -8 0.93
    0 11 -8 0.3
    0 -11 8 0.33
    1 11 -8 -0.1
    -1 11 8 0.21
    1 -11 8 0.2
    -1 -11 -8 0.04
    1 -11 8 -0.01
    1 11 -8 -0.19
    1 11 -8 -0.02
    1 11 8 0.64
    -1 11 -8 -0.09
    1 11 8 0.09
    1 -11 -8 0.35
    -1 -11 8 0.24
    -1 11 -8 0.12
    1 -11 -8 0.09
    -1 -11 8 0.38
    -1 11 -8 0.41
    2 11 -8 -0.23
    2 11 -8 -0.15
    2 -11 8 0.32
    2 -11 8 0.25
    2 11 -8 -0.24
    -2 -11 -8 -0.17
    -2 11 8 0.01
    -2 -11 8 -0.14
    -2 11 -8 0.04
    2 -11 -8 -0.06
    2 11 8 -0.19
    -2 11 -8 0.14
    -2 11 -8 -0.18
    2 11 8 0
    -2 -11 8 0.17
    0 0 9 -0.05
    0 0 9 -0.21
    0 0 -9 -0.15
    0 0 -9 -0.09
    0 0 -9 -0.06
    0 0 9 -0.26
    0 0 -9 0.16
    1 0 -9 5.69
    1 0 -9 5.66
    1 0 9 4.85
    1 0 9 4.83
    -1 0 -9 4.85
    1 0 -9 4.73
    -1 0 9 5.56
    1 0 9 5.26
    -1 0 -9 5.57
    1 0 -9 4.55
    -1 0 -9 5.89
    -2 0 -9 13.71
    -2 0 -9 16.08
    2 0 -9 14.78
    2 0 -9 17.42
    2 0 -9 16.45
    -2 0 -9 15
    -2 0 9 14.88
    2 0 9 13.63
    2 0 9 15.39
    2 0 -9 14.55
    2 0 -9 15.27
    -2 0 9 14.8
    2 0 9 15.64
    -3 0 -9 28.07
    3 0 -9 25.28
    3 0 9 27.25
    3 0 -9 28.09
    -3 0 -9 27.08
    -3 0 9 28.38
    3 0 -9 27.74
    3 0 9 27.32
    -3 0 -9 26.85
    -3 0 9 23.68
    3 0 -9 26.65
    -3 0 9 25.98
    3 0 9 27.41
    3 0 9 29.88
    4 0 -9 0.28
    -4 0 9 0.1
    4 0 -9 -0.01
    4 0 -9 0.03
    4 0 9 0.18
    4 0 9 0.27
    -4 0 -9 0.21
    -4 0 -9 0.58
    4 0 9 0.31
    -4 0 -9 0.25
    -5 0 9 24.88
    5 0 -9 23.91
    -5 0 -9 25.64
    5 0 -9 26.2
    5 0 9 23.85
    5 0 -9 26.36
    5 0 9 23.5
    5 0 9 23.04
    -5 0 -9 23.08
    6 0 9 1.65
    -6 0 -9 1.76
    6 0 -9 1.97
    6 0 -9 0.69
    -6 0 -9 1.47
    6 0 9 2.4
    -6 0 9 0.55
    6 0 9 0.5
    7 0 -9 0.34
    7 0 9 0.23
    7 0 9 -0.19
    -7 0 -9 0.69
    7 0 -9 0.24
    -7 0 9 0.5
    -7 0 -9 0.17
    0 1 -9 60.06
    0 1 -9 59.71
    0 -1 -9 62.27
    0 -1 9 63.46
    0 -1 -9 63.32
    0 1 9 61.28
    0 1 9 64.42
    0 -1 -9 58.93
    0 1 -9 63.42
    0 -1 9 63.95
    0 1 9 61.43
    0 -1 -9 60.05
    -1 -1 -9 85.99
    -1 1 9 91.79
    1 1 -9 93.53
    1 -1 9 91.59
    1 1 -9 93.7
    -1 -1 -9 92.73
    1 1 -9 93.33
    -1 -1 -9 93.2
    1 -1 9 94.25
    1 1 -9 90.63
    1 1 -9 93.18
    -1 1 9 85.2
    -1 -1 9 91.13
    -1 -1 9 93.52
    1 1 9 90.31
    -1 1 -9 92.32
    1 -1 -9 89.98
    -1 1 -9 93.11
    1 -1 -9 92.96
    -1 1 -9 91.32
    1 1 9 87.53
    -1 -1 9 91.36
    -1 1 -9 92.38
    1 -1 -9 88.05
    1 1 9 85.38
    -2 1 9 30.34
    2 -1 9 27.84
    2 1 -9 27.82
    2 -1 9 28.26
    2 1 -9 29.38
    2 1 -9 28.06
    2 1 -9 30.01
    2 1 -9 29.32
    -2 1 9 28.18
    -2 -1 -9 26.83
    2 -1 9 29.47
    -2 -1 -9 29.91
    -2 1 9 28.82
    -2 -1 -9 28.98
    2 1 -9 28.4
    2 -1 -9 27.89
    -2 1 -9 27.45
    2 1 9 27.82
    -2 1 -9 27.31
    2 1 9 28.2
    2 -1 -9 27.64
    2 -1 -9 29.34
    2 -1 -9 25.46
    -2 -1 9 26.5
    -2 1 -9 29.84
    2 1 9 30.3
    -2 -1 9 28.78
    -2 1 -9 29.2
    -3 -1 -9 36.57
    3 1 -9 37.74
    3 -1 9 36.61
    -3 1 9 35.35
    3 1 -9 38.01
    -3 -1 -9 33.9
    3 -1 9 37.5
    3 -1 9 35.1
    3 -1 9 32.09
    3 1 -9 35.94
    3 1 -9 32.66
    3 1 -9 35.89
    3 1 -9 36.29
    -3 1 9 38.24
    -3 1 9 32.58
    3 1 9 37.67
    3 -1 -9 38.12
    -3 1 -9 36.37
    -3 -1 9 37.44
    3 1 9 37.56
    3 1 9 35.32
    3 1 9 33.47
    -3 1 -9 32.69
    3 -1 -9 35.63
    -3 1 -9 37.34
    3 -1 -9 37.2
    3 -1 -9 34.65
    -3 -1 9 35.49
    4 -1 9 68.07
    4 -1 9 64.44
    4 1 -9 67.91
    4 -1 9 69.14
    -4 1 9 66.99
    4 1 -9 70.63
    -4 -1 -9 68.27
    4 1 -9 68.67
    4 1 -9 73.5
    -4 -1 -9 64.3
    -4 1 9 69.89
    4 1 -9 72.02
    4 1 9 70.36
    4 -1 -9 68.35
    -4 -1 9 67.34
    -4 1 -9 73.35
    4 -1 -9 69.2
    4 1 9 66.16
    -4 -1 9 64.65
    -4 1 -9 67.79
    4 -1 -9 67.25
    -4 1 -9 68.56
    4 1 9 67.71
    -5 1 9 2
    5 1 -9 1.47
    5 1 -9 1.82
    5 1 -9 1.39
    -5 -1 -9 1.53
    5 1 -9 2
    5 -1 9 1.88
    5 -1 9 1.45
    -5 -1 -9 1.46
    5 -1 -9 1.26
    -5 1 -9 1.6
    5 -1 -9 2.58
    5 1 9 1.91
    -5 -1 9 2.11
    5 -1 -9 0.56
    -5 1 -9 1.85
    5 1 9 1.42
    5 1 9 1.39
    -6 1 9 5.29
    6 1 -9 3.96
    6 1 -9 6.26
    -6 -1 -9 7.62
    6 -1 9 5.94
    6 -1 9 6.17
    -6 -1 -9 5.91
    6 1 9 6.33
    -6 -1 9 5.28
    6 -1 -9 5.66
    -6 1 -9 7.07
    6 1 9 7.57
    6 -1 -9 5.81
    6 1 9 7.7
    6 -1 -9 6.16
    -6 1 -9 6.48
    -7 1 9 1.79
    -7 -1 -9 2.59
    7 -1 9 1.39
    7 1 -9 1.41
    -7 -1 -9 2.69
    7 -1 9 2.28
    7 1 -9 1.36
    7 1 9 1.43
    -7 1 -9 1.7
    -7 1 -9 2.49
    7 -1 -9 2.31
    7 -1 -9 1.48
    7 1 9 0.56
    -7 -1 9 1.66
    7 1 9 2.6
    0 2 9 8.98
    0 2 9 8.75
    0 2 -9 9.43
    0 2 9 8.55
    0 2 -9 8.38
    0 -2 9 9.65
    0 -2 -9 9.51
    0 2 -9 9.63
    0 -2 9 8.69
    0 2 -9 8.24
    0 -2 -9 9.66
    0 -2 -9 9.82
    0 -2 -9 9.1
    1 2 -9 130.93
    1 -2 9 133.72
    1 2 -9 130.29
    -1 -2 -9 133.07
    -1 -2 -9 127.66
    -1 -2 -9 131.48
    1 2 -9 132
    1 2 -9 128.66
    1 -2 9 131.67
    -1 2 9 128.93
    1 2 -9 138.35
    1 -2 9 125.57
    -1 2 9 131.12
    1 2 9 131.97
    -1 -2 9 123.83
    -1 -2 9 127.35
    -1 2 -9 126.02
    1 -2 -9 127.49
    -1 2 -9 127.34
    1 -2 -9 122.63
    1 2 9 123.57
    -1 2 -9 136.03
    1 -2 -9 122.87
    -1 2 -9 124.7
    1 2 9 129.9
    2 2 -9 13.44
    -2 -2 -9 14.37
    2 2 -9 12.82
    2 2 -9 13.15
    2 2 -9 13.95
    -2 -2 -9 12.68
    -2 2 9 11.38
    2 2 -9 12.08
    2 -2 9 12.9
    2 -2 9 13
    -2 2 9 11.61
    -2 -2 -9 11.79
    2 2 -9 14.42
    2 -2 9 11.38
    -2 2 -9 11.75
    2 -2 -9 13.28
    2 -2 -9 12.38
    2 -2 -9 12.15
    -2 -2 9 13.14
    -2 2 -9 12.5
    2 2 9 13.8
    -2 2 -9 13.27
    2 2 9 12.43
    -2 2 -9 12.14
    2 2 9 11.78
    3 2 -9 58.59
    3 -2 9 61.06
    3 2 -9 57.56
    3 2 -9 55.64
    -3 2 9 55.5
    -3 2 9 58.01
    -3 -2 -9 59.44
    3 2 -9 57.34
    -3 -2 -9 56.8
    3 -2 9 59.08
    3 2 -9 61.2
    3 -2 9 58.68
    3 2 -9 57.12
    3 2 9 57.99
    -3 2 -9 56.65
    -3 -2 9 57.41
    -3 2 -9 55.08
    3 -2 -9 56.09
    3 -2 -9 53.94
    3 2 9 56.53
    3 2 9 54.89
    3 -2 -9 57.46
    3 -2 -9 58.77
    -3 2 -9 56.93
    4 2 -9 40.01
    4 2 -9 38.39
    -4 2 9 39.92
    -4 -2 -9 43.42
    4 -2 9 41.21
    4 2 -9 42.04
    4 -2 9 40.55
    4 2 -9 41.84
    4 2 -9 39.22
    4 -2 9 39.79
    4 2 -9 38.68
    -4 2 9 37.18
    -4 -2 -9 38.37
    4 -2 -9 36.17
    4 2 9 38.6
    -4 2 -9 41.21
    4 2 9 41.45
    4 -2 -9 41.79
    4 2 9 39.18
    -4 -2 9 41.27
    -4 2 -9 39.75
    -4 2 -9 38.85
    -4 -2 9 39.23
    4 -2 -9 38.95
    5 -2 9 18.27
    -5 2 9 14.64
    -5 -2 -9 17.27
    5 2 -9 18.68
    5 -2 9 14.41
    5 2 -9 17.32
    -5 2 9 16.32
    5 2 -9 15.74
    5 2 -9 17.87
    5 2 9 14.86
    -5 2 -9 16.75
    5 2 9 17.07
    -5 2 -9 16.19
    5 2 9 15.71
    5 -2 -9 16.6
    5 -2 -9 16.73
    -5 -2 9 17.69
    5 -2 -9 16.07
    6 2 -9 1.45
    6 -2 9 3.54
    6 -2 9 3.55
    -6 -2 -9 4.12
    6 2 -9 1.72
    -6 2 9 2.13
    -6 -2 -9 2.09
    6 2 -9 3.34
    -6 2 9 2.24
    6 -2 -9 3.68
    6 2 9 3.43
    6 2 9 3.23
    6 -2 -9 2.75
    -6 2 -9 2.29
    -6 2 -9 3.86
    6 -2 -9 2.67
    -6 -2 9 3.39
    6 2 9 2.8
    7 -2 9 1.21
    -7 2 9 1.19
    7 2 -9 1.86
    -7 -2 -9 1.38
    -7 -2 -9 1.92
    -7 2 9 2.38
    7 -2 9 0.52
    7 2 -9 1.67
    7 2 -9 1.76
    7 -2 -9 0.86
    7 2 9 2.62
    -7 -2 9 1.03
    7 2 9 1.64
    -7 2 -9 1.13
    7 2 9 2.2
    7 -2 -9 1.17
    -7 2 -9 0.67
    0 3 -9 2.6
    0 3 9 2.97
    0 -3 -9 2.39
    0 -3 9 2.94
    0 -3 -9 3.05
    0 -3 -9 2.42
    0 -3 9 2.22
    0 -3 9 2.8
    0 3 9 2.85
    0 3 -9 2.98
    0 3 9 3.01
    0 -3 -9 3.4
    0 3 -9 3.03
    0 3 9 2.72
    0 3 -9 3.19
    1 3 -9 33.07
    1 3 -9 33.24
    1 3 -9 33.77
    1 -3 9 36.25
    1 3 -9 35.79
    -1 3 9 34.34
    -1 3 9 33
    -1 -3 -9 32.49
    1 3 -9 33.67
    -1 -3 -9 33.38
    1 3 -9 35.29
    -1 -3 -9 35.47
    1 -3 9 33
    -1 3 9 32.65
    1 -3 9 36.01
    1 -3 -9 33.82
    -1 3 -9 35.31
    -1 3 -9 35.4
    1 -3 -9 33.65
    -1 3 -9 34.83
    1 3 9 33.77
    1 3 9 33.56
    -1 -3 9 35.7
    1 -3 -9 34.77
    1 3 9 29.94
    -1 -3 9 32.54
    -1 3 -9 32.12
    1 -3 -9 35.17
    2 -3 9 51.44
    -2 3 9 50.47
    2 3 -9 51.19
    -2 -3 -9 50.34
    2 3 -9 49.6
    2 3 -9 50.03
    2 3 -9 51.36
    -2 -3 -9 53.45
    2 -3 9 50.84
    2 -3 9 46.89
    -2 -3 -9 51.2
    2 3 -9 49.97
    2 3 -9 49.85
    -2 3 9 45.11
    -2 3 -9 55.19
    2 -3 -9 48.77
    -2 3 -9 52.63
    2 -3 -9 50.14
    2 3 9 50.62
    2 3 9 51.52
    -2 3 -9 51.43
    2 -3 -9 48.94
    2 3 9 48.17
    3 3 -9 7.57
    -3 3 9 7.47
    3 3 -9 6.19
    3 3 -9 5.67
    3 -3 9 6.11
    -3 3 9 7.15
    -3 -3 -9 6.52
    3 3 -9 7.46
    3 -3 9 7.08
    3 3 -9 6.93
    3 3 -9 6.62
    -3 -3 -9 6.18
    3 -3 9 7.29
    3 -3 -9 6.54
    3 -3 -9 7.48
    3 -3 -9 5.78
    -3 3 -9 7.4
    3 3 9 6.88
    3 3 9 7.27
    3 -3 -9 5.59
    3 3 9 6.19
    -3 3 -9 6.31
    -3 3 -9 8.04
    4 -3 9 9.53
    4 3 -9 11.8
    4 3 -9 11.86
    4 -3 9 11.14
    -4 3 9 11
    4 3 -9 11.5
    -4 -3 -9 11.61
    -4 -3 -9 11.13
    4 3 -9 9.86
    -4 3 9 10.62
    4 3 -9 10.89
    4 -3 9 9.9
    4 3 -9 12.85
    4 3 9 14.79
    -4 -3 9 11.85
    4 3 9 11.63
    -4 3 -9 12.59
    4 -3 -9 13.09
    4 -3 -9 11.03
    -4 3 -9 11.34
    4 -3 -9 10.99
    4 3 9 11.93
    5 3 -9 5.97
    -5 3 9 6.37
    5 3 -9 6.15
    5 3 -9 5.16
    -5 -3 -9 7.06
    5 3 -9 6.25
    5 3 -9 7.46
    5 -3 9 7.44
    -5 -3 -9 6.28
    5 -3 9 5.96
    -5 3 9 5.29
    5 3 9 6.22
    -5 3 -9 6.56
    5 -3 -9 6.7
    5 -3 -9 6.43
    5 3 9 6.81
    5 3 9 6.82
    -5 -3 9 6.23
    -5 3 -9 5.72
    5 -3 -9 7.19
    -5 -3 9 6.06
    6 -3 9 23.15
    6 -3 9 23.79
    -6 3 9 22.12
    6 3 -9 18.92
    6 3 -9 22.54
    6 3 -9 24.88
    -6 3 9 20.75
    -6 -3 -9 24.05
    6 -3 -9 20.46
    6 3 9 21.12
    -6 -3 9 20.54
    6 -3 -9 22.1
    6 3 9 22.59
    6 3 9 23.61
    -6 3 -9 21.93
    6 -3 -9 22.19
    -6 3 -9 22.14
    7 3 -9 8.36
    7 -3 9 5.86
    -7 3 9 8.95
    -7 3 9 8.12
    -7 -3 -9 7.29
    7 3 -9 7.49
    7 3 -9 7.2
    -7 -3 -9 6.15
    7 -3 -9 5.68
    -7 3 -9 7.98
    7 -3 -9 8.31
    7 3 9 6.67
    -7 3 -9 9.55
    7 3 9 5.96
    -7 -3 9 5.82
    0 -4 9 27.16
    0 -4 -9 26.22
    0 4 -9 28.61
    0 -4 -9 28.4
    0 4 9 26.94
    0 4 -9 28.51
    0 4 9 24.47
    0 -4 -9 24.75
    0 4 -9 26.29
    0 -4 -9 25.6
    0 4 -9 25.91
    0 -4 9 25.4
    0 4 9 27.87
    0 -4 9 27.59
    0 4 9 25.78
    1 4 -9 5.78
    -1 4 9 6.93
    1 -4 9 7.44
    -1 -4 -9 8.41
    1 4 -9 8.12
    1 -4 9 6.43
    1 4 -9 7.33
    -1 4 9 7.32
    -1 4 9 5.69
    1 4 -9 5.98
    1 4 -9 7.29
    -1 -4 -9 5.95
    1 -4 9 7.18
    -1 -4 -9 6.42
    -1 4 -9 8.43
    1 4 9 7.99
    1 -4 -9 6.34
    1 4 9 7.87
    -1 -4 9 5.73
    1 -4 -9 6.44
    1 4 9 7.43
    -1 4 -9 7.06
    -1 -4 9 7.17
    1 -4 -9 6.78
    -1 -4 9 7.35
    -1 4 -9 7.67
    -1 4 -9 7.08
    1 4 9 7.21
    2 4 -9 8.96
    2 4 -9 7.52
    -2 -4 -9 8.06
    2 -4 9 8.24
    2 -4 9 6.85
    -2 4 9 6.47
    -2 4 9 6.36
    -2 -4 -9 7.41
    2 4 -9 8.17
    2 4 -9 8.2
    2 4 -9 7.77
    2 4 -9 7.89
    -2 -4 -9 7.94
    2 -4 9 7.76
    2 4 9 7.73
    -2 4 -9 9.05
    2 4 9 7.53
    2 4 9 6.8
    2 -4 -9 8.89
    2 -4 -9 7.25
    -2 -4 9 6
    -2 4 -9 7.58
    -2 4 -9 6.42
    2 -4 -9 7.8
    3 4 -9 5.09
    -3 -4 -9 6.01
    3 -4 9 6.98
    3 -4 9 7
    3 4 -9 6.83
    3 4 -9 6.22
    -3 4 9 5.9
    3 4 -9 5.64
    3 4 -9 6.1
    3 4 -9 6.01
    -3 -4 -9 6.59
    -3 4 9 6.87
    3 -4 -9 7.1
    3 -4 -9 7.07
    3 4 9 6.31
    -3 4 -9 7.34
    3 -4 -9 5.68
    3 4 9 6.91
    -3 4 -9 6.78
    3 4 9 7.04
    -3 4 -9 5.75
    4 4 -9 21.79
    -4 -4 -9 20.51
    4 4 -9 17.49
    -4 -4 -9 20.28
    4 -4 9 24.02
    4 -4 9 18.69
    4 4 -9 19.83
    4 4 -9 21.89
    -4 4 9 21.37
    -4 4 9 22.08
    4 4 -9 21.59
    4 4 -9 20.63
    4 4 9 20.71
    -4 4 -9 19.35
    4 4 9 22.22
    4 -4 -9 21.07
    -4 4 -9 20.62
    4 -4 -9 19.73
    4 -4 -9 18.11
    5 -4 9 11.09
    5 4 -9 10.8
    -5 4 9 13.39
    5 4 -9 13.39
    -5 -4 -9 11.82
    5 4 -9 12.82
    -5 -4 -9 12.38
    5 4 -9 13.27
    -5 4 9 13.59
    -5 -4 9 12.91
    -5 4 -9 15.37
    5 -4 -9 14.27
    5 4 9 14.23
    5 -4 -9 10.35
    5 -4 -9 13.55
    -5 4 -9 9.96
    5 4 9 14.78
    6 4 -9 4.94
    -6 4 9 5.46
    6 -4 9 4.6
    6 4 -9 5.91
    -6 -4 -9 5.63
    -6 4 9 3.02
    6 4 -9 4.93
    6 -4 -9 5.56
    -6 4 -9 5.07
    6 4 9 4.58
    6 4 9 5.36
    6 -4 -9 5.5
    -6 -4 9 5.16
    6 -4 -9 4.06
    -6 4 -9 4.66
    0 5 -9 0.01
    0 -5 -9 0.07
    0 -5 9 0.12
    0 5 9 -0.06
    0 -5 -9 -0.22
    0 5 9 0.01
    0 5 -9 0.02
    0 5 -9 -0.07
    0 5 9 0.04
    0 -5 -9 -0.04
    0 5 9 0.06
    0 -5 9 -0.03
    0 5 -9 0.02
    -1 5 9 11.57
    -1 -5 -9 12.02
    -1 -5 -9 12.01
    1 5 -9 12.06
    1 5 -9 11.71
    1 -5 9 12.05
    1 5 -9 11.54
    -1 5 9 11.46
    1 5 -9 14.01
    -1 -5 -9 11.36
    1 5 -9 12.77
    -1 5 9 10.29
    1 -5 9 11.79
    -1 -5 9 11.5
    1 5 9 12.69
    1 5 9 12.02
    1 -5 -9 10.64
    1 5 9 12.36
    -1 5 -9 12.74
    1 -5 -9 11.29
    -1 5 -9 13.48
    -1 5 -9 12.26
    -1 -5 9 12.68
    1 -5 -9 11.43
    1 5 9 11.36
    2 -5 9 30.62
    2 5 -9 32.59
    2 5 -9 29.78
    2 5 -9 29.87
    2 5 -9 29.34
    -2 5 9 29.09
    -2 5 9 31.2
    2 5 -9 30.24
    2 -5 9 30.55
    -2 -5 -9 29.5
    -2 -5 -9 27.27
    -2 -5 -9 31.24
    2 5 -9 32.4
    -2 -5 9 32.52
    2 -5 -9 29.15
    2 -5 -9 30.74
    2 5 9 29.07
    -2 5 -9 26.83
    -2 5 -9 29.41
    -2 -5 9 26.99
    2 5 9 28.86
    -2 5 -9 30.65
    2 -5 -9 31.68
    2 5 9 30.7
    -3 5 9 8.54
    3 5 -9 9.69
    -3 -5 -9 9.4
    3 5 -9 10.45
    3 -5 9 9.4
    3 5 -9 10.01
    3 5 -9 9.75
    -3 5 9 10.76
    3 -5 9 9.09
    3 5 -9 9.89
    3 5 -9 8.9
    -3 -5 -9 8.65
    3 5 9 8.37
    -3 5 -9 10.26
    3 -5 -9 10.55
    -3 -5 9 8.96
    -3 5 -9 9
    3 -5 -9 8.42
    -3 5 -9 10.67
    -3 -5 9 7.96
    3 5 9 10.94
    3 -5 -9 10.57
    4 5 -9 24.8
    -4 5 9 25.27
    -4 -5 -9 21.71
    -4 5 9 22.31
    4 5 -9 23.46
    4 5 -9 22.45
    4 -5 9 23.09
    4 5 -9 22.54
    4 -5 9 23.6
    -4 -5 -9 24.05
    4 5 -9 21.61
    4 5 -9 23.51
    4 5 9 22.69
    4 -5 -9 22.95
    -4 5 -9 24.36
    -4 -5 9 24.43
    4 -5 -9 20.45
    4 5 9 22
    -4 5 -9 25.94
    5 5 -9 5.75
    5 -5 9 5.07
    -5 -5 -9 4.96
    -5 -5 -9 5.69
    -5 5 9 6.14
    -5 5 9 6.5
    5 5 -9 5.53
    5 5 -9 5.63
    5 5 -9 5.31
    5 5 -9 7
    5 -5 9 4.63
    5 -5 -9 5.78
    5 5 9 7.93
    -5 5 -9 5.59
    -5 5 -9 5.61
    5 -5 -9 7.43
    -5 -5 9 5.19
    5 5 9 5.27
    5 -5 -9 6.3
    -6 5 9 3.67
    -6 5 9 5.2
    6 5 -9 6.05
    -6 -5 -9 5.84
    6 5 -9 5.67
    6 -5 9 5.11
    6 5 -9 6.33
    -6 5 -9 5.22
    -6 5 -9 5.45
    6 -5 -9 5.5
    6 -5 -9 5.37
    6 5 9 5.47
    6 -5 -9 5.47
    6 5 9 6.47
    -6 -5 9 7.95
    -6 -5 9 6.91
    0 6 -9 5.52
    0 -6 9 5.17
    0 -6 9 4.1
    0 6 -9 4.88
    0 -6 -9 6.18
    0 6 9 5.79
    0 -6 -9 4.78
    0 6 9 5.58
    0 6 -9 5.54
    0 6 9 4.77
    -1 6 9 58.12
    1 6 -9 56.1
    1 6 -9 57.4
    1 -6 9 56.14
    -1 -6 -9 57.23
    -1 6 9 54.45
    1 6 -9 54.54
    -1 6 9 55.35
    -1 -6 -9 61.97
    1 -6 9 57.13
    1 6 -9 56.63
    -1 -6 -9 57.14
    1 -6 -9 60.36
    1 6 9 56.68
    1 6 9 54.72
    -1 -6 9 55.7
    -1 6 -9 55.57
    1 -6 -9 59.28
    -1 -6 9 58.08
    -1 6 -9 59.71
    1 6 9 56.04
    -1 6 -9 56.61
    1 -6 -9 53.82
    2 6 -9 3.25
    -2 6 9 3.08
    -2 -6 -9 2.92
    2 6 -9 3.64
    2 -6 9 3.25
    2 -6 9 2.9
    2 6 -9 2.22
    -2 6 9 3.25
    2 6 -9 2.29
    -2 -6 -9 3.58
    -2 -6 9 2.47
    -2 -6 9 2.96
    2 6 9 3.11
    2 6 9 2.48
    -2 6 -9 2.8
    2 -6 -9 2.62
    2 6 9 2.01
    -2 6 -9 2.79
    2 -6 -9 2.44
    2 -6 -9 3.28
    -2 6 -9 2.73
    3 6 -9 17.48
    3 6 -9 18.53
    3 -6 9 17.45
    -3 6 9 17.08
    -3 -6 -9 14.67
    -3 -6 -9 16.05
    -3 6 9 19.07
    3 -6 9 17.5
    3 6 -9 16.97
    3 6 -9 16.59
    3 6 -9 16.83
    3 6 -9 17.38
    -3 6 -9 16.56
    -3 6 -9 16.56
    -3 6 -9 17.67
    3 -6 -9 15.07
    3 6 9 17.12
    3 6 9 18.3
    -3 -6 9 15.83
    3 6 9 14.92
    3 -6 -9 17.97
    4 -6 9 0.82
    4 6 -9 2.07
    -4 6 9 1.26
    4 6 -9 2.22
    4 -6 9 0.59
    4 6 -9 1.5
    -4 6 9 1.62
    -4 -6 -9 1.73
    -4 -6 -9 0.96
    4 6 -9 1.53
    4 6 -9 1.68
    -4 -6 9 1.32
    -4 -6 9 2.05
    4 6 9 2.26
    -4 6 -9 2.04
    4 6 9 2.29
    -4 6 -9 2.25
    4 -6 -9 1.84
    4 -6 -9 1.76
    -5 -6 -9 0.18
    -5 6 9 0.97
    5 6 -9 0.79
    -5 -6 -9 0.53
    5 6 -9 0.6
    5 6 -9 0.39
    -5 6 9 0.69
    5 6 -9 0.47
    5 -6 9 0.33
    5 -6 9 0.37
    5 6 9 0.7
    -5 6 -9 0.36
    5 -6 -9 -0.08
    -5 6 -9 1.21
    -5 -6 9 0.08
    5 6 9 0.24
    5 -6 -9 0.89
    6 -6 9 10.36
    6 6 -9 11.47
    6 6 -9 10.82
    -6 6 9 7.86
    6 6 -9 9.97
    -6 -6 -9 7.91
    -6 6 9 9.05
    -6 -6 9 11.2
    6 -6 -9 9.35
    -6 6 -9 10.6
    6 6 9 9.76
    6 -6 -9 9.16
    6 6 9 7.84
    -6 6 -9 10.05
    0 7 9 0.85
    0 7 -9 1.4
    0 -7 -9 1.11
    0 7 9 1.43
    0 -7 -9 1.52
    0 7 -9 0.82
    0 7 -9 1.12
    0 -7 9 0.92
    0 -7 9 0.81
    0 7 9 1.04
    1 7 -9 26.24
    1 7 -9 22.22
    1 7 -9 24.58
    -1 -7 -9 24.19
    -1 7 9 24.28
    1 -7 9 23.31
    -1 7 9 22.2
    -1 -7 -9 21.67
    1 -7 9 20.58
    1 7 9 23.86
    -1 7 -9 21.64
    -1 7 -9 22.87
    1 7 9 21.33
    1 7 9 23.28
    -1 -7 9 23.65
    1 -7 -9 26.82
    1 -7 -9 20.8
    -1 7 -9 26.39
    -2 -7 -9 2.22
    -2 7 9 2.13
    2 7 -9 2.25
    -2 7 9 1.88
    2 -7 9 1.35
    2 7 -9 2.17
    2 -7 9 1.67
    -2 -7 -9 2.16
    2 7 -9 2.23
    -2 -7 9 3.02
    2 -7 -9 3.26
    -2 7 -9 2.83
    -2 7 -9 1.96
    2 -7 -9 2.77
    2 7 9 2.05
    2 7 9 1.83
    2 7 9 1.93
    -2 7 -9 2.12
    3 -7 9 35.83
    3 7 -9 41.44
    -3 7 9 33.75
    3 7 -9 35.7
    3 7 -9 39.99
    3 7 -9 35.21
    -3 -7 -9 34.98
    3 -7 9 35.7
    -3 -7 -9 35.5
    -3 7 9 40.77
    -3 -7 9 35.65
    -3 7 -9 36.01
    -3 -7 9 33.5
    3 7 9 38.76
    3 -7 -9 33.47
    -3 7 -9 37.22
    3 7 9 37.15
    3 7 9 35.28
    -3 7 -9 36.26
    -4 7 9 7.64
    -4 -7 -9 3.7
    -4 -7 -9 4.79
    4 7 -9 4.09
    4 7 -9 4.33
    -4 7 9 3.53
    4 7 -9 5.81
    4 -7 9 5.24
    4 7 -9 5.32
    4 -7 9 4.61
    4 7 9 4.94
    4 7 9 5.1
    4 -7 -9 5.18
    -4 7 -9 5.6
    -4 -7 9 5.41
    -4 7 -9 5.95
    4 -7 -9 5.81
    4 7 9 5.13
    5 -7 9 4.53
    -5 7 9 2.84
    5 -7 9 5.73
    -5 -7 -9 3.95
    -5 7 9 5.01
    -5 -7 -9 4.66
    5 7 -9 4.73
    5 7 -9 3.11
    5 7 -9 4.33
    5 -7 -9 3.69
    5 7 9 3.85
    -5 -7 9 4.73
    -5 7 -9 4.5
    5 7 9 4.03
    -5 -7 9 4.69
    5 -7 -9 3.87
    -5 7 -9 3.37
    0 8 9 39.4
    0 8 9 37.99
    0 8 -9 39.23
    0 8 -9 38.1
    0 -8 9 37.18
    0 -8 -9 40.34
    0 8 9 38.11
    0 8 -9 36.44
    0 -8 -9 34.57
    -1 8 9 36.47
    -1 -8 -9 40.71
    1 -8 9 42.01
    1 8 -9 40.19
    1 8 -9 39.08
    -1 -8 -9 37.8
    -1 8 9 39.37
    1 8 -9 37.08
    1 8 9 40.18
    -1 8 -9 40.25
    -1 8 -9 37.97
    1 8 9 39.75
    1 -8 -9 37.68
    1 8 9 39.6
    1 -8 -9 42.2
    -1 -8 9 40.11
    -1 8 -9 37.92
    -2 -8 -9 61.83
    2 8 -9 58.42
    2 -8 9 58.2
    2 -8 9 55.81
    -2 8 9 61.78
    -2 8 9 55.7
    -2 -8 -9 60.06
    2 8 -9 57.43
    2 8 -9 64.69
    2 -8 -9 61.37
    -2 -8 9 61.34
    2 8 9 58.81
    -2 8 -9 59.1
    2 8 9 61.04
    -2 8 -9 59.71
    2 8 9 57.45
    -2 8 -9 59.69
    -2 -8 9 61.28
    2 -8 -9 63.07
    -3 -8 -9 3.09
    3 8 -9 1.62
    -3 -8 -9 1.5
    -3 8 9 2.77
    3 8 -9 3.03
    3 -8 9 2.07
    3 8 -9 1.48
    -3 8 9 3.19
    3 -8 9 2.07
    -3 -8 9 2.74
    -3 8 -9 2.22
    3 -8 -9 1.72
    3 8 9 2.87
    3 8 9 1.84
    -3 8 -9 2.96
    3 8 9 2.83
    -3 -8 9 3.38
    4 8 -9 5.86
    -4 -8 -9 4.4
    -4 -8 -9 4.89
    -4 8 9 5.58
    4 -8 9 4.1
    -4 8 9 4.99
    4 8 -9 5.66
    4 8 -9 5.08
    4 8 9 4.55
    -4 8 -9 4.56
    -4 8 -9 4.05
    -4 -8 9 4.41
    4 8 9 4.63
    4 -8 -9 4.67
    4 8 9 3.94
    -5 -8 -9 8.36
    -5 -8 -9 11.88
    5 -8 9 12.16
    5 8 -9 11.86
    5 8 -9 12.15
    5 -8 9 9.89
    5 8 -9 10.33
    -5 8 9 12.94
    5 -8 -9 10.34
    -5 -8 9 10.55
    5 -8 -9 11.55
    -5 8 -9 11.09
    -5 8 -9 10.78
    5 8 9 10.68
    5 8 9 8.4
    0 -9 -9 0.67
    0 9 9 1.04
    0 9 -9 0.87
    0 -9 9 0.62
    0 9 9 0.75
    0 9 -9 0.41
    0 9 -9 0.62
    0 -9 -9 0.73
    -1 -9 -9 2.23
    1 -9 9 1.84
    1 9 -9 1.89
    1 9 -9 1.94
    -1 9 9 1.62
    -1 -9 -9 1.92
    -1 9 9 2.1
    1 9 -9 1.26
    1 -9 -9 1.84
    1 9 9 1.8
    -1 9 -9 1.48
    1 9 9 2.1
    -1 -9 9 2.04
    1 -9 -9 2.82
    -1 -9 9 0.66
    1 9 9 1.31
    -1 9 -9 1.53
    -1 9 -9 2.58
    -2 -9 -9 1.01
    2 9 -9 0.35
    -2 -9 -9 0.54
    2 -9 9 0.68
    -2 9 9 0.52
    2 9 -9 0.8
    2 9 -9 0.27
    -2 9 -9 0.93
    2 -9 -9 0.11
    2 -9 -9 0.43
    2 9 9 0.77
    -2 9 -9 1.41
    -2 -9 9 0.63
    2 9 9 0.6
    -2 9 -9 0.53
    -2 -9 9 1.2
    2 9 9 1
    3 -9 9 8.31
    -3 9 9 7.03
    -3 -9 -9 7.86
    3 9 -9 7.81
    -3 -9 -9 9.56
    3 9 -9 8.9
    3 9 -9 9.17
    3 9 9 10.85
    3 9 9 6.96
    -3 9 -9 9.29
    3 -9 -9 9.09
    -3 -9 9 9.47
    -3 9 -9 9.46
    -3 -9 9 9.95
    3 9 9 7.73
    -4 -9 -9 4.81
    4 -9 9 5.47
    4 -9 9 4.66
    4 9 -9 5.8
    4 9 -9 6.13
    -4 -9 -9 5.76
    4 9 -9 7.16
    -4 9 9 5.4
    4 9 9 4.34
    4 -9 -9 5.24
    4 9 9 2.38
    -4 -9 9 4.04
    4 9 9 3.76
    -4 9 -9 4.32
    0 -10 -9 1.64
    0 10 -9 1.95
    0 -10 9 2.42
    0 10 9 1.56
    0 -10 9 1.07
    0 10 -9 2.35
    0 10 -9 1.33
    0 -10 -9 2.26
    -1 -10 -9 4.32
    1 10 -9 5.28
    -1 10 9 5.61
    1 10 -9 6.23
    1 -10 9 5.7
    1 -10 9 5.85
    1 10 -9 5.92
    -1 -10 9 4.05
    -1 -10 9 5.68
    -1 10 -9 5.14
    1 -10 -9 5.3
    1 -10 -9 4.98
    1 10 9 5.74
    -1 10 -9 4.67
    -1 10 -9 5.01
    1 10 9 4.48
    2 10 -9 1.95
    2 -10 9 2.05
    2 -10 9 2.04
    2 10 -9 2.1
    2 10 -9 2.7
    -2 -10 -9 1.26
    -2 10 9 1.89
    -2 -10 -9 1.77
    -2 10 -9 1.68
    2 10 9 1.91
    2 -10 -9 1.45
    2 10 9 2.35
    -2 10 -9 2.31
    -2 -10 9 1.89
    -2 10 -9 2.06
    -2 -10 9 3.02
    2 -10 -9 1.57
    3 -10 9 2.51
    3 10 -9 2.62
    3 10 -9 3.21
    -3 -10 -9 2.77
    3 10 -9 2.94
    -3 -10 -9 1.78
    -3 10 9 3.5
    3 -10 -9 2.95
    -3 10 -9 2.51
    3 10 9 3.98
    3 10 9 3.31
    -3 -10 9 4.73
    3 10 9 3.58
    0 11 -9 1.37
    0 -11 9 0.91
    0 -11 -9 0.34
    0 -11 -9 1.36
    0 -11 9 1
    0 11 -9 1.5
    0 11 9 1.83
    -1 -11 -9 0.01
    1 -11 9 0.14
    1 -11 9 -0.2
    -1 11 9 0.12
    1 11 -9 0.19
    1 11 -9 0.08
    1 11 -9 0.12
    -1 11 -9 -0.08
    1 -11 -9 0.15
    -1 11 -9 0.48
    -1 -11 9 0.43
    -1 -11 9 -0.06
    1 11 9 0
    1 -11 -9 -0.11
    -2 11 9 9
    2 11 -9 10.75
    2 11 -9 9.71
    -2 -11 -9 12.62
    2 -11 9 9.13
    2 -11 9 11.74
    -2 -11 -9 10.14
    2 11 -9 10.65
    -2 11 -9 11.63
    2 -11 -9 12.62
    -2 -11 9 10.28
    2 11 9 12.9
    -2 11 -9 11.91
    -2 -11 9 11.86
    2 11 9 11.16
    0 0 10 72.24
    0 0 10 69
    0 0 -10 78.5
    0 0 -10 74.89
    0 0 -10 71.48
    0 0 -10 74.79
    0 0 10 74.51
    -1 0 -10 0.55
    1 0 -10 0.92
    1 0 10 0.78
    1 0 10 0.57
    -1 0 10 0.73
    1 0 -10 0.88
    -1 0 -10 0.53
    -1 0 -10 0.64
    1 0 -10 1.17
    1 0 -10 0.93
    1 0 10 0.59
    -1 0 10 1.05
    2 0 -10 10.43
    -2 0 10 9.73
    2 0 -10 10.49
    -2 0 -10 11.18
    2 0 10 10.9
    -2 0 10 8.48
    2 0 10 10.08
    2 0 10 10.82
    2 0 -10 11.59
    2 0 -10 8.7
    -2 0 -10 10.71
    2 0 -10 10.21
    -2 0 -10 10.08
    -3 0 10 40.38
    -3 0 -10 40.44
    -3 0 -10 40.55
    -3 0 -10 40.88
    3 0 -10 43.1
    3 0 10 39.98
    3 0 -10 42.51
    3 0 -10 42.5
    -3 0 10 42.75
    3 0 -10 40.08
    3 0 10 41.9
    -3 0 10 42.83
    3 0 10 43.07
    3 0 10 42.69
    -4 0 -10 7.77
    -4 0 -10 8.47
    4 0 -10 8.71
    4 0 -10 7.65
    4 0 -10 7.24
    4 0 10 8.06
    -4 0 10 7.05
    -4 0 -10 8.4
    4 0 10 8.52
    4 0 10 8.6
    -4 0 10 7.16
    5 0 -10 -0.14
    5 0 10 0.17
    -5 0 10 -0.13
    -5 0 -10 0.38
    5 0 -10 0.57
    -5 0 -10 0.3
    5 0 10 -0.03
    5 0 10 0.2
    5 0 -10 0.04
    -6 0 10 9.89
    6 0 10 8.43
    6 0 10 10.13
    6 0 -10 8.33
    6 0 -10 8.94
    -6 0 -10 11.56
    -6 0 -10 9.72
    6 0 -10 11.75
    6 0 10 10.57
    -7 0 10 11.82
    7 0 -10 11.36
    7 0 10 11.91
    7 0 -10 11.72
    7 0 10 9.98
    -7 0 -10 12.48
    -7 0 -10 12.36
    0 -1 -10 1.03
    0 -1 10 0.88
    0 1 -10 1.26
    0 1 10 2.12
    0 -1 -10 1.08
    0 1 10 1.48
    0 -1 -10 2.24
    0 1 10 1.03
    0 -1 10 1.29
    0 1 -10 1.51
    0 -1 -10 1.12
    0 1 -10 1.45
    1 -1 10 6.95
    1 -1 10 7.69
    -1 1 10 7.88
    -1 -1 -10 7.59
    1 1 -10 8.25
    1 1 -10 7.77
    -1 1 10 7.8
    -1 -1 -10 7.18
    1 1 -10 7.25
    -1 -1 -10 8.31
    1 1 -10 7.17
    1 -1 -10 6.64
    -1 -1 10 7.67
    -1 1 -10 6.73
    -1 1 -10 7.91
    -1 1 -10 7.89
    1 -1 -10 7.4
    1 -1 -10 6.79
    -1 1 -10 8.14
    -1 -1 10 6.75
    1 1 10 8.16
    1 1 10 7.19
    1 1 10 5.53
    1 -1 -10 7.4
    -1 -1 10 7.34
    2 1 -10 122.13
    2 1 -10 115.72
    -2 1 10 119.63
    -2 1 10 127.07
    2 1 -10 117.04
    2 -1 10 117.88
    2 -1 10 119.32
    2 1 -10 121.15
    -2 -1 -10 120.02
    2 1 -10 119.54
    -2 -1 -10 123.14
    2 -1 10 122.83
    -2 -1 -10 120.43
    2 1 -10 119.13
    2 -1 -10 116.04
    2 -1 -10 116.38
    -2 1 -10 119.25
    2 1 10 127.5
    -2 -1 10 123.61
    -2 1 -10 121.76
    -2 1 -10 124.12
    -2 -1 10 121.54
    2 1 10 122.13
    2 -1 -10 120.08
    -2 1 -10 124.67
    2 1 10 124.75
    -3 1 10 23.9
    -3 -1 -10 23.04
    3 1 -10 24.18
    3 1 -10 23.21
    3 1 -10 23.9
    3 -1 10 25.05
    3 1 -10 22.96
    3 1 -10 23.43
    3 -1 10 22.88
    3 -1 10 24.81
    -3 -1 -10 23.75
    3 -1 10 24
    3 1 -10 25.63
    -3 1 10 21.52
    -3 -1 10 23.63
    3 1 10 22.02
    3 1 10 25.26
    3 -1 -10 23.35
    -3 1 -10 22.97
    -3 1 -10 22.43
    3 1 10 22.53
    3 1 10 26.37
    -3 1 -10 24.36
    3 -1 -10 25.85
    3 -1 -10 25.87
    -3 -1 10 26.39
    3 -1 -10 23.26
    -3 -1 10 24.96
    -4 1 10 28.74
    -4 -1 -10 29.37
    4 1 -10 27.19
    4 1 -10 29.47
    4 -1 10 30.02
    4 -1 10 29.03
    -4 1 10 32.42
    -4 -1 -10 28.59
    4 1 -10 31.46
    4 -1 10 27.53
    4 1 -10 27.34
    4 1 -10 33.13
    -4 1 -10 28.9
    4 -1 -10 32.95
    -4 1 -10 30.88
    -4 1 -10 31.15
    4 1 10 29.28
    -4 -1 10 30.79
    4 -1 -10 30.18
    4 1 10 28.68
    4 1 10 29.25
    4 -1 -10 26.52
    5 1 -10 14.1
    -5 -1 -10 15.35
    -5 1 10 15.76
    5 1 -10 16.57
    -5 -1 -10 13.66
    5 1 -10 13.63
    5 -1 10 16.08
    5 -1 10 15.1
    -5 1 10 14.83
    5 1 10 13.66
    5 -1 -10 13.24
    -5 1 -10 13.69
    -5 -1 10 14.93
    5 1 10 15.7
    -5 1 -10 15.77
    5 -1 -10 16.39
    5 1 10 14.89
    5 -1 -10 14.84
    -6 -1 -10 1.86
    6 -1 10 1.55
    -6 -1 -10 1.31
    -6 1 10 1.11
    -6 1 10 1.07
    6 1 -10 1.37
    6 -1 10 1.8
    6 1 -10 0.96
    -6 1 -10 1.32
    -6 1 -10 1.18
    6 -1 -10 0.91
    6 -1 -10 1.04
    6 1 10 1.56
    6 -1 -10 1.14
    6 1 10 1.16
    -6 -1 10 1.7
    6 1 10 0.75
    7 1 -10 1.07
    -7 1 10 0.15
    -7 -1 -10 1
    7 -1 10 1.72
    7 1 -10 1.48
    7 -1 10 1.56
    -7 -1 -10 0.24
    -7 1 10 1.93
    -7 1 -10 1.3
    7 1 10 1.71
    7 1 10 1.68
    7 -1 -10 0.66
    -7 -1 10 2.17
    7 1 10 0.58
    -7 1 -10 0.8
    7 -1 -10 1.03
    0 2 -10 403.23
    0 -2 10 401.11
    0 -2 10 406.73
    0 -2 -10 402.97
    0 2 -10 423.13
    0 2 -10 408.34
    0 2 10 402.43
    0 -2 -10 411.99
    0 -2 -10 406.88
    0 2 10 406.55
    0 -2 -10 423.45
    0 2 -10 388.05
    0 2 10 416.57
    -1 2 10 12.39
    1 2 -10 12.27
    -1 -2 -10 11.1
    1 2 -10 11.76
    1 -2 10 11.99
    -1 -2 -10 11.64
    -1 2 10 10.74
    1 2 -10 11.61
    1 -2 10 10.69
    1 -2 10 12.19
    1 2 -10 11.86
    1 2 -10 11.05
    -1 -2 -10 11.18
    -1 -2 10 11.49
    1 -2 -10 11.73
    -1 2 -10 10.57
    -1 2 -10 11.55
    -1 -2 10 11.27
    1 2 10 11.71
    1 2 10 11.15
    1 2 10 10.02
    -1 2 -10 11.67
    -1 2 -10 11.27
    1 -2 -10 10.52
    1 -2 -10 10.71
    -2 -2 -10 12.35
    2 -2 10 12.9
    -2 2 10 14.01
    2 2 -10 11.28
    2 2 -10 13.07
    -2 -2 -10 13.61
    -2 2 10 12.18
    2 2 -10 12.22
    2 -2 10 13.51
    2 2 -10 13.11
    2 2 -10 12.36
    2 -2 10 12.73
    -2 -2 -10 12.85
    2 2 -10 11.48
    -2 2 -10 11.78
    -2 2 -10 13.78
    2 2 10 10.87
    -2 2 -10 11.7
    2 -2 -10 13
    2 -2 -10 12.75
    -2 -2 10 11.25
    2 2 10 12.26
    -2 2 -10 11.44
    -2 -2 10 12.35
    2 2 10 11.92
    2 -2 -10 12.34
    3 -2 10 14.5
    3 2 -10 13.81
    3 2 -10 14.98
    3 2 -10 14.05
    3 2 -10 16.36
    -3 2 10 15.51
    3 2 -10 14.06
    3 -2 10 15.01
    -3 -2 -10 14.46
    -3 -2 -10 13.78
    3 2 -10 13.85
    3 -2 10 15.32
    -3 2 10 14.32
    3 -2 -10 12.41
    3 -2 -10 16.53
    -3 2 -10 14.96
    -3 2 -10 13.19
    -3 2 -10 13.55
    -3 -2 10 13.31
    3 2 10 14.96
    3 2 10 13.31
    3 -2 -10 13.92
    3 -2 -10 14.6
    3 2 10 14.26
    4 2 -10 1.62
    4 2 -10 1.24
    4 -2 10 1.37
    -4 2 10 1.13
    4 2 -10 0.95
    4 2 -10 1
    -4 -2 -10 0.78
    4 2 -10 0.59
    -4 -2 -10 1.58
    -4 2 10 0.85
    4 -2 10 1.22
    4 2 -10 0.92
    4 -2 10 0.97
    -4 2 -10 0.7
    4 -2 -10 0.57
    -4 -2 10 0.55
    -4 2 -10 0.57
    4 -2 -10 1.23
    -4 2 -10 1.15
    4 2 10 0.25
    4 2 10 0.95
    4 -2 -10 0.79
    4 2 10 0.81
    -4 -2 10 0.34
    5 2 -10 10.04
    -5 -2 -10 10.77
    5 2 -10 10.29
    5 -2 10 10.46
    -5 2 10 12.49
    5 2 -10 12.26
    -5 2 10 10.28
    5 -2 10 8.47
    5 2 10 11.13
    5 -2 -10 11.16
    5 2 10 9.86
    5 -2 -10 10.23
    -5 2 -10 11.44
    -5 -2 10 12.22
    5 -2 -10 8.93
    -5 2 -10 8.08
    5 2 10 9.81
    -6 -2 -10 13.52
    -6 2 10 10.44
    -6 2 10 13.87
    6 2 -10 13.52
    -6 -2 -10 13.9
    6 2 -10 13.24
    6 -2 10 15.1
    6 2 -10 14.5
    6 -2 10 13.65
    6 2 10 15.67
    6 2 10 15.44
    6 -2 -10 16.68
    6 -2 -10 16.28
    -6 -2 10 13.27
    -6 2 -10 13.57
    6 2 10 16.87
    -6 2 -10 15.14
    6 -2 -10 13.58
    7 -2 10 6.97
    -7 -2 -10 10.18
    7 2 -10 9.26
    7 2 -10 7.29
    -7 2 10 10.14
    -7 -2 -10 6.29
    -7 2 10 8.32
    7 -2 10 4.62
    7 2 10 9.11
    7 2 10 7.52
    7 2 10 7.3
    -7 2 -10 8.82
    7 -2 -10 5.89
    -7 2 -10 7.58
    -7 -2 10 9.73
    7 -2 -10 7.12
    0 3 -10 23.57
    0 3 10 25.02
    0 3 10 23.54
    0 -3 10 24.95
    0 3 -10 22.5
    0 3 10 21.39
    0 3 -10 24.07
    0 -3 -10 21.6
    0 -3 -10 24.65
    0 -3 10 23.82
    0 -3 -10 23.11
    0 3 -10 24.64
    0 -3 -10 24.98
    1 3 -10 9.39
    -1 -3 -10 8.45
    1 -3 10 7.19
    1 -3 10 7.88
    1 3 -10 7.73
    1 3 -10 7.09
    1 -3 10 7.46
    -1 3 10 7.87
    1 3 -10 8.02
    1 3 -10 7.49
    -1 -3 -10 8.65
    -1 -3 -10 9.25
    -1 3 10 7.35
    -1 3 -10 8.3
    -1 3 -10 7.42
    -1 -3 10 8.73
    1 3 10 6.74
    1 -3 -10 8.58
    1 -3 -10 8.65
    -1 3 -10 7.9
    1 -3 -10 7.68
    1 -3 -10 7.61
    1 3 10 7.66
    1 3 10 8.74
    -1 3 -10 6.97
    -1 -3 10 7.7
    -2 -3 -10 28.16
    -2 3 10 24.32
    2 -3 10 27.97
    2 3 -10 28.41
    -2 3 10 28.5
    2 3 -10 27.15
    2 -3 10 28.76
    2 3 -10 26.46
    2 -3 10 26.81
    2 3 -10 28.3
    2 3 -10 25.47
    -2 -3 -10 26.7
    -2 -3 -10 25.66
    2 3 -10 25.62
    -2 3 -10 27.12
    2 3 10 28.55
    2 -3 -10 28.22
    2 -3 -10 25.62
    -2 3 -10 27.28
    2 3 10 27.85
    -2 3 -10 27.71
    2 -3 -10 26.87
    -2 -3 10 26.51
    2 3 10 27.03
    -2 -3 10 27.1
    3 3 -10 18.85
    3 3 -10 18.75
    -3 -3 -10 19.71
    3 3 -10 18.46
    3 -3 10 18.61
    -3 3 10 17
    3 3 -10 17.37
    3 -3 10 17.77
    3 3 -10 18.4
    -3 3 10 19.61
    3 3 -10 18.42
    -3 -3 -10 18.8
    3 -3 10 17.84
    -3 3 -10 17.36
    3 -3 -10 18.47
    -3 3 -10 17.13
    -3 3 -10 19.42
    3 3 10 16.65
    3 -3 -10 17.82
    3 3 10 18.53
    3 3 10 17.55
    3 -3 -10 18.89
    4 3 -10 13.44
    -4 -3 -10 12.92
    -4 -3 -10 14.55
    4 3 -10 13.46
    -4 3 10 12.21
    4 -3 10 14.72
    4 3 -10 11.91
    4 3 -10 14.1
    -4 3 10 13.08
    4 3 -10 13.01
    4 -3 10 15.55
    4 -3 10 14.2
    4 3 -10 16.04
    -4 -3 10 14.03
    -4 3 -10 12.23
    -4 3 -10 12.7
    4 3 10 12.06
    4 3 10 11.89
    4 -3 -10 13.48
    4 3 10 11.81
    4 -3 -10 13.09
    4 -3 -10 12.58
    -4 -3 10 12.02
    5 -3 10 51.24
    -5 3 10 50.36
    -5 -3 -10 54.15
    5 3 -10 51.18
    -5 3 10 48.31
    5 3 -10 52.31
    5 -3 10 50
    5 3 -10 47.27
    -5 -3 -10 46.71
    5 3 -10 52.18
    5 3 -10 48.9
    -5 -3 10 50.46
    5 3 10 46.04
    5 -3 -10 47.78
    5 3 10 48.83
    5 3 10 48.97
    -5 3 -10 44.76
    5 -3 -10 46.25
    -5 3 -10 47.18
    5 -3 -10 51.11
    -5 -3 10 47.57
    6 3 -10 -0.1
    -6 3 10 0.45
    6 -3 10 -0.04
    -6 3 10 0.37
    -6 -3 -10 0.07
    6 3 -10 -0.27
    6 3 -10 0.07
    6 3 10 -0.14
    6 -3 -10 -0.03
    6 -3 -10 0.16
    6 -3 -10 0.15
    -6 3 -10 -0.09
    -6 3 -10 0.36
    6 3 10 -0.1
    -6 -3 10 -0.28
    7 -3 10 1.3
    7 3 -10 0.64
    -7 3 10 1.43
    -7 -3 -10 0.23
    7 3 -10 1.41
    7 3 -10 1.61
    -7 -3 -10 0.91
    -7 3 10 1.32
    7 -3 -10 0.78
    7 3 10 1.23
    -7 3 -10 1
    -7 -3 10 1.6
    -7 3 -10 2.24
    7 3 10 1.24
    7 -3 -10 0.17
    0 -4 -10 5.02
    0 -4 -10 7.74
    0 4 10 7.89
    0 -4 -10 7.53
    0 -4 -10 7.55
    0 4 10 6.91
    0 -4 10 5.6
    0 4 10 6.93
    0 -4 10 7.02
    0 4 -10 6.63
    0 -4 10 7.58
    0 4 -10 5.63
    0 4 -10 6.74
    0 4 -10 7.71
    0 4 10 6.68
    -1 -4 -10 23.76
    1 4 -10 20.98
    -1 4 10 24.83
    -1 4 10 23.4
    1 4 -10 22.61
    1 -4 10 23.26
    -1 4 10 20.56
    -1 -4 -10 19.49
    -1 -4 -10 22.72
    1 4 -10 21.67
    1 -4 10 24.39
    1 4 -10 23.8
    -1 4 -10 21.78
    -1 4 -10 23.66
    1 4 10 20.96
    -1 4 -10 20.99
    1 -4 -10 20.53
    -1 -4 10 23.37
    1 -4 -10 23.82
    1 4 10 20.72
    1 4 10 21.18
    -1 4 -10 19.44
    1 -4 -10 21.53
    1 -4 -10 23.29
    -1 -4 10 21.8
    -1 -4 10 20.62
    1 4 10 22.46
    2 4 -10 13.21
    2 4 -10 13.27
    2 -4 10 10.45
    2 -4 10 14.47
    -2 -4 -10 13.18
    2 4 -10 12.48
    -2 -4 -10 13.11
    -2 4 10 12.36
    -2 -4 -10 14.87
    2 4 -10 12.74
    -2 4 10 12.59
    2 4 -10 12.88
    2 4 -10 12.35
    -2 -4 10 12.83
    2 -4 -10 11.89
    -2 -4 10 13.68
    -2 4 -10 12.58
    -2 4 -10 12.72
    2 4 10 12.57
    2 -4 -10 13.54
    2 4 10 13.59
    2 4 10 12.44
    -2 4 -10 11.24
    2 -4 -10 10.81
    -3 -4 -10 39.09
    3 4 -10 39.27
    -3 -4 -10 39.39
    3 4 -10 43.83
    3 4 -10 40.14
    3 4 -10 38.7
    3 4 -10 43.58
    -3 4 10 39.84
    3 -4 10 40.39
    3 -4 10 42.36
    -3 4 10 41.66
    3 4 -10 42.2
    3 4 10 40.9
    3 4 10 39.9
    -3 4 -10 38.76
    3 4 10 40.02
    3 -4 -10 40.63
    -3 4 -10 41.15
    -3 4 -10 41.9
    3 -4 -10 44.64
    3 -4 -10 40.67
    4 4 -10 46.79
    4 4 -10 47.7
    4 4 -10 43.34
    -4 -4 -10 48.25
    4 4 -10 44.67
    -4 4 10 46.28
    4 4 -10 47.29
    -4 -4 -10 45.67
    -4 4 10 48.37
    4 4 -10 46.53
    4 -4 10 46.18
    4 -4 10 44.12
    4 -4 -10 46.41
    4 4 10 45.97
    4 4 10 46.53
    4 -4 -10 47.84
    -4 4 -10 47.34
    -4 4 -10 45.79
    4 -4 -10 42.71
    -5 4 10 4.04
    5 4 -10 3.16
    -5 4 10 2.59
    -5 -4 -10 2.88
    -5 -4 -10 4.01
    5 4 -10 2.79
    5 -4 10 2.13
    5 4 -10 2.62
    5 4 -10 2.6
    5 4 -10 4.03
    5 -4 -10 4.47
    5 -4 -10 3.69
    5 -4 -10 3.79
    -5 -4 10 3.56
    5 4 10 2.59
    -5 4 -10 3.33
    -5 -4 10 3.85
    -5 4 -10 3.89
    5 4 10 4.67
    6 4 -10 10.01
    -6 4 10 7.52
    6 4 -10 8.42
    -6 4 10 10.19
    6 -4 10 7.43
    -6 -4 -10 11.28
    6 4 -10 9.82
    6 -4 -10 9.68
    6 -4 -10 9.68
    -6 4 -10 9.34
    -6 4 -10 10.08
    6 4 10 8.98
    -6 -4 10 8.68
    6 -4 -10 9.87
    6 4 10 9.39
    0 -5 -10 82.27
    0 5 -10 89.53
    0 5 -10 83.15
    0 5 10 88.79
    0 5 10 85.6
    0 -5 10 83.83
    0 5 -10 86.12
    0 5 10 88.96
    0 5 -10 90.39
    0 -5 -10 85.92
    0 -5 -10 89.7
    0 -5 10 83.74
    0 -5 -10 90.78
    0 5 10 91.05
    1 5 -10 9.37
    -1 5 10 9.53
    1 -5 10 8.94
    1 5 -10 8.95
    -1 -5 -10 9.91
    -1 5 10 8.67
    -1 -5 -10 8.65
    1 5 -10 8.93
    -1 -5 -10 8.9
    1 5 -10 9.53
    1 -5 10 8.22
    1 -5 -10 8.75
    1 5 10 7.95
    -1 -5 10 8.06
    1 -5 -10 8.67
    1 5 10 8.27
    -1 5 -10 8.31
    -1 -5 10 8.6
    1 5 10 8.53
    -1 5 -10 7.22
    1 5 10 9.07
    -1 5 -10 7.11
    1 -5 -10 9.63
    2 5 -10 27.56
    -2 -5 -10 27.53
    -2 5 10 27.18
    2 5 -10 27.71
    2 5 -10 27.35
    2 -5 10 31.9
    -2 -5 -10 29.65
    2 5 -10 31.77
    -2 -5 -10 29.81
    2 -5 10 28.49
    2 5 -10 29.89
    2 5 -10 25.84
    -2 5 10 28.84
    -2 -5 10 32.12
    2 -5 -10 28.11
    -2 5 -10 32.41
    2 5 10 31.62
    2 -5 -10 27.79
    2 -5 -10 29.15
    -2 5 -10 30.47
    -2 -5 10 30.68
    -2 -5 10 27.72
    2 5 10 30.32
    -2 5 -10 29.37
    2 5 10 28.99
    3 5 -10 70.3
    3 5 -10 67.68
    3 5 -10 66.41
    3 5 -10 69.15
    3 -5 10 66.37
    -3 5 10 65.38
    3 5 -10 67.16
    3 -5 10 65.32
    -3 -5 -10 69.08
    -3 5 10 66.41
    -3 -5 -10 69.32
    3 5 -10 64.03
    -3 5 -10 68.94
    3 -5 -10 66.65
    -3 5 -10 66.95
    -3 5 -10 67.43
    3 5 10 68.53
    -3 -5 10 68.09
    3 5 10 72.43
    -3 -5 10 66.82
    3 -5 -10 66.02
    4 -5 10 7.42
    4 5 -10 7.47
    4 5 -10 7.15
    4 -5 10 8.09
    4 5 -10 9.26
    4 5 -10 7.58
    4 5 -10 9.54
    4 5 -10 7.55
    -4 -5 -10 7.55
    -4 -5 -10 10.26
    -4 5 10 10.3
    -4 5 10 8.7
    4 5 10 9.26
    4 -5 -10 7.44
    -4 5 -10 9.67
    -4 5 -10 7.87
    4 5 10 10.82
    4 -5 -10 11.33
    5 5 -10 3.24
    -5 -5 -10 3.17
    5 5 -10 2.14
    -5 5 10 3.25
    -5 -5 -10 2.47
    -5 5 10 2.21
    5 -5 10 2.45
    5 5 -10 2.24
    5 5 -10 2.77
    5 5 -10 2.23
    5 -5 -10 2.58
    -5 5 -10 1.04
    5 -5 -10 1.33
    -5 -5 10 2.01
    5 -5 -10 2.35
    5 5 10 2.23
    -5 5 -10 2.66
    5 5 10 1.37
    6 5 -10 10.4
    6 -5 10 7.4
    -6 5 10 5.65
    6 5 -10 6.62
    6 5 -10 6.83
    -6 -5 -10 7.48
    -6 5 10 5.31
    -6 -5 10 6.06
    6 -5 -10 8.43
    6 -5 -10 6.07
    -6 5 -10 6.04
    6 -5 -10 7.98
    -6 5 -10 8.39
    6 5 10 6.7
    6 5 10 7.84
    0 6 10 -0.12
    0 6 -10 -0.01
    0 6 -10 0.4
    0 -6 10 -0.05
    0 -6 -10 0.48
    0 -6 10 0.07
    0 6 10 0.23
    0 6 10 0.24
    0 6 -10 -0.09
    0 -6 -10 0.34
    1 6 -10 14.05
    -1 6 10 12.44
    -1 -6 -10 12.82
    1 6 -10 14.05
    1 -6 10 14.11
    1 -6 10 13.02
    1 6 -10 13.05
    1 6 -10 13.55
    -1 -6 -10 14.29
    -1 -6 -10 14.34
    -1 6 10 13.41
    -1 6 -10 14.93
    1 -6 -10 14.92
    1 -6 -10 13.37
    1 -6 -10 15.6
    1 6 10 15.89
    -1 6 -10 15.04
    -1 6 -10 14.54
    1 6 10 14.43
    1 6 10 16.67
    -1 -6 10 15.56
    -1 -6 10 13.25
    2 -6 10 46.27
    -2 6 10 46.36
    2 6 -10 51.38
    -2 -6 -10 47.42
    2 -6 10 50.53
    2 6 -10 49
    -2 -6 -10 45.52
    2 6 -10 46.44
    -2 6 10 42.45
    2 6 -10 48.04
    -2 -6 10 46.75
    -2 -6 10 43.91
    2 6 10 45.98
    2 -6 -10 44.1
    2 6 10 47.1
    -2 6 -10 48.76
    2 -6 -10 48.5
    2 6 10 45.61
    -2 6 -10 49
    -2 6 -10 46.78
    2 -6 -10 45.38
    3 6 -10 0.47
    -3 6 10 0.77
    3 -6 10 0.51
    3 6 -10 0.57
    -3 6 10 0.22
    3 6 -10 0.37
    3 6 -10 0.58
    -3 -6 -10 0.54
    3 -6 10 0.73
    -3 -6 -10 1.41
    3 6 -10 0.76
    -3 6 -10 1.06
    -3 -6 10 0.83
    3 -6 -10 0.63
    3 6 10 0.67
    3 6 10 1.22
    -3 6 -10 0.52
    3 -6 -10 0.63
    3 6 10 0.75
    -3 6 -10 0.47
    -4 -6 -10 7.21
    4 -6 10 6.63
    -4 6 10 7.73
    4 -6 10 7.46
    4 6 -10 6.86
    -4 -6 -10 8.65
    4 6 -10 6.87
    4 6 -10 8.37
    -4 6 10 6.02
    4 6 -10 6.85
    4 6 -10 8.06
    4 -6 -10 8.13
    -4 6 -10 9.12
    4 -6 -10 8.76
    -4 -6 10 6.93
    -4 -6 10 7.91
    -4 6 -10 8.01
    4 6 10 7.74
    4 6 10 7.59
    -5 -6 -10 11.51
    5 -6 10 15.58
    -5 6 10 11.17
    -5 6 10 12.11
    5 -6 10 10.24
    5 6 -10 12.69
    5 6 -10 12.78
    5 6 -10 12.82
    5 6 -10 10.92
    -5 -6 -10 14.01
    -5 6 -10 14.37
    5 -6 -10 11.77
    -5 6 -10 13.28
    -5 -6 10 12.09
    5 6 10 12.54
    5 -6 -10 11.54
    5 6 10 12.77
    6 6 -10 4.07
    -6 6 10 3.66
    6 -6 10 4.41
    -6 6 10 3.55
    -6 -6 -10 4.63
    6 6 -10 3.21
    6 6 -10 3.39
    6 -6 -10 2.74
    6 6 10 3.94
    -6 -6 10 3.39
    6 -6 -10 5.17
    -6 6 -10 4.42
    6 6 10 2.07
    0 7 -10 4.31
    0 7 -10 3.35
    0 -7 -10 4.64
    0 -7 10 2.69
    0 7 10 3.78
    0 -7 10 4.05
    0 7 10 2.88
    0 7 10 3.59
    0 7 -10 3.49
    0 -7 -10 4.36
    1 -7 10 39.66
    1 7 -10 50.86
    -1 -7 -10 45.27
    -1 -7 -10 41.95
    1 7 -10 45.08
    -1 -7 -10 45.2
    1 7 -10 39.16
    1 -7 10 42.7
    -1 7 10 42.87
    -1 7 10 45.42
    -1 7 -10 45.1
    1 7 10 45.94
    1 -7 -10 47.7
    1 7 10 45.67
    1 7 10 43.39
    -1 7 -10 46.11
    -1 7 -10 42.1
    -1 -7 10 45.73
    1 -7 -10 41.83
    2 -7 10 5.17
    2 -7 10 4.1
    -2 -7 -10 5.23
    -2 -7 -10 5.71
    2 7 -10 4.22
    -2 7 10 4
    -2 7 10 5.02
    2 7 -10 4.6
    2 7 -10 4.2
    2 7 -10 4.82
    -2 7 -10 5.18
    2 7 10 5.09
    -2 7 -10 3.58
    2 7 10 4.07
    -2 -7 10 4.44
    -2 7 -10 3.79
    2 -7 -10 4.49
    2 -7 -10 4.48
    2 7 10 4.6
    3 -7 10 4.36
    3 7 -10 2.72
    3 -7 10 3.17
    3 7 -10 4.42
    3 7 -10 4.64
    -3 -7 -10 4.41
    -3 7 10 3.74
    -3 7 10 2.91
    3 7 -10 3.14
    -3 -7 -10 2.76
    -3 7 -10 2.96
    -3 7 -10 2.53
    -3 7 -10 3.28
    3 7 10 3.36
    3 -7 -10 3.34
    3 7 10 2.6
    3 -7 -10 3.21
    -3 -7 10 3.57
    3 7 10 2.8
    4 7 -10 26.89
    4 -7 10 23.83
    -4 -7 -10 26.8
    4 -7 10 25.94
    4 7 -10 28.01
    4 7 -10 24.31
    -4 7 10 25.78
    -4 -7 -10 28.84
    -4 7 10 24.73
    4 7 -10 22.8
    4 -7 -10 21.49
    -4 -7 10 25.57
    4 -7 -10 31.06
    -4 7 -10 25.01
    -4 7 -10 24.59
    4 7 10 23.92
    4 7 10 27.59
    5 -7 10 5.81
    5 7 -10 6.22
    -5 -7 -10 4.78
    5 7 -10 6.47
    -5 7 10 7.37
    5 7 -10 5.62
    5 -7 10 6.93
    -5 7 10 7.93
    -5 -7 -10 5.21
    5 -7 -10 4.89
    5 -7 -10 6.58
    -5 -7 10 6.16
    -5 7 -10 5.32
    5 7 10 7.88
    5 7 10 6
    0 -8 -10 12.74
    0 -8 -10 15.05
    0 8 10 13.63
    0 8 -10 14.56
    0 8 10 14.13
    0 -8 10 11.56
    0 8 -10 11.56
    0 8 -10 14.58
    -1 -8 -10 16.03
    1 8 -10 14.19
    1 8 -10 15.94
    -1 -8 -10 15.98
    -1 8 10 16.35
    -1 -8 -10 14.28
    1 -8 10 13.56
    -1 8 10 15.16
    1 -8 10 14.87
    1 8 -10 13.04
    1 -8 -10 16.18
    1 -8 -10 15.28
    -1 8 -10 15.37
    -1 -8 10 14.56
    -1 8 -10 15.67
    1 8 10 13.43
    -1 8 -10 14.32
    1 8 10 13.85
    1 8 10 14.85
    2 -8 10 3.55
    -2 8 10 2.5
    -2 -8 -10 3.31
    -2 8 10 4.97
    2 8 -10 3.01
    2 8 -10 3.05
    -2 -8 -10 4.11
    2 -8 10 4.02
    2 8 -10 4.63
    -2 8 -10 3.47
    2 8 10 3.81
    2 8 10 2.51
    -2 -8 10 3.53
    2 -8 -10 4.38
    -2 8 -10 3.89
    2 -8 -10 2.11
    -2 8 -10 2.31
    2 8 10 3.52
    -3 -8 -10 5.54
    3 -8 10 6.15
    3 8 -10 5.7
    -3 8 10 5.11
    3 8 -10 6.99
    3 8 -10 5.13
    3 -8 10 5.16
    -3 -8 -10 5.24
    -3 8 10 6.61
    3 -8 -10 4.19
    -3 -8 10 4.62
    3 8 10 4.96
    3 8 10 6.33
    -3 -8 10 3.93
    3 8 10 5.47
    -3 8 -10 5.57
    4 8 -10 9.25
    4 -8 10 9.15
    4 8 -10 10.9
    4 8 -10 7.63
    -4 -8 -10 9.68
    -4 -8 -10 9.05
    4 -8 10 10.03
    -4 8 10 10.79
    -4 8 10 10.11
    4 -8 -10 11.54
    -4 8 -10 11.82
    4 8 10 9.37
    -4 -8 10 6.59
    4 8 10 7.35
    4 8 10 8.12
    5 -8 10 0.97
    -5 -8 -10 0.22
    5 8 -10 1.04
    -5 8 10 0.8
    5 -8 10 0.8
    5 8 -10 1.14
    5 8 -10 0.93
    -5 -8 -10 0.42
    -5 8 -10 0.98
    -5 -8 10 0.79
    5 8 10 0.9
    5 8 10 0.6
    5 -8 -10 0.66
    0 9 10 44.36
    0 9 -10 47.76
    0 9 10 43.76
    0 -9 -10 49.69
    0 9 -10 48.8
    0 -9 -10 45.99
    0 9 -10 50.5
    0 -9 10 49.02
    1 -9 10 5.28
    -1 9 10 5.84
    1 9 -10 5.31
    1 9 -10 5.94
    -1 9 10 4.35
    -1 -9 -10 5.68
    -1 -9 -10 4.93
    1 9 -10 5
    -1 9 -10 5.77
    -1 -9 10 5.1
    -1 9 -10 5.55
    1 9 10 5.2
    1 9 10 6.35
    1 -9 -10 4.87
    1 -9 -10 5.53
    1 9 10 4.54
    -1 9 -10 4.08
    -2 9 10 10.63
    2 9 -10 9.81
    2 9 -10 11.8
    -2 -9 -10 10.65
    2 9 -10 10.99
    2 -9 10 11.83
    -2 -9 -10 11.4
    -2 9 10 11.31
    -2 9 -10 10.28
    2 -9 -10 10.45
    2 9 10 10.49
    2 9 10 9.9
    -2 9 -10 13.2
    -2 -9 10 10.43
    2 9 10 9.51
    2 -9 -10 11.66
    -2 -9 10 10.09
    -3 -9 -10 11.79
    3 9 -10 12.86
    3 9 -10 12.82
    3 9 -10 12.22
    -3 9 10 10.59
    3 -9 10 11.86
    -3 -9 -10 11.46
    -3 -9 10 13.04
    3 9 10 13.03
    3 -9 -10 12.47
    3 9 10 11.53
    -3 -9 10 11.73
    -3 9 -10 13.61
    3 9 10 13.71
    -4 -9 -10 5.12
    -4 -9 -10 7.21
    4 9 -10 8.4
    4 -9 10 6.36
    4 9 -10 5.61
    4 -9 10 6.33
    4 9 -10 6.71
    -4 9 10 7.27
    4 9 10 8.81
    -4 -9 10 7.56
    -4 9 -10 7.01
    4 -9 -10 5.88
    4 9 10 8.95
    4 9 10 6.91
    0 10 -10 2.49
    0 -10 10 2.93
    0 10 -10 4.31
    0 -10 -10 3.51
    0 -10 -10 2.71
    0 -10 10 2.18
    0 10 10 2.06
    -1 -10 -10 3.22
    1 -10 10 2.21
    1 10 -10 4.72
    -1 10 10 3.04
    1 10 -10 2.92
    1 -10 10 2.03
    1 10 -10 3.07
    -1 -10 10 3.22
    -1 10 -10 3.99
    1 -10 -10 3.81
    -1 10 -10 3.05
    1 10 10 3.71
    1 -10 -10 3
    -1 -10 10 3.85
    2 -10 10 12.58
    2 10 -10 9.81
    2 10 -10 13.08
    -2 -10 -10 10.63
    2 -10 10 13.67
    -2 10 10 14.14
    -2 -10 -10 13.06
    2 10 -10 14.91
    -2 -10 10 13.39
    2 10 10 14.49
    2 10 10 14.36
    -2 10 -10 13.64
    -2 -10 10 11.47
    2 -10 -10 12.68
    2 10 10 14.76
    -2 10 -10 13.88
    -3 10 10 2.33
    -3 -10 -10 3.73
    3 10 -10 3.65
    -3 -10 -10 2.74
    3 -10 10 1.8
    3 10 -10 1.94
    3 10 -10 3.57
    -3 -10 10 3.16
    -3 -10 10 3.17
    3 10 10 2.51
    -3 10 -10 2.84
    3 10 10 4.9
    3 10 10 2.48
    3 -10 -10 2.72
    0 11 10 -0.02
    0 -11 10 0.04
    0 11 -10 0.17
    0 -11 10 -0.04
    0 11 -10 0.29
    0 -11 -10 -0.02
    0 -11 -10 -0.24
    -1 -11 -10 7.25
    1 -11 10 7.6
    1 -11 10 8.03
    1 11 -10 6.56
    -1 11 10 7.06
    1 11 -10 7.46
    1 11 10 5.88
    -1 -11 10 8.59
    1 -11 -10 6.85
    -1 -11 10 7.65
    -1 11 -10 7.05
    -1 11 -10 6.13
    1 -11 -10 6.88
    0 0 -11 -0.03
    0 0 11 -0.03
    0 0 -11 0.14
    0 0 11 -0.06
    0 0 -11 0.08
    0 0 11 0.02
    0 0 -11 0.04
    -1 0 -11 103.5
    1 0 -11 100.23
    -1 0 -11 98.61
    -1 0 -11 99.76
    -1 0 11 105.53
    1 0 11 104.27
    1 0 -11 102.15
    1 0 -11 100.87
    -1 0 11 99.81
    1 0 -11 103.67
    -1 0 11 100.48
    1 0 11 104.59
    1 0 11 101.3
    2 0 -11 67.23
    -2 0 -11 64.31
    2 0 -11 68.25
    2 0 -11 62.88
    2 0 11 63.99
    -2 0 11 63.69
    2 0 -11 59.12
    2 0 11 65.17
    -2 0 -11 68.03
    -2 0 11 66.48
    -2 0 -11 68.56
    2 0 11 68.38
    2 0 -11 62.98
    3 0 -11 90.3
    3 0 -11 85.34
    -3 0 -11 92.07
    3 0 11 90.3
    3 0 11 86.93
    3 0 -11 90.21
    -3 0 -11 89.09
    -3 0 -11 85.74
    -3 0 11 89.62
    3 0 -11 90.14
    -3 0 -11 87.42
    3 0 11 88.81
    -3 0 11 83.77
    3 0 11 91.39
    -4 0 11 29.67
    -4 0 -11 28.54
    4 0 -11 28.03
    4 0 11 29.27
    4 0 11 26.47
    4 0 11 29.81
    -4 0 -11 29.7
    -4 0 -11 29.7
    4 0 -11 26.06
    -4 0 11 29.83
    4 0 -11 27.82
    -5 0 11 0.56
    5 0 -11 0.36
    -5 0 -11 0.07
    5 0 -11 0.34
    -5 0 11 0.08
    -5 0 -11 0.41
    5 0 11 0.38
    5 0 -11 0.01
    5 0 11 -0.13
    5 0 11 0.57
    -6 0 11 11.03
    6 0 11 11.09
    -6 0 11 10.17
    6 0 -11 11.43
    6 0 11 12.44
    -6 0 -11 13.55
    6 0 11 12.03
    6 0 -11 14.04
    6 0 -11 13.3
    -6 0 -11 12.15
    -7 0 -11 -0.38
    -7 0 11 0.4
    7 0 11 0.85
    7 0 11 0
    -7 0 -11 0.66
    7 0 -11 -0.38
    -7 0 11 0.67
    7 0 -11 -0.11
    0 1 -11 41.84
    0 -1 -11 38.52
    0 1 11 41.4
    0 1 -11 40.33
    0 -1 -11 40.75
    0 -1 11 37.18
    0 -1 -11 40.27
    0 1 -11 36.69
    0 -1 -11 43.44
    0 1 11 41.8
    0 -1 11 38.56
    0 1 11 39.68
    1 1 -11 89.22
    1 1 -11 84.17
    -1 1 11 92.2
    1 -1 11 90.13
    -1 -1 -11 89.51
    1 1 -11 88.14
    1 -1 11 90.03
    -1 -1 -11 90.88
    1 1 -11 91.69
    -1 -1 -11 89.19
    -1 1 11 90.2
    1 -1 -11 93.54
    -1 1 -11 87.75
    -1 -1 11 92.52
    1 1 11 87.1
    1 -1 -11 87.77
    -1 1 -11 90.48
    1 1 11 92.01
    -1 -1 11 89.18
    -1 1 -11 89.98
    -1 1 -11 88.8
    1 -1 -11 87.48
    -1 -1 11 84.28
    1 1 11 89.82
    1 -1 -11 90.45
    2 -1 11 28.89
    2 1 -11 25.48
    -2 -1 -11 29.01
    2 1 -11 28.88
    2 1 -11 30.07
    -2 -1 -11 29.23
    -2 1 11 26.97
    -2 -1 -11 29.32
    2 -1 11 28.54
    2 1 -11 29.74
    2 1 -11 28.33
    -2 1 11 29.48
    2 -1 11 29.82
    -2 1 -11 29.02
    2 1 11 29.41
    2 1 11 30.83
    -2 1 -11 29.69
    -2 1 -11 29.79
    -2 -1 11 29.56
    -2 -1 11 27.94
    -2 1 -11 29.85
    2 1 11 29.24
    2 -1 -11 31
    2 -1 -11 30.35
    2 -1 -11 29.22
    3 1 -11 46.92
    3 1 -11 43.26
    -3 1 11 39.55
    -3 1 11 40.56
    -3 -1 -11 45.8
    -3 -1 -11 42.51
    3 1 -11 43.26
    3 -1 11 46.24
    3 1 -11 44.89
    3 -1 11 46.31
    3 1 -11 46.82
    3 -1 11 44.34
    3 1 -11 42.37
    3 -1 -11 44.82
    3 -1 -11 41.8
    3 1 11 46.02
    -3 -1 11 44.94
    -3 1 -11 42.81
    3 1 11 44.02
    3 -1 -11 45.92
    3 -1 -11 44.89
    -3 -1 11 49.63
    3 1 11 45.02
    3 1 11 44.39
    -3 1 -11 43.94
    -3 -1 11 43.06
    -3 1 -11 42.53
    -4 1 11 31.98
    4 1 -11 33.19
    4 1 -11 35.19
    -4 -1 -11 35.49
    4 1 -11 32.24
    4 -1 11 32.23
    4 -1 11 32.23
    -4 1 11 33.52
    4 1 -11 36.64
    4 1 -11 33.39
    -4 -1 -11 33.47
    -4 -1 11 30.68
    4 1 11 29.98
    -4 1 -11 35.86
    4 -1 -11 34.15
    4 1 11 31.03
    4 1 11 34.9
    4 -1 -11 29.05
    -4 1 -11 34.1
    -4 -1 11 30.02
    4 -1 -11 31.29
    -4 1 -11 32.89
    -5 1 11 17.74
    -5 -1 -11 17.92
    5 1 -11 18.38
    5 -1 11 18.55
    -5 1 11 18.19
    -5 -1 -11 15.61
    5 1 -11 16.81
    5 1 -11 19.06
    5 -1 11 15.54
    -5 -1 11 21.18
    -5 1 -11 17.09
    5 1 11 18.32
    5 -1 -11 20.33
    -5 1 -11 16.18
    5 -1 -11 16.22
    5 1 11 18.41
    5 -1 -11 16.22
    5 1 11 17.55
    6 -1 11 13.42
    6 -1 11 13.25
    -6 1 11 15.88
    6 1 -11 13.34
    -6 -1 -11 15.43
    -6 1 11 15.88
    6 1 -11 12.88
    -6 -1 -11 13.64
    6 1 11 11.81
    -6 1 -11 14.12
    -6 1 -11 14.68
    6 -1 -11 14.62
    -6 -1 11 13.2
    6 -1 -11 14.73
    6 1 11 14.57
    6 -1 -11 14.22
    6 1 11 13.39
    -7 1 11 2.14
    -7 -1 -11 1.23
    7 1 -11 1.28
    7 -1 11 1.74
    7 -1 11 2.15
    7 1 -11 1.73
    -7 1 11 1.22
    -7 -1 -11 1.87
    7 -1 -11 1.82
    -7 1 -11 0.37
    -7 -1 11 2.61
    7 1 11 1.96
    -7 1 -11 1.97
    7 1 11 1.49
    7 1 11 0.92
    7 -1 -11 0.98
    0 2 -11 27.14
    0 2 11 27.21
    0 -2 -11 27.08
    0 -2 11 28.87
    0 -2 -11 24.85
    0 2 11 26.26
    0 2 11 28.83
    0 2 -11 25.93
    0 2 -11 25.74
    0 -2 -11 28.08
    0 -2 11 27.77
    0 -2 -11 28.74
    -1 2 11 36.91
    1 -2 11 39.2
    -1 2 11 38.19
    1 2 -11 35.73
    1 2 -11 35.28
    1 -2 11 36.05
    1 2 -11 35.11
    -1 -2 -11 36.04
    -1 -2 -11 37.46
    1 2 -11 36.93
    -1 -2 -11 37.34
    1 2 -11 40.13
    -1 2 -11 37.33
    1 2 11 36.49
    1 -2 -11 38.13
    -1 2 -11 35.86
    1 2 11 36.51
    -1 -2 11 37.46
    -1 2 -11 37.88
    1 2 11 37.48
    1 -2 -11 37.21
    1 -2 -11 39.25
    -1 -2 11 37.4
    -1 2 -11 35.78
    -1 -2 11 39.32
    2 2 -11 38.09
    -2 -2 -11 35.59
    2 -2 11 37.45
    2 2 -11 29.76
    2 -2 11 36.77
    2 2 -11 37.2
    2 2 -11 35.47
    -2 2 11 31.59
    2 -2 11 35.52
    -2 -2 -11 35.86
    2 2 -11 35.9
    2 2 -11 36.37
    -2 2 11 38.02
    -2 -2 -11 37.17
    -2 2 -11 36.99
    2 -2 -11 35.83
    -2 -2 11 35.34
    2 2 11 35.76
    2 2 11 34.24
    -2 2 -11 35.03
    -2 -2 11 34.08
    -2 2 -11 34.5
    2 -2 -11 35.26
    2 2 11 35.85
    2 -2 -11 35.21
    -2 2 -11 38.01
    3 -2 11 35.42
    3 2 -11 33.03
    3 2 -11 33.4
    3 2 -11 35.74
    3 2 -11 35.43
    -3 2 11 31.96
    -3 2 11 33.59
    -3 -2 -11 36.52
    3 -2 11 34.1
    -3 -2 -11 36.91
    3 2 -11 33.34
    3 2 -11 34.75
    3 -2 11 33.05
    3 -2 -11 35.52
    3 -2 -11 33.68
    -3 2 -11 38.11
    -3 2 -11 36.36
    -3 -2 11 34.71
    3 2 11 34.11
    3 2 11 34.5
    -3 2 -11 34.12
    3 2 11 32.86
    3 -2 -11 35.03
    -3 -2 11 36.63
    3 -2 -11 33.81
    -4 2 11 42.68
    4 2 -11 40.12
    4 -2 11 36.17
    4 2 -11 38.06
    4 -2 11 39.48
    4 2 -11 37
    -4 2 11 37.3
    4 2 -11 37.03
    -4 -2 -11 40.09
    4 2 -11 36.58
    -4 -2 -11 38.31
    4 2 -11 39.02
    4 -2 11 36.27
    -4 2 -11 39.95
    4 2 11 38.48
    4 -2 -11 40.99
    -4 -2 11 36.24
    -4 2 -11 36.8
    4 2 11 36.39
    -4 2 -11 38.78
    4 2 11 38.75
    -4 -2 11 38.35
    4 -2 -11 40.57
    4 -2 -11 37.75
    -5 2 11 31.53
    -5 -2 -11 24.54
    -5 2 11 34
    -5 -2 -11 28.2
    5 2 -11 32.81
    5 2 -11 28.05
    5 -2 11 29.5
    5 -2 11 32.69
    5 2 -11 28.96
    5 2 -11 24.08
    5 2 11 30.25
    5 -2 -11 30.45
    -5 -2 11 28.21
    5 2 11 30.23
    5 2 11 32.01
    -5 2 -11 27.34
    -5 2 -11 26.87
    5 -2 -11 31.34
    5 -2 -11 28.24
    6 2 -11 6.09
    6 -2 11 7.98
    -6 -2 -11 6.45
    6 2 -11 7.76
    6 -2 11 7.93
    -6 -2 -11 8.1
    -6 2 11 7.19
    -6 2 11 7.35
    6 2 -11 6.68
    -6 2 -11 5.67
    6 2 11 8.23
    -6 2 -11 7.32
    6 2 11 7.59
    6 -2 -11 6.93
    6 -2 -11 8.95
    6 2 11 8.09
    -6 -2 11 6.03
    6 -2 -11 7.63
    -7 2 11 19.45
    7 2 -11 26.29
    7 2 -11 25.01
    7 -2 11 22.87
    7 -2 11 23.23
    -7 2 11 24.71
    -7 -2 -11 26.11
    -7 -2 -11 21.32
    -7 -2 11 21.81
    7 2 11 20.26
    7 -2 -11 21.67
    -7 2 -11 26.69
    7 2 11 23.38
    -7 2 -11 25.78
    7 2 11 23.25
    7 -2 -11 20.14
    0 -3 11 68.4
    0 3 11 70.03
    0 3 -11 66.03
    0 -3 11 65.69
    0 -3 -11 64.63
    0 3 -11 63.82
    0 3 11 62.98
    0 -3 -11 67.42
    0 3 11 66.64
    0 3 -11 62.52
    0 -3 -11 64.21
    0 -3 -11 68.28
    0 3 -11 68.73
    -1 -3 -11 148.08
    -1 -3 -11 160.8
    1 3 -11 156.23
    1 -3 11 162.13
    1 3 -11 161.39
    -1 3 11 158.5
    1 3 -11 165.07
    -1 -3 -11 157.46
    1 -3 11 154.75
    -1 3 11 161.66
    1 3 -11 162.18
    1 3 -11 165.72
    1 -3 11 160.73
    1 3 11 155.54
    1 3 11 160.23
    -1 3 -11 152.27
    1 3 11 155.92
    -1 3 -11 150.35
    -1 -3 11 154.96
    1 -3 -11 160.29
    1 -3 -11 150.07
    -1 3 -11 152.77
    -1 3 -11 159.58
    1 -3 -11 146.15
    -1 -3 11 149.71
    1 -3 -11 151.99
    -2 -3 -11 9.95
    2 3 -11 10.53
    2 3 -11 11.15
    2 3 -11 9.63
    -2 3 11 9.4
    2 -3 11 11.39
    -2 -3 -11 9.56
    -2 -3 -11 11.59
    2 -3 11 11.1
    2 3 -11 11.3
    2 3 -11 11.63
    2 3 -11 10.45
    -2 3 11 11.44
    2 -3 11 12.59
    2 3 11 10.89
    2 3 11 11.01
    -2 3 -11 10.81
    -2 3 -11 10.28
    -2 3 -11 9.6
    2 3 11 11.09
    2 -3 -11 10.43
    2 -3 -11 11.26
    -2 -3 11 9.3
    -2 3 -11 11.54
    -2 -3 11 8.88
    2 -3 -11 11.61
    -3 -3 -11 3.29
    3 -3 11 4.23
    3 3 -11 3.11
    -3 3 11 4.12
    -3 -3 -11 3.15
    3 3 -11 2.51
    3 3 -11 3.77
    3 3 -11 3.13
    -3 3 11 3.58
    3 3 -11 4.31
    3 -3 11 2.69
    3 3 -11 2.64
    3 -3 11 4.16
    -3 3 -11 3.35
    -3 3 -11 2.92
    3 3 11 2.85
    -3 -3 11 2.69
    3 -3 -11 3.53
    3 3 11 3.1
    3 3 11 4.16
    3 -3 -11 3.34
    3 -3 -11 3.4
    -3 3 -11 3.66
    4 -3 11 43.33
    4 3 -11 47.3
    4 -3 11 46.71
    -4 -3 -11 50.15
    4 3 -11 45.85
    -4 -3 -11 46.13
    4 3 -11 45.52
    4 3 -11 44.86
    4 3 -11 47.19
    4 -3 11 43.4
    -4 3 11 48.21
    -4 3 11 46.84
    4 3 -11 46.26
    4 -3 -11 51.18
    4 3 11 46.18
    -4 3 -11 45.79
    -4 -3 11 46.12
    -4 3 -11 44.66
    4 -3 -11 49.55
    4 -3 -11 47.45
    -4 3 -11 44.99
    4 3 11 46.09
    -4 -3 11 43.43
    4 3 11 46.91
    -5 -3 -11 14.91
    5 3 -11 12.8
    5 3 -11 11.73
    -5 3 11 13.73
    5 -3 11 12.33
    -5 -3 -11 12.11
    5 3 -11 13.49
    5 3 -11 11.37
    5 3 -11 12.61
    5 -3 11 13.12
    -5 3 11 15.6
    -5 3 -11 12.72
    5 -3 -11 12.76
    -5 3 -11 15.42
    5 3 11 12.29
    5 -3 -11 14.44
    5 -3 -11 12.84
    -5 -3 11 14.31
    5 3 11 13.39
    5 3 11 13.49
    6 3 -11 2.24
    -6 3 11 3.3
    6 3 -11 3.89
    6 3 -11 2.05
    -6 3 11 3.12
    -6 -3 -11 2.21
    6 -3 11 2.21
    6 -3 -11 2.79
    -6 -3 11 2.36
    -6 3 -11 3.09
    6 3 11 2.69
    6 -3 -11 2.64
    -6 3 -11 2.42
    6 3 11 1.68
    6 -3 -11 2.99
    0 -4 11 20.47
    0 4 11 22.56
    0 -4 -11 21.6
    0 4 11 20.58
    0 4 -11 22.5
    0 -4 -11 22.15
    0 4 -11 22.33
    0 4 11 23.32
    0 -4 -11 21.63
    0 4 -11 22.86
    0 -4 -11 22.2
    0 -4 11 23.93
    0 -4 11 22.67
    0 4 11 24.07
    1 4 -11 90.21
    -1 -4 -11 91.76
    1 4 -11 88.59
    1 -4 11 89.12
    -1 4 11 92.29
    -1 4 11 87.92
    -1 -4 -11 87.82
    1 4 -11 87.67
    -1 -4 -11 91.87
    1 -4 11 89.66
    1 4 -11 85.38
    1 -4 -11 93.48
    -1 -4 11 95.23
    1 -4 -11 91.87
    1 4 11 90.96
    -1 4 -11 89.3
    -1 -4 11 92.01
    1 4 11 92.65
    -1 4 -11 89.64
    1 4 11 91.94
    -1 4 -11 89.45
    1 -4 -11 93.11
    1 -4 -11 85.07
    2 4 -11 21.03
    -2 4 11 21.92
    2 -4 11 21.72
    2 -4 11 20.38
    2 4 -11 21.16
    -2 4 11 21.81
    2 4 -11 21.05
    2 4 -11 21.05
    -2 -4 -11 22.13
    2 4 -11 22.94
    -2 -4 -11 21.03
    2 4 -11 23.71
    -2 -4 -11 24.74
    -2 4 -11 21.26
    -2 4 -11 21.56
    2 -4 -11 21.52
    -2 4 -11 21.68
    2 4 11 23.44
    -2 -4 11 23.81
    2 -4 -11 23.26
    2 4 11 24.49
    -2 -4 11 23.13
    2 4 11 22.5
    2 -4 -11 23.75
    3 4 -11 59.59
    3 4 -11 60.03
    -3 4 11 64.14
    3 4 -11 57.82
    -3 -4 -11 63.51
    -3 4 11 60.29
    3 4 -11 60.91
    3 4 -11 61.48
    3 -4 11 63.86
    3 4 -11 60.75
    3 -4 11 62.4
    -3 -4 -11 58.17
    3 4 11 58.69
    3 -4 -11 61.58
    -3 4 -11 60.52
    -3 4 -11 58.85
    3 4 11 63.33
    -3 4 -11 62.54
    3 4 11 60.22
    3 -4 -11 56.79
    3 -4 -11 58.29
    -4 4 11 12.65
    4 -4 11 14.28
    -4 4 11 15.17
    4 4 -11 15.32
    4 4 -11 13.64
    4 4 -11 14.47
    4 4 -11 13.97
    4 -4 11 15.03
    4 4 -11 16.3
    -4 -4 -11 13.75
    4 4 -11 14.7
    -4 -4 -11 13.55
    -4 4 -11 12.69
    -4 4 -11 14.64
    4 4 11 12.25
    4 -4 -11 14.53
    4 -4 -11 12.23
    4 4 11 13.92
    5 4 -11 2.47
    -5 -4 -11 1.88
    -5 -4 -11 3.81
    5 4 -11 2.44
    5 4 -11 3.06
    5 4 -11 2.37
    5 -4 11 2.11
    -5 4 11 1.8
    5 4 -11 1.62
    -5 4 11 2.94
    5 -4 -11 1.96
    5 -4 -11 2.24
    5 -4 -11 2.03
    5 4 11 2.27
    -5 4 -11 1.72
    5 4 11 1.84
    -5 4 -11 3.16
    -5 -4 11 3.37
    6 4 -11 6.84
    -6 -4 -11 5.62
    -6 4 11 6.9
    6 -4 11 7.71
    6 4 -11 7.41
    -6 4 11 8.44
    6 4 -11 7.7
    6 -4 -11 8.4
    -6 4 -11 9.63
    6 4 11 7.64
    -6 -4 11 10.58
    6 4 11 9
    -6 4 -11 8.56
    6 -4 -11 7.89
    6 -4 -11 6.94
    0 -5 -11 3.5
    0 5 -11 3.41
    0 5 11 3.35
    0 5 -11 3.98
    0 5 -11 2.94
    0 -5 -11 4.09
    0 -5 11 3.84
    0 5 11 2.96
    0 5 11 3
    0 -5 11 4.4
    0 5 11 3.4
    0 -5 -11 3.61
    0 -5 -11 4.19
    0 5 -11 4.23
    1 -5 11 50.81
    1 5 -11 52.9
    1 5 -11 54.92
    1 -5 11 52.76
    -1 -5 -11 50.66
    -1 5 11 52.25
    1 5 -11 51.55
    -1 5 11 54.35
    1 5 -11 53.82
    -1 -5 -11 53.1
    -1 -5 -11 51.76
    1 -5 -11 49.81
    -1 -5 11 53.87
    -1 5 -11 54.51
    1 5 11 56.03
    1 5 11 53.61
    1 5 11 51.92
    1 -5 -11 52.48
    -1 -5 11 53.43
    1 -5 -11 53.26
    -1 5 -11 51.07
    -1 5 -11 51.05
    1 5 11 55.34
    2 5 -11 67.24
    -2 -5 -11 69.24
    2 5 -11 73.2
    2 5 -11 73.36
    2 -5 11 65.36
    2 5 -11 68.82
    2 5 -11 71.06
    -2 5 11 67.87
    -2 5 11 71.81
    2 5 -11 72.67
    -2 -5 -11 69.96
    2 -5 11 66.88
    -2 5 -11 65.96
    -2 -5 11 68.3
    2 -5 -11 71.96
    -2 5 -11 68.74
    -2 5 -11 71.91
    2 5 11 67.57
    -2 -5 11 68.46
    2 -5 -11 72.12
    2 -5 -11 71.53
    2 5 11 74.51
    3 5 -11 4.08
    -3 5 11 3.97
    3 5 -11 5.44
    3 -5 11 3.68
    -3 5 11 4.16
    -3 -5 -11 4.27
    -3 -5 -11 5.47
    3 -5 11 4.84
    3 5 -11 6.27
    3 5 -11 4.83
    3 5 -11 6.14
    -3 5 -11 5.51
    -3 5 -11 3.6
    3 5 11 4.38
    -3 5 -11 5.1
    3 5 11 4.43
    3 -5 -11 5.23
    3 -5 -11 5.57
    -3 -5 11 5.87
    4 5 -11 19.21
    -4 -5 -11 18.66
    4 -5 11 19.76
    4 5 -11 18.63
    4 5 -11 22.35
    4 5 -11 19.45
    4 5 -11 20.26
    -4 5 11 22.02
    -4 5 11 22.31
    4 -5 11 20.83
    4 5 -11 21.67
    -4 -5 -11 21.73
    -4 5 -11 18.75
    4 -5 -11 19.59
    4 -5 -11 19.53
    4 5 11 17.53
    -4 5 -11 19.95
    4 5 11 17.87
    -5 5 11 12.44
    -5 -5 -11 15.32
    5 5 -11 11.43
    5 5 -11 12.51
    5 5 -11 12.97
    -5 -5 -11 15.51
    -5 5 11 13.3
    5 5 -11 14.61
    5 -5 11 13.71
    5 -5 -11 13.75
    -5 5 -11 14.91
    5 5 11 15.06
    5 -5 -11 14.06
    5 5 11 14.7
    -5 5 -11 13.5
    -5 -5 11 13.59
    -6 5 11 5.3
    6 5 -11 5.89
    -6 -5 -11 4.24
    -6 5 11 6.75
    6 -5 11 5.73
    6 5 -11 5.29
    6 5 11 3.83
    -6 -5 11 4.96
    6 5 11 5.1
    6 -5 -11 5.94
    6 -5 -11 5.17
    6 -5 -11 4.64
    -6 5 -11 3.37
    0 6 -11 55.7
    0 -6 11 56.93
    0 -6 -11 59.14
    0 6 11 58.82
    0 6 -11 57.91
    0 -6 -11 55.94
    0 -6 -11 52.49
    0 6 -11 61.24
    0 6 11 51.52
    0 6 11 56.12
    0 -6 11 57.15
    1 6 -11 2.23
    1 -6 11 2.53
    -1 -6 -11 2.24
    1 6 -11 2.77
    1 -6 11 1.46
    -1 -6 -11 2.72
    -1 -6 -11 3.23
    -1 6 11 2.38
    1 6 -11 2.6
    1 6 -11 2.45
    -1 6 11 2.19
    1 6 11 2.88
    1 6 11 3.91
    -1 6 -11 2.57
    1 -6 -11 1.86
    1 6 11 1.81
    1 -6 -11 2.68
    -1 6 -11 2.34
    -1 6 -11 2.43
    -1 -6 11 2.7
    -1 -6 11 1.55
    2 6 -11 31.94
    -2 -6 -11 28.26
    2 -6 11 26.69
    2 6 -11 28.22
    -2 6 11 27.51
    2 6 -11 28.34
    2 -6 11 28.52
    -2 6 11 28.24
    2 6 -11 30.82
    -2 -6 -11 29.59
    2 -6 -11 27.16
    -2 -6 11 29.14
    -2 -6 11 28.97
    -2 6 -11 30.07
    -2 6 -11 29.47
    2 6 11 27.56
    2 -6 -11 26.51
    2 -6 -11 25.86
    2 6 11 28.02
    2 6 11 30.05
    -2 6 -11 26.89
    -3 6 11 7.62
    -3 -6 -11 7.25
    3 -6 11 5.81
    -3 6 11 6.64
    3 6 -11 5.27
    3 6 -11 5.32
    3 6 -11 5.79
    3 -6 11 6.31
    3 6 -11 6.23
    3 6 -11 8.2
    -3 -6 -11 5.9
    -3 6 -11 6.73
    3 6 11 4.93
    -3 -6 11 6.75
    -3 -6 11 5.38
    3 -6 -11 5.61
    3 -6 -11 6.25
    -3 6 -11 5.08
    -3 6 -11 7.06
    3 6 11 5.77
    4 6 -11 12.38
    4 6 -11 11.56
    4 6 -11 13.05
    4 6 -11 9.27
    4 6 -11 10.92
    -4 6 11 9.17
    4 -6 11 12.79
    -4 -6 -11 10.48
    4 -6 11 11.15
    -4 6 11 10.39
    -4 -6 -11 12.76
    4 6 11 11.34
    -4 -6 11 10.76
    4 -6 -11 10.43
    -4 6 -11 13.56
    4 -6 -11 12.98
    -4 6 -11 12.77
    4 6 11 13.24
    5 6 -11 1.52
    5 -6 11 2.23
    5 6 -11 2.14
    -5 -6 -11 1.47
    -5 -6 -11 2.24
    5 -6 11 1.81
    5 6 -11 0.77
    5 6 -11 1.76
    -5 6 11 1.2
    -5 6 11 0.7
    5 6 11 2.41
    5 -6 -11 1.48
    -5 6 -11 1.52
    5 6 11 1.93
    5 -6 -11 2.11
    -5 -6 11 1.45
    -6 -6 -11 2.82
    -6 6 11 2
    6 6 -11 5.22
    6 6 -11 4.8
    -6 6 11 3.1
    6 -6 11 3.79
    6 6 -11 3.43
    -6 -6 11 3.63
    6 -6 -11 4
    6 -6 -11 4.68
    6 6 11 4.05
    -6 6 -11 5.28
    6 6 11 3.1
    0 7 11 7.64
    0 -7 11 8.9
    0 -7 11 6.54
    0 -7 -11 7.71
    0 -7 -11 8.46
    0 7 -11 7.42
    0 7 11 7.95
    0 7 -11 6.4
    0 7 -11 7.77
    -1 -7 -11 28.39
    1 7 -11 24.82
    -1 7 11 27.71
    -1 -7 -11 28.73
    1 -7 11 26.53
    1 7 -11 27.12
    -1 7 11 26.67
    1 -7 11 25.11
    1 7 -11 30.98
    -1 -7 -11 28.19
    1 -7 -11 32.54
    1 7 11 26.65
    -1 7 -11 28.87
    1 -7 -11 29.97
    -1 7 -11 28.35
    -1 -7 11 27.84
    -1 -7 11 24.94
    -1 7 -11 26.43
    1 7 11 27.58
    1 7 11 28.6
    -2 -7 -11 24.03
    2 7 -11 25.29
    -2 7 11 24.34
    -2 -7 -11 26.21
    2 7 -11 25.58
    2 7 -11 23.88
    -2 7 11 24.52
    2 -7 11 21.84
    2 7 -11 25.81
    2 -7 11 22.55
    -2 7 -11 21.84
    2 7 11 23.81
    -2 7 -11 23.61
    2 -7 -11 23.88
    -2 -7 11 25.77
    2 -7 -11 25.37
    2 7 11 21.81
    2 7 11 23.18
    -2 7 -11 23.89
    -3 7 11 11.02
    -3 7 11 10.43
    3 7 -11 12.18
    -3 -7 -11 10.94
    3 -7 11 12.64
    -3 -7 -11 12.45
    3 -7 11 11.58
    3 7 -11 11.85
    3 7 -11 13.47
    3 7 -11 12.32
    -3 7 -11 10.48
    3 -7 -11 12.2
    3 7 11 10.95
    3 7 11 12.03
    -3 7 -11 11.27
    -3 -7 11 11.09
    3 7 11 11.84
    4 7 -11 14.11
    4 -7 11 11.32
    -4 7 11 11.01
    -4 7 11 11.1
    -4 -7 -11 10.65
    4 7 -11 12.28
    4 7 -11 10.44
    -4 -7 -11 11.53
    4 -7 11 12.22
    4 7 -11 11.58
    4 -7 -11 10.45
    4 7 11 11.91
    4 7 11 14.75
    -4 -7 11 12.28
    -4 7 -11 12.05
    -4 -7 11 11.59
    4 -7 -11 11.74
    5 7 -11 10.69
    -5 7 11 7.64
    5 -7 11 8.78
    -5 -7 -11 9.18
    5 7 -11 8.94
    -5 7 11 9.56
    5 7 -11 9.56
    -5 -7 -11 8.79
    5 -7 11 11.11
    -5 -7 11 7.53
    -5 7 -11 9.85
    5 -7 -11 6.63
    5 -7 -11 8.54
    5 7 11 8.95
    5 7 11 10.66
    0 8 11 0.6
    0 -8 11 0.31
    0 8 -11 0.67
    0 8 -11 1.37
    0 -8 -11 0.89
    0 8 11 0.56
    0 8 -11 0.2
    0 -8 -11 0.31
    1 8 -11 7.56
    -1 -8 -11 6.01
    -1 8 11 5.73
    -1 8 11 7.37
    1 8 -11 9.7
    1 -8 11 9.19
    1 -8 11 10.45
    -1 -8 -11 7.1
    -1 -8 -11 10.13
    1 8 -11 7.2
    1 -8 -11 8.72
    1 -8 -11 7.79
    -1 8 -11 7.01
    1 8 11 8.9
    1 8 11 7.43
    -1 -8 11 8.95
    1 8 11 9
    -1 8 -11 8.31
    -2 -8 -11 26.3
    2 8 -11 26.64
    2 -8 11 25.68
    2 8 -11 25.31
    2 8 -11 28.46
    -2 8 11 28.88
    2 -8 11 26.73
    -2 8 11 28.2
    -2 -8 -11 27.48
    2 -8 -11 25.12
    -2 -8 11 26.4
    -2 8 -11 25.73
    2 8 11 29.59
    2 -8 -11 22.7
    2 8 11 24.13
    2 8 11 27.99
    -2 8 -11 23.36
    3 8 -11 12.64
    -3 -8 -11 12.57
    3 8 -11 13.39
    -3 8 11 11.27
    3 -8 11 13.97
    -3 -8 -11 13.62
    3 8 -11 14.41
    -3 8 11 12.97
    3 -8 11 14.71
    3 8 11 13.69
    -3 -8 11 12.46
    -3 -8 11 14.81
    3 8 11 13.68
    3 8 11 15.4
    -3 8 -11 13.32
    -3 8 -11 13.78
    3 -8 -11 15.07
    -4 8 11 15.52
    4 8 -11 15.72
    -4 -8 -11 18.13
    4 -8 11 16.01
    -4 8 11 16.53
    -4 -8 -11 14.68
    4 -8 11 13.58
    4 8 -11 16.08
    4 8 -11 16.85
    -4 -8 11 17.06
    4 -8 -11 18.01
    4 8 11 15.52
    4 8 11 16.15
    -4 8 -11 15.7
    5 8 -11 0.72
    -5 8 11 1.49
    5 -8 11 1.06
    5 -8 11 1.18
    -5 -8 -11 0.86
    -5 -8 -11 0.76
    5 8 -11 0.41
    -5 8 11 1.55
    5 8 -11 1.47
    5 -8 -11 0.32
    5 8 11 0.5
    -5 8 -11 0.18
    5 8 11 0.67
    -5 -8 11 0.55
    0 -9 -11 11.77
    0 9 11 12.18
    0 -9 -11 12.79
    0 9 -11 10.37
    0 -9 11 9.96
    0 9 11 12.01
    0 9 -11 10.16
    -1 -9 -11 3.87
    1 9 -11 3.85
    -1 -9 -11 4.09
    -1 9 11 3.53
    1 -9 11 2.74
    1 9 -11 4.78
    -1 9 11 3.3
    1 9 11 3.25
    -1 9 -11 3.79
    -1 9 -11 4.8
    1 -9 -11 3.81
    -1 -9 11 4.01
    1 9 11 4.24
    1 -9 -11 5.08
    -2 9 11 5.04
    2 9 -11 5.61
    2 9 -11 4.19
    -2 -9 -11 5.17
    -2 9 11 5.65
    -2 -9 -11 5.45
    2 -9 11 5.38
    2 9 11 5.32
    2 9 11 5.92
    -2 9 -11 3.53
    2 9 11 5.25
    -2 -9 11 5.96
    -2 9 -11 4.79
    -2 -9 11 4.05
    2 -9 -11 4.12
    2 -9 -11 5.12
    3 -9 11 2.65
    -3 -9 -11 3.1
    -3 -9 -11 3.32
    -3 9 11 2.58
    3 -9 11 3.09
    3 9 -11 2.62
    3 9 -11 3.54
    3 9 -11 2.98
    -3 -9 11 3.49
    3 9 11 3.33
    -3 -9 11 4.6
    3 9 11 2.29
    -3 9 -11 2.81
    3 -9 -11 4.15
    3 9 11 3.6
    -4 9 11 10.75
    -4 -9 -11 10.57
    4 -9 11 13.6
    4 9 -11 14.05
    -4 -9 -11 14.8
    4 9 -11 10.36
    4 9 -11 11.11
    4 -9 11 12.53
    -4 9 -11 13.17
    4 -9 -11 11.95
    4 9 11 11.69
    4 9 11 11.81
    4 9 11 13.97
    -4 -9 11 10.95
    0 -10 -11 0.56
    0 -10 11 0.01
    0 10 -11 0.45
    0 10 -11 -0.02
    0 10 11 -0.14
    0 -10 -11 0.44
    1 -10 11 17.09
    -1 -10 -11 16.4
    1 10 -11 19.4
    -1 10 11 18.47
    1 10 -11 19.64
    -1 -10 11 15.48
    1 -10 -11 17.58
    -1 10 -11 15.18
    -1 -10 11 17.1
    1 10 11 19.53
    -1 10 -11 15.64
    1 10 11 17.22
    1 -10 -11 16.53
    2 -10 11 2.39
    -2 -10 -11 3.57
    2 10 -11 2.6
    -2 -10 -11 3.41
    -2 10 11 4.57
    2 10 -11 4.72
    2 10 11 5.38
    -2 -10 11 3.29
    2 -10 -11 3.83
    2 10 11 4.03
    2 10 11 3.52
    -2 10 -11 3.05
    -2 -10 11 3.66
    -2 10 -11 3.04
    -3 10 11 9.7
    3 10 -11 8.85
    3 -10 11 6.29
    -3 -10 -11 8.6
    -3 -10 -11 7.48
    3 10 -11 6.87
    -3 -10 11 8.48
    -3 10 -11 8.53
    3 -10 -11 8.23
    3 10 11 9.61
    3 10 11 6.25
    3 10 11 6.16
    -3 -10 11 6.58
    0 11 -11 4.03
    0 -11 -11 3.23
    0 -11 -11 3.18
    0 11 11 4.63
    0 11 -11 4.19
    0 -11 11 4.19
    0 -11 11 3.96
    1 -11 11 5.57
    1 11 -11 6.85
    1 11 -11 5.33
    -1 -11 -11 5.68
    1 -11 11 5.4
    -1 11 11 6.81
    1 11 11 5.3
    1 -11 -11 7.19
    -1 -11 11 6.52
    -1 -11 11 5.79
    1 -11 -11 6.18
    -1 11 -11 5.72
    -1 11 -11 6.22
    0 0 -12 -0.02
    0 0 12 -0.06
    0 0 -12 -0.14
    0 0 -12 -0.05
    0 0 12 -0.07
    0 0 12 -0.03
    1 0 -12 122.69
    1 0 12 127.81
    -1 0 12 131.49
    -1 0 12 132.48
    1 0 12 124.64
    -1 0 -12 125.51
    -1 0 -12 129.76
    1 0 -12 130.31
    -1 0 12 127.97
    1 0 -12 126.09
    1 0 12 120.77
    1 0 -12 121.25
    -1 0 -12 128.15
    2 0 -12 22.67
    -2 0 -12 22.44
    2 0 12 22.99
    -2 0 -12 20.5
    -2 0 12 23.94
    -2 0 12 21.89
    2 0 12 23.25
    2 0 -12 23.34
    2 0 12 24.04
    2 0 -12 22.27
    -2 0 -12 21.66
    2 0 -12 22.18
    3 0 -12 -0.14
    3 0 -12 0.36
    -3 0 -12 0.11
    3 0 -12 0.16
    3 0 12 -0.08
    3 0 12 -0.01
    -3 0 12 0.03
    -3 0 -12 0.23
    3 0 12 -0.2
    3 0 -12 0.04
    -3 0 -12 0.07
    -3 0 -12 0.04
    3 0 12 0.09
    -3 0 12 0
    4 0 12 105.91
    4 0 -12 111.3
    -4 0 12 108.85
    4 0 12 112.44
    4 0 -12 112.76
    -4 0 -12 112.99
    4 0 12 114.14
    4 0 -12 109.25
    -4 0 -12 111.12
    -4 0 -12 109.63
    -4 0 12 109.5
    5 0 12 9.42
    5 0 12 10.61
    5 0 -12 9.3
    -5 0 12 10.92
    -5 0 -12 12.13
    -5 0 -12 9.27
    5 0 12 11.78
    5 0 -12 9.77
    5 0 -12 8.57
    -5 0 12 9.91
    6 0 12 1.12
    6 0 -12 0.86
    6 0 -12 2.36
    6 0 -12 0.14
    -6 0 12 1.08
    -6 0 -12 1.41
    6 0 12 1.74
    6 0 12 0.76
    -6 0 -12 0.91
    -6 0 12 1.51
    -7 0 12 12
    7 0 -12 10.47
    -7 0 -12 11.53
    7 0 -12 11.4
    7 0 12 12.21
    -7 0 -12 10.24
    -7 0 12 12.59
    7 0 12 12.1
    0 1 12 68.98
    0 -1 -12 68.3
    0 1 12 72.44
    0 1 -12 67.47
    0 -1 -12 69.2
    0 1 -12 66.24
    0 -1 -12 69.9
    0 -1 12 69.65
    0 -1 12 70.76
    0 1 -12 66.73
    0 -1 -12 66.3
    0 1 12 68.88
    -1 1 12 180.75
    1 1 -12 177.84
    1 -1 12 171.41
    -1 -1 -12 173.4
    -1 -1 -12 174.51
    1 1 -12 174.77
    -1 1 12 172.53
    1 1 -12 170.08
    1 -1 12 180.49
    1 1 -12 165.32
    -1 -1 -12 173.53
    1 -1 -12 175.41
    1 -1 -12 176.04
    -1 1 -12 169.97
    1 1 12 172.48
    -1 -1 12 171.06
    -1 -1 12 178.46
    1 -1 -12 173.85
    1 -1 -12 182.85
    -1 1 -12 175.12
    1 1 12 186.37
    1 1 12 169.12
    -1 -1 12 176.63
    -1 1 -12 168.4
    -2 -1 -12 129.84
    2 1 -12 127.44
    -2 -1 -12 128.71
    2 -1 12 126.85
    -2 1 12 130.54
    -2 1 12 124.43
    2 1 -12 130.88
    -2 -1 -12 129.81
    2 1 -12 132.26
    2 1 -12 133
    2 1 -12 127.83
    2 -1 12 131.11
    2 -1 12 126.6
    2 -1 -12 132.25
    2 1 12 128.21
    -2 1 -12 128.74
    -2 -1 12 128.54
    2 -1 -12 128.62
    2 1 12 131.04
    -2 1 -12 128.98
    -2 1 -12 131.31
    2 1 12 129.86
    -2 1 -12 135.66
    -2 -1 12 129.45
    2 -1 -12 128.26
    -3 1 12 6.19
    -3 -1 -12 4.59
    3 1 -12 4.73
    3 -1 12 5.42
    -3 1 12 5.69
    -3 -1 -12 6.15
    3 -1 12 5.44
    3 -1 12 5.5
    3 1 -12 6.45
    3 1 -12 6.3
    3 1 -12 5.8
    3 1 -12 5.96
    3 -1 -12 5.77
    -3 -1 12 7.41
    -3 -1 12 5.07
    -3 1 -12 6.36
    3 1 12 5.05
    3 -1 -12 4.51
    3 -1 -12 6.18
    -3 1 -12 6.31
    -3 1 -12 6.92
    -3 1 -12 5.69
    3 -1 -12 4.43
    3 1 12 5.86
    3 1 12 5.54
    3 1 12 6.18
    -4 -1 -12 16.77
    4 1 -12 14.53
    4 -1 12 15.12
    -4 -1 -12 13.7
    -4 1 12 14.84
    4 1 -12 14.12
    -4 1 12 13.28
    4 -1 12 14.98
    4 1 -12 15.99
    4 1 -12 15.48
    4 -1 -12 16.19
    -4 -1 12 14.98
    -4 -1 12 13.93
    4 1 12 14.65
    -4 1 -12 16.53
    4 1 12 16.25
    4 -1 -12 16.35
    4 1 12 14.57
    -4 1 -12 16.08
    4 -1 -12 13.88
    -4 1 -12 13.69
    5 -1 12 7.29
    -5 -1 -12 5.74
    5 1 -12 7.28
    5 1 -12 6.86
    5 -1 12 8.87
    -5 1 12 6.14
    5 1 -12 9.62
    -5 1 12 8.77
    -5 -1 -12 6.93
    -5 1 -12 6.32
    5 1 12 7.12
    5 -1 -12 7.24
    5 1 12 7.99
    -5 1 -12 8.09
    -5 -1 12 7.48
    5 -1 -12 6.41
    -5 -1 12 8.26
    5 -1 -12 7.18
    5 1 12 7
    -6 1 12 18.85
    -6 -1 -12 18.57
    -6 -1 -12 15.87
    6 -1 12 17.76
    6 1 -12 14.04
    6 1 -12 16.91
    -6 1 12 21.55
    6 -1 12 16.05
    -6 1 -12 17.65
    6 -1 -12 18.66
    -6 1 -12 17.06
    6 -1 -12 18.2
    6 1 12 18.21
    6 -1 -12 18.11
    6 1 12 16.42
    -6 -1 12 14.57
    -6 -1 12 19.29
    6 1 12 16.92
    7 1 -12 7.37
    7 -1 12 5.87
    -7 1 12 4.57
    -7 1 12 7.18
    -7 -1 -12 8.35
    -7 -1 -12 6.48
    7 -1 12 5.5
    7 1 -12 5.8
    -7 -1 12 5.48
    -7 1 -12 5.92
    7 -1 -12 5.89
    -7 1 -12 5.61
    7 1 12 4.95
    7 -1 -12 6.26
    -7 -1 12 5.61
    7 1 12 5.82
    7 1 12 6.79
    0 -2 -12 1.23
    0 2 12 1.3
    0 2 -12 1.67
    0 2 12 2.28
    0 -2 -12 1.26
    0 2 12 2.06
    0 -2 12 1.33
    0 -2 -12 2.32
    0 -2 -12 1.89
    0 2 -12 1.35
    0 2 -12 1.92
    0 -2 12 1.29
    1 2 -12 79.34
    1 2 -12 73.63
    -1 2 12 71.66
    1 -2 12 74.19
    1 -2 12 75.25
    1 2 -12 67.85
    -1 -2 -12 77.71
    1 2 -12 70.74
    -1 -2 -12 74.54
    1 2 -12 76.04
    -1 2 12 75.71
    -1 -2 -12 70.38
    1 2 12 72.78
    1 -2 -12 71.27
    -1 -2 12 72.58
    -1 -2 12 68.54
    -1 2 -12 72.88
    1 2 12 71.54
    1 -2 -12 73.72
    -1 2 -12 70.7
    1 -2 -12 75.32
    -1 2 -12 77.25
    -1 -2 12 75.44
    1 2 12 77.08
    -1 2 -12 72.7
    2 2 -12 1.52
    -2 2 12 2
    -2 -2 -12 1.65
    2 2 -12 2
    2 -2 12 2.53
    -2 -2 -12 1.9
    2 2 -12 1.11
    -2 2 12 2.55
    2 2 -12 1.62
    2 -2 12 2.45
    2 2 -12 1.92
    -2 -2 -12 2.32
    2 2 -12 1.78
    2 -2 12 2.89
    2 2 12 2.33
    -2 -2 12 2.18
    2 -2 -12 1.85
    2 2 12 2.12
    -2 -2 12 2.33
    -2 2 -12 2.43
    -2 2 -12 2.24
    -2 2 -12 2.32
    2 -2 -12 2.04
    -2 2 -12 1.38
    2 -2 -12 1.98
    2 2 12 1.92
    -3 -2 -12 16.48
    3 2 -12 15.96
    -3 2 12 15.74
    3 -2 12 16.82
    3 2 -12 15.74
    -3 2 12 15.03
    3 -2 12 17.39
    3 -2 12 15.77
    3 2 -12 14.34
    3 2 -12 14.63
    3 2 -12 14.45
    -3 -2 -12 16.18
    3 2 -12 15.98
    3 -2 -12 12.88
    -3 2 -12 15.32
    3 2 12 13.91
    3 -2 -12 13.68
    -3 2 -12 15.81
    3 2 12 13.09
    -3 -2 12 14.66
    -3 2 -12 17.94
    3 -2 -12 13.18
    3 2 12 15.67
    -3 -2 12 14.57
    -4 2 12 52.26
    -4 2 12 53.31
    4 2 -12 52.78
    4 -2 12 58.02
    4 2 -12 55.83
    4 -2 12 56.23
    4 2 -12 55.79
    4 2 -12 53.44
    -4 -2 -12 58.97
    -4 -2 -12 54.83
    4 2 -12 52.87
    4 2 -12 53.77
    4 2 12 57.06
    -4 -2 12 51.37
    4 -2 -12 57.65
    4 2 12 53.38
    4 -2 -12 54.1
    -4 2 -12 55.41
    4 -2 -12 56.79
    -4 2 -12 56.12
    -4 2 -12 58.35
    4 2 12 56.95
    -4 -2 12 51.2
    5 2 -12 28.54
    5 2 -12 28.82
    5 -2 12 26.93
    5 2 -12 29.05
    5 -2 12 28
    -5 2 12 26.96
    -5 -2 -12 28.07
    -5 2 12 26.86
    -5 -2 -12 27.88
    5 2 -12 28
    5 2 12 28.35
    5 -2 -12 26.28
    -5 -2 12 23.96
    5 2 12 26.57
    5 2 12 25.99
    5 -2 -12 31.68
    -5 2 -12 28.52
    -5 2 -12 28.58
    5 -2 -12 27.39
    6 -2 12 11.71
    -6 -2 -12 15.77
    6 2 -12 12.21
    -6 2 12 13.34
    -6 -2 -12 11.25
    6 2 -12 12.71
    6 -2 12 13.38
    -6 2 12 14.57
    6 2 12 11.64
    -6 -2 12 14.65
    6 -2 -12 13.06
    -6 2 -12 13.37
    6 2 12 10.55
    -6 2 -12 12.88
    6 -2 -12 11.5
    6 2 12 15.19
    6 -2 -12 9.98
    0 -3 -12 13.28
    0 -3 -12 15.28
    0 3 12 13.9
    0 -3 12 11.55
    0 3 -12 14.1
    0 3 12 14.9
    0 -3 -12 13.17
    0 3 -12 14.26
    0 -3 12 14.55
    0 -3 -12 15.08
    0 3 -12 15.02
    0 3 -12 15.37
    1 -3 12 87.33
    -1 -3 -12 84.79
    1 3 -12 87.89
    -1 -3 -12 85.97
    1 3 -12 82.19
    1 3 -12 89.99
    -1 3 12 89.39
    1 -3 12 84.46
    1 3 -12 87.88
    -1 3 12 83.47
    1 -3 12 82.18
    -1 -3 -12 90
    1 3 -12 82.24
    -1 3 -12 89.43
    1 -3 -12 89.23
    -1 -3 12 84.07
    -1 -3 12 87.39
    -1 3 -12 90.08
    -1 3 -12 88.64
    1 -3 -12 84.33
    1 -3 -12 85.86
    1 3 12 83.47
    1 3 12 90.58
    1 -3 -12 87.43
    1 3 12 85.72
    -1 3 -12 85.21
    2 -3 12 12.58
    2 3 -12 14.16
    -2 -3 -12 12.15
    -2 3 12 13.72
    2 3 -12 12.33
    2 3 -12 11.01
    2 3 -12 14.86
    2 3 -12 11.29
    2 -3 12 12.41
    -2 3 12 12.72
    -2 -3 -12 11.68
    2 -3 12 11.4
    -2 -3 -12 12.95
    2 3 -12 12.87
    2 3 12 14.12
    2 3 12 15.96
    -2 -3 12 13.47
    2 3 12 14.5
    -2 3 -12 13.35
    -2 3 -12 12.43
    2 -3 -12 13.47
    -2 3 -12 14.01
    -2 -3 12 12.05
    -2 3 -12 13.8
    2 -3 -12 10.84
    2 -3 -12 12.61
    3 3 -12 70.89
    -3 -3 -12 75.49
    -3 3 12 65.57
    3 3 -12 77.09
    3 3 -12 68.51
    3 3 -12 69.07
    3 3 -12 71.37
    3 -3 12 72.9
    -3 -3 -12 67.86
    3 3 -12 67.89
    3 -3 12 71.79
    3 -3 12 67.17
    -3 3 12 69.79
    -3 3 -12 66.6
    -3 -3 12 67.75
    3 3 12 69.87
    3 -3 -12 71.07
    3 -3 -12 68.06
    3 3 12 67
    -3 3 -12 73.51
    3 -3 -12 71.44
    -3 -3 12 68.59
    -3 3 -12 73.94
    3 3 12 68.63
    -4 3 12 17.38
    4 3 -12 19.98
    -4 -3 -12 18.55
    4 3 -12 19.65
    -4 -3 -12 17.18
    4 3 -12 19.04
    -4 3 12 20.08
    4 3 -12 17.29
    4 3 -12 19.11
    4 -3 12 20.18
    4 -3 12 17.02
    4 -3 12 15.99
    4 3 -12 19.57
    4 -3 -12 18.59
    -4 -3 12 19.66
    -4 3 -12 18.91
    4 -3 -12 18.42
    -4 3 -12 18.86
    4 3 12 17.61
    -4 3 -12 19.54
    4 3 12 19.51
    4 3 12 18.05
    4 -3 -12 18.99
    -5 3 12 1.09
    -5 -3 -12 1.61
    -5 -3 -12 1.11
    5 3 -12 0.59
    -5 3 12 0.97
    5 3 -12 0.37
    5 -3 12 1.05
    5 3 -12 0.79
    5 3 -12 1
    5 -3 -12 1.91
    -5 -3 12 1.21
    5 -3 -12 0.86
    -5 3 -12 1.17
    5 3 12 1.7
    5 3 12 0.29
    5 -3 -12 1.09
    -5 3 -12 0.64
    5 3 12 0.44
    6 3 -12 1.47
    -6 3 12 1.45
    -6 3 12 1.09
    6 3 -12 2.16
    -6 -3 -12 2.32
    6 -3 12 1
    6 3 -12 1.29
    6 3 12 1.57
    -6 -3 12 2.14
    6 -3 -12 0.83
    6 -3 -12 1.98
    6 -3 -12 1.56
    6 3 12 1.97
    -6 3 -12 1.15
    0 4 -12 0.21
    0 -4 -12 0.27
    0 4 -12 0.31
    0 -4 -12 0.49
    0 4 12 0.07
    0 -4 -12 0.08
    0 4 -12 0.15
    0 -4 -12 0.41
    0 -4 12 0.03
    0 4 12 0.04
    0 4 -12 0.21
    0 -4 12 0.17
    0 4 12 0.31
    1 4 -12 88.36
    -1 4 12 87.58
    1 4 -12 87.4
    1 -4 12 90.87
    -1 -4 -12 93.02
    1 -4 12 89.99
    -1 -4 -12 90.76
    1 4 -12 91.93
    -1 -4 -12 92.98
    1 4 -12 97.48
    -1 4 12 93.78
    -1 -4 12 93.39
    1 -4 -12 93.18
    -1 4 -12 90.45
    1 -4 -12 91.05
    -1 -4 12 86.44
    1 4 12 91.03
    -1 4 -12 93.54
    1 4 12 95.75
    1 4 12 93.73
    1 -4 -12 89.98
    -1 4 -12 92
    -1 4 -12 91.78
    -2 -4 -12 55.08
    2 -4 12 57.45
    -2 4 12 56.67
    -2 -4 -12 55.61
    2 4 -12 55.88
    -2 4 12 58.24
    -2 -4 -12 55.79
    2 4 -12 53.93
    2 -4 12 54.36
    2 4 -12 55.24
    2 4 -12 53.77
    2 4 -12 53.48
    2 4 -12 56.06
    2 4 12 56.64
    -2 -4 12 54.95
    2 4 12 53.88
    2 4 12 54.41
    2 -4 -12 53.53
    2 -4 -12 54.4
    -2 4 -12 56.09
    -2 4 -12 58.77
    -2 4 -12 52.14
    2 -4 -12 55.27
    -2 -4 12 56.04
    3 4 -12 22.81
    3 4 -12 23.26
    3 4 -12 24.45
    -3 -4 -12 22.44
    -3 -4 -12 22.65
    3 4 -12 21.42
    -3 4 12 22.48
    3 4 -12 23.17
    -3 4 12 23.34
    3 -4 12 24.91
    3 -4 12 23.99
    3 4 -12 22.57
    3 -4 -12 22.77
    3 4 12 22.02
    3 -4 -12 22.25
    3 4 12 24.28
    -3 4 -12 22.78
    3 -4 -12 22.06
    3 4 12 22.9
    -3 -4 12 19.73
    -3 -4 12 21.47
    -3 4 -12 21.72
    4 -4 12 7.12
    4 -4 12 5.81
    -4 -4 -12 5.2
    4 4 -12 5.73
    4 4 -12 5.34
    -4 4 12 6.16
    4 4 -12 5.72
    4 4 -12 5.98
    4 4 -12 6.35
    -4 -4 -12 4.43
    4 4 -12 3.97
    -4 4 12 6.06
    -4 4 -12 5.88
    4 4 12 6.23
    -4 4 -12 4.98
    4 4 12 5.15
    4 -4 -12 5.26
    4 -4 -12 6.81
    -5 4 12 23.54
    5 4 -12 25.92
    5 -4 12 26.87
    -5 -4 -12 24.92
    5 4 -12 25.38
    5 4 -12 22.83
    5 4 -12 28.09
    -5 -4 -12 23.65
    5 4 -12 25.05
    -5 4 12 23.6
    5 -4 -12 27.39
    -5 -4 12 23.02
    5 -4 -12 25.3
    5 -4 -12 24.88
    -5 4 -12 25.93
    5 4 12 25.2
    5 4 12 24.45
    -6 -4 -12 0.3
    6 -4 12 0.61
    6 4 -12 0.2
    6 4 -12 0.25
    -6 4 12 0.95
    -6 4 12 -0.07
    6 4 -12 0.23
    6 -4 -12 0.27
    -6 -4 12 0.21
    6 -4 -12 -0.11
    -6 4 -12 0.41
    6 4 12 0.31
    6 4 12 0.35
    6 -4 -12 0.53
    0 5 -12 2.18
    0 -5 12 1.76
    0 5 -12 1.58
    0 5 -12 1.95
    0 5 -12 1.71
    0 5 12 1.83
    0 -5 12 2.07
    0 -5 -12 2.16
    0 -5 -12 2.12
    0 5 12 1.68
    0 -5 -12 1.96
    0 5 12 1.82
    0 -5 -12 1.73
    0 5 12 1.46
    -1 5 12 21.67
    1 5 -12 21.75
    1 5 -12 23.5
    1 5 -12 21.94
    -1 5 12 22.46
    -1 -5 -12 23.35
    1 -5 12 21.63
    -1 -5 -12 24.15
    1 5 -12 23.71
    -1 -5 -12 23.97
    1 -5 12 25.17
    1 5 12 25.35
    1 -5 -12 25.34
    -1 5 -12 25.37
    1 5 12 23.34
    1 -5 -12 22.8
    -1 5 -12 24.49
    -1 -5 12 22.44
    1 5 12 23.52
    -1 -5 12 23.26
    -1 5 -12 25.39
    1 -5 -12 22.18
    -2 5 12 39.57
    2 5 -12 37.06
    2 5 -12 36.1
    2 5 -12 39.71
    -2 -5 -12 38.77
    2 -5 12 38.66
    2 5 -12 39.28
    2 5 -12 37.55
    -2 5 12 37.92
    -2 -5 -12 39.71
    2 5 -12 38.44
    2 -5 12 40.74
    2 -5 -12 38.57
    2 5 12 41.49
    2 -5 -12 38.17
    -2 5 -12 39.12
    -2 5 -12 37.76
    -2 -5 12 37.14
    2 -5 -12 39.56
    2 5 12 40.54
    -2 -5 12 40.05
    -2 5 -12 38.34
    3 -5 12 103.77
    3 5 -12 100.27
    -3 5 12 101.92
    3 5 -12 100.47
    -3 -5 -12 103.8
    3 5 -12 105.12
    -3 -5 -12 100.35
    3 -5 12 102.04
    -3 5 12 104.63
    3 5 -12 102.06
    3 5 -12 103.89
    3 5 -12 101.25
    -3 5 -12 103.49
    3 -5 -12 104.46
    -3 -5 12 102.77
    -3 -5 12 105.86
    -3 5 -12 100.18
    3 5 12 96.72
    3 -5 -12 100.08
    3 5 12 104.83
    4 5 -12 23.48
    4 5 -12 24.97
    4 5 -12 24.66
    4 -5 12 26.71
    4 5 -12 19.9
    -4 -5 -12 26.81
    -4 5 12 27.59
    -4 5 12 22.62
    -4 -5 -12 24.46
    4 5 -12 24.46
    4 -5 12 25.55
    4 5 -12 26.44
    4 -5 -12 24.19
    4 -5 -12 22.75
    4 5 12 25.43
    4 5 12 21.62
    -4 5 -12 21.98
    -5 -5 -12 2.58
    5 -5 12 3.27
    5 5 -12 3.71
    5 5 -12 2.06
    -5 -5 -12 1.99
    5 5 -12 2.01
    5 5 -12 3.49
    -5 5 12 1.88
    -5 5 12 2.33
    5 5 12 2.53
    5 -5 -12 2.71
    5 -5 -12 2.89
    5 5 12 2.71
    -5 5 -12 3.66
    6 5 -12 2.5
    -6 -5 -12 2.4
    6 5 -12 2.31
    6 -5 12 1.95
    -6 5 12 3.79
    -6 5 12 3.5
    6 -5 -12 2.74
    -6 -5 12 2.41
    6 5 12 4.06
    6 -5 -12 2.37
    -6 5 -12 2.56
    6 5 12 3.54
    0 6 12 30.34
    0 -6 12 30.12
    0 -6 -12 30.22
    0 6 -12 33.72
    0 6 -12 30.47
    0 6 -12 27.11
    0 6 12 30.23
    0 -6 -12 28.84
    0 6 -12 27.13
    0 -6 12 27.88
    0 -6 -12 28.42
    -1 6 12 29.37
    1 -6 12 29.22
    1 -6 12 32.21
    1 6 -12 32.57
    -1 6 12 31.11
    -1 -6 -12 30.04
    -1 -6 -12 33.33
    -1 -6 -12 31.43
    1 6 -12 30.92
    1 6 -12 27.76
    -1 -6 12 34.42
    -1 6 -12 33.04
    -1 6 -12 31.82
    1 6 12 31.85
    1 -6 -12 34.52
    1 -6 -12 34.61
    1 6 12 37.31
    1 6 12 32.87
    -1 -6 12 31.43
    2 -6 12 8.41
    2 -6 12 6.43
    -2 6 12 7.36
    2 6 -12 7.2
    2 6 -12 7.74
    2 6 -12 5.72
    -2 -6 -12 6.45
    -2 -6 -12 7.08
    -2 6 12 5.87
    2 6 -12 6.62
    2 6 12 8.12
    -2 -6 12 7.06
    2 -6 -12 8.5
    -2 6 -12 7.39
    2 -6 -12 7.93
    2 -6 -12 7.71
    -2 6 -12 6.99
    -2 -6 12 6.54
    2 6 12 7.97
    2 6 12 7.76
    3 6 -12 4.97
    3 -6 12 5.55
    3 6 -12 5.2
    3 6 -12 5.89
    -3 -6 -12 5.26
    3 -6 12 5.15
    -3 6 12 4.9
    3 6 -12 4.63
    -3 6 12 6.15
    -3 -6 -12 4.94
    3 6 -12 6.37
    -3 6 -12 5.32
    3 -6 -12 3.94
    -3 -6 12 5.33
    -3 -6 12 4.88
    3 -6 -12 6.22
    3 6 12 5.13
    -3 6 -12 5.48
    3 6 12 6.03
    4 6 -12 11.78
    4 6 -12 11.04
    4 6 -12 12.4
    4 -6 12 13.08
    4 -6 12 9.84
    4 6 -12 10.02
    -4 -6 -12 10.73
    -4 6 12 10.91
    -4 6 12 12.13
    4 6 -12 10.85
    -4 -6 -12 11.46
    4 6 12 10.83
    4 6 12 12.02
    4 -6 -12 13.02
    4 -6 -12 10.56
    -4 6 -12 12.08
    -4 -6 12 11.65
    -5 -6 -12 0.02
    -5 6 12 -0.27
    -5 6 12 0.47
    5 6 -12 0.11
    5 6 -12 0.16
    5 6 -12 0.14
    -5 -6 -12 0.07
    5 6 -12 0.13
    5 -6 12 0.68
    5 -6 -12 0.51
    -5 -6 12 0.27
    5 6 12 0.58
    -5 6 -12 -0.04
    5 -6 -12 0.02
    5 6 12 0.32
    0 -7 -12 14.5
    0 7 12 14.97
    0 -7 12 14.53
    0 7 12 15.54
    0 -7 -12 13.01
    0 7 -12 14.3
    0 -7 12 13.15
    0 7 -12 15.39
    -1 7 12 29.73
    1 -7 12 28.48
    1 7 -12 31.35
    1 7 -12 28.56
    -1 -7 -12 28.82
    1 -7 12 27.15
    -1 7 12 32.59
    1 7 -12 29.22
    -1 -7 -12 28.14
    -1 -7 -12 29.5
    -1 -7 12 30.49
    1 -7 -12 32.17
    -1 7 -12 30.68
    1 7 12 33.5
    1 -7 -12 26.88
    -1 7 -12 29.01
    1 7 12 31
    1 7 12 28
    2 7 -12 35.62
    2 -7 12 33.07
    2 -7 12 36.61
    2 7 -12 34.92
    -2 7 12 31.28
    -2 -7 -12 36.74
    -2 7 12 38.87
    -2 -7 -12 31.94
    2 7 -12 39.1
    2 7 -12 35.93
    -2 7 -12 34.95
    2 -7 -12 35.1
    -2 -7 12 33.36
    2 -7 -12 38.68
    2 7 12 34.08
    2 7 12 34.4
    -2 7 -12 33.99
    2 7 12 36.58
    3 -7 12 8.23
    3 -7 12 9.85
    3 7 -12 10.22
    -3 -7 -12 9.57
    3 7 -12 8.72
    3 7 -12 10.01
    -3 -7 -12 9.31
    -3 7 12 11.25
    3 7 -12 10.42
    -3 7 12 7.67
    3 7 12 10.69
    -3 7 -12 9.82
    -3 7 -12 9.83
    3 7 12 10.05
    -3 -7 12 10.23
    3 -7 -12 8.99
    4 7 -12 8.48
    -4 -7 -12 7.18
    4 7 -12 8.02
    -4 -7 -12 8.32
    -4 7 12 5.16
    4 7 -12 6.6
    -4 7 12 6.88
    4 -7 12 7.74
    4 -7 12 8.46
    4 7 -12 8.29
    -4 -7 12 6.99
    -4 7 -12 6.17
    4 -7 -12 7.75
    4 7 12 7.09
    4 -7 -12 7.65
    4 7 12 7.33
    -5 -7 -12 0.41
    5 7 -12 2
    -5 -7 -12 0.59
    5 -7 12 0.72
    -5 7 12 0.45
    5 7 -12 0.91
    5 -7 12 0.65
    5 7 -12 1.28
    -5 7 12 0.31
    5 7 12 0.14
    5 -7 -12 -0.01
    5 -7 -12 0.6
    5 7 12 0.48
    -5 7 -12 0.67
    0 8 12 89.36
    0 -8 12 93.96
    0 8 12 86.91
    0 8 -12 90
    0 8 -12 84.96
    0 -8 -12 90.68
    0 -8 -12 90.68
    1 8 -12 16.75
    1 8 -12 14.66
    1 -8 12 15.91
    -1 8 12 14.89
    1 -8 12 14.03
    -1 -8 -12 15.34
    -1 -8 -12 14.33
    -1 -8 -12 13.03
    -1 8 12 14.54
    -1 8 -12 15.51
    1 8 12 10.85
    1 8 12 15.42
    1 -8 -12 14.2
    -1 -8 12 13.86
    -1 8 -12 13.41
    1 -8 -12 13.89
    2 -8 12 9.02
    -2 -8 -12 10.34
    2 8 -12 8.33
    2 8 -12 11.1
    2 -8 12 10.68
    -2 8 12 11.43
    -2 -8 -12 8.92
    -2 8 12 10.28
    2 8 12 9.68
    -2 8 -12 10.23
    2 -8 -12 10.24
    2 -8 -12 8.49
    2 8 12 9.95
    -2 8 -12 12.66
    2 8 12 10.58
    -2 -8 12 10.39
    -3 8 12 3.66
    3 -8 12 3.7
    3 8 -12 3.18
    -3 8 12 3.93
    3 8 -12 3.35
    -3 -8 -12 3.22
    -3 -8 -12 3.01
    3 -8 12 2.96
    3 8 12 3.87
    3 8 12 5.15
    -3 -8 12 4.44
    3 -8 -12 4.12
    -3 8 -12 2.9
    -3 8 -12 4.4
    3 8 12 3.57
    4 8 -12 21.26
    -4 -8 -12 21.12
    4 8 -12 20.9
    4 -8 12 23.32
    4 8 -12 22.13
    4 -8 12 22.95
    -4 -8 -12 21.54
    -4 8 12 21.46
    -4 8 12 22.13
    4 8 12 21.41
    -4 -8 12 22.63
    -4 8 -12 25.74
    4 -8 -12 23.4
    4 8 12 22.26
    0 -9 -12 1.76
    0 9 12 1.97
    0 -9 12 1.73
    0 9 -12 1.05
    0 -9 -12 1.9
    0 9 12 1.84
    0 9 -12 1.82
    -1 9 12 12.38
    1 9 -12 13.59
    -1 -9 -12 12.73
    1 -9 12 12.57
    -1 9 12 12.56
    1 9 -12 12.58
    -1 -9 12 12.56
    1 9 12 14.07
    1 -9 -12 8.46
    -1 9 -12 11.34
    1 -9 -12 12.98
    1 9 12 13.81
    -1 9 -12 9.4
    -2 9 12 5.05
    -2 -9 -12 6.67
    -2 9 12 6.52
    2 9 -12 6.87
    2 -9 12 7.05
    -2 -9 -12 7.48
    2 9 -12 6
    2 -9 -12 9.32
    2 9 12 5.12
    2 9 12 6.7
    -2 9 -12 6.68
    2 -9 -12 6.61
    -2 9 -12 5.74
    2 9 12 8.24
    -2 -9 12 6.81
    -3 9 12 4.32
    3 -9 12 7.51
    3 -9 12 6.12
    -3 -9 -12 7.3
    3 9 -12 6.8
    3 9 -12 6.78
    -3 -9 -12 6.44
    -3 9 12 6.23
    -3 9 -12 5.97
    3 9 12 6.23
    3 -9 -12 6.26
    3 9 12 5.55
    3 9 12 4.99
    -3 -9 12 4.46
    -3 -9 12 5.35
    4 9 -12 4.73
    -4 -9 -12 4.06
    4 -9 12 3.34
    4 -9 12 4.5
    -4 9 12 3.9
    -4 -9 -12 2.85
    4 9 -12 4.55
    4 9 12 3.52
    4 -9 -12 4.87
    4 9 12 3.78
    -4 -9 12 2.4
    -4 9 -12 4.37
    0 10 12 1.27
    0 10 12 0.61
    0 -10 -12 1.21
    0 10 -12 1.31
    0 -10 -12 1.37
    0 10 -12 0.75
    0 -10 12 0.17
    1 10 -12 18.15
    1 10 -12 16.28
    -1 -10 -12 15.13
    1 -10 12 14.9
    -1 10 12 16.57
    1 10 12 16.3
    -1 -10 12 16.12
    -1 -10 12 16.63
    1 -10 -12 17.37
    1 -10 -12 14.83
    -1 10 -12 13.93
    1 10 12 17.56
    -1 10 -12 14.67
    2 10 -12 2.45
    2 -10 12 2.74
    -2 10 12 2.18
    -2 -10 -12 2.24
    2 10 -12 1.95
    -2 -10 -12 2.11
    2 -10 -12 3.03
    2 10 12 1.88
    -2 -10 12 3.84
    -2 10 -12 3.43
    -2 10 -12 2.79
    2 10 12 1.74
    -2 -10 12 2.33
    0 0 13 -0.05
    0 0 -13 -0.11
    0 0 -13 -0.06
    0 0 13 -0.02
    0 0 13 -0.05
    0 0 -13 -0.02
    1 0 -13 -0.2
    1 0 -13 -0.07
    1 0 -13 0.13
    -1 0 -13 0.01
    -1 0 -13 0.13
    -1 0 13 0.09
    -1 0 -13 -0.11
    1 0 13 0
    1 0 -13 0
    -1 0 13 -0.01
    1 0 13 0.08
    1 0 13 -0.06
    -1 0 13 -0.14
    -2 0 -13 168.49
    2 0 -13 165.23
    2 0 13 164.22
    2 0 13 166.24
    -2 0 -13 163.68
    2 0 -13 164.81
    -2 0 -13 164
    2 0 13 171.8
    -2 0 -13 170.43
    -2 0 13 156.34
    -2 0 13 163.34
    2 0 -13 169.57
    2 0 -13 173.49
    -3 0 13 -0.14
    3 0 13 0.16
    3 0 13 -0.01
    3 0 -13 0.02
    3 0 13 -0.02
    3 0 -13 -0.05
    -3 0 -13 0.06
    -3 0 13 0.21
    3 0 -13 0.27
    -3 0 -13 0.07
    -3 0 -13 0.04
    3 0 13 -0.02
    3 0 -13 0.24
    -4 0 -13 2.84
    4 0 13 2.93
    4 0 -13 1.74
    4 0 -13 3.01
    4 0 13 2.4
    -4 0 13 3.53
    -4 0 -13 2.47
    -4 0 -13 2.51
    4 0 -13 3.88
    4 0 13 3.01
    -4 0 13 3.71
    5 0 -13 12.8
    -5 0 -13 11.32
    -5 0 13 11.5
    -5 0 13 9.23
    -5 0 -13 10.32
    5 0 13 11.6
    5 0 13 12.24
    5 0 -13 10.31
    5 0 -13 10.63
    5 0 13 10.37
    -6 0 13 -0.13
    6 0 -13 -0.03
    6 0 13 -0.12
    -6 0 -13 -0.06
    6 0 13 -0.02
    -6 0 13 -0.12
    6 0 -13 -0.14
    -6 0 -13 -0.1
    6 0 -13 0.27
    0 1 -13 0.08
    0 1 13 0.11
    0 1 13 0.18
    0 -1 -13 0.3
    0 1 -13 0.19
    0 -1 -13 0.19
    0 -1 -13 0.1
    0 -1 13 0.25
    0 1 13 0.06
    0 -1 -13 0.33
    0 -1 13 0.05
    0 1 -13 0.21
    -1 -1 -13 61.18
    1 1 -13 62.2
    1 -1 13 58.58
    1 1 -13 60.02
    1 -1 13 57.94
    -1 -1 -13 58.01
    -1 1 13 62.58
    -1 -1 -13 60.72
    1 1 -13 60.27
    1 1 -13 60.56
    -1 1 13 61.98
    -1 1 13 58.54
    -1 -1 13 65.23
    -1 -1 13 60.97
    -1 -1 13 62.56
    -1 1 -13 62.88
    1 -1 -13 64.38
    -1 1 -13 56.94
    1 -1 -13 63.48
    1 1 13 64.74
    -1 1 -13 62.24
    1 1 13 64.46
    1 -1 -13 61.85
    1 -1 -13 60.84
    1 1 13 66.17
    2 1 -13 2.08
    2 1 -13 2.88
    2 1 -13 2.68
    2 -1 13 1.91
    -2 -1 -13 2.57
    -2 -1 -13 3.76
    -2 -1 -13 3.37
    -2 1 13 2.72
    -2 1 13 3.33
    2 1 -13 3.62
    2 -1 13 2.51
    2 1 13 2.73
    2 1 13 2.32
    -2 -1 13 2.95
    2 -1 -13 2.62
    -2 1 -13 2.7
    2 -1 -13 1.52
    2 -1 -13 1.64
    -2 1 -13 2.86
    2 1 13 2.64
    -2 1 -13 2.69
    -2 -1 13 3.44
    -2 1 -13 3.05
    3 -1 13 40.29
    3 1 -13 39.45
    3 -1 13 40.59
    3 1 -13 39.77
    3 1 -13 43.63
    -3 -1 -13 39.95
    -3 1 13 41.66
    3 -1 13 40.25
    -3 -1 -13 40.34
    -3 1 13 37.96
    3 1 -13 39.66
    -3 -1 13 38.59
    3 -1 -13 38.6
    3 -1 -13 39.92
    3 1 13 37.93
    -3 1 -13 36.78
    -3 1 -13 39.09
    3 -1 -13 40.51
    -3 1 -13 42.24
    3 -1 -13 38.5
    3 1 13 38.74
    -3 -1 13 40.91
    -3 1 -13 40.42
    3 1 13 40.99
    -4 1 13 11.34
    4 1 -13 11.33
    4 1 -13 12.84
    4 1 -13 11.68
    -4 1 13 10.81
    -4 -1 -13 10.87
    4 -1 13 11.2
    4 -1 13 10.05
    -4 -1 -13 9.1
    4 1 -13 10.81
    -4 -1 13 11.24
    -4 1 -13 9.64
    -4 1 -13 10.4
    4 -1 -13 10.31
    -4 1 -13 12.36
    -4 -1 13 13.15
    4 1 13 9.5
    4 1 13 9.82
    4 -1 -13 9.79
    4 1 13 11.5
    4 -1 -13 12.49
    5 -1 13 2
    -5 -1 -13 0.88
    5 1 -13 0.67
    -5 -1 -13 1.72
    5 -1 13 1.83
    -5 1 13 1.29
    -5 1 13 1.69
    5 1 -13 0.27
    5 1 -13 0.93
    5 -1 -13 2.94
    -5 1 -13 1.37
    -5 -1 13 1.51
    5 1 13 1.39
    -5 1 -13 1.7
    5 1 13 3.24
    5 1 13 1.78
    5 -1 -13 1.63
    -5 -1 13 1.02
    5 -1 -13 1.63
    6 -1 13 2.57
    6 -1 13 3.67
    -6 -1 -13 3.89
    -6 1 13 4.22
    6 1 -13 4.92
    6 1 -13 4.28
    -6 1 13 3.92
    6 1 -13 5.5
    -6 -1 -13 4.45
    -6 1 -13 2.53
    -6 -1 13 4.46
    6 1 13 3.81
    -6 -1 13 3.37
    6 -1 -13 2.53
    6 1 13 3.65
    -6 1 -13 3.83
    6 1 13 4.19
    6 -1 -13 3.9
    6 -1 -13 3.5
    0 2 13 1.04
    0 -2 -13 0.86
    0 -2 13 1.04
    0 2 -13 0.87
    0 -2 13 0.83
    0 -2 -13 0.73
    0 2 -13 0.63
    0 -2 -13 1.09
    0 2 13 1.04
    0 2 13 0.81
    0 -2 -13 1.04
    0 2 -13 0.45
    -1 -2 -13 19.08
    -1 -2 -13 19.18
    1 2 -13 19.33
    1 -2 13 21.11
    1 2 -13 20.49
    1 -2 13 20.56
    -1 2 13 20.08
    1 2 -13 20.22
    -1 -2 -13 18.9
    -1 2 13 20.06
    1 2 -13 19.6
    -1 -2 13 19.17
    1 -2 -13 18.66
    1 2 13 19.43
    1 2 13 19.63
    -1 2 -13 18.68
    1 -2 -13 22.02
    -1 2 -13 21.54
    1 -2 -13 20.11
    -1 -2 13 20.77
    1 2 13 19.18
    1 -2 -13 18.13
    -1 2 -13 18.05
    2 2 -13 14.45
    -2 2 13 16.33
    2 -2 13 19.21
    -2 -2 -13 15.71
    2 2 -13 15.92
    -2 2 13 16.48
    2 2 -13 15.37
    2 -2 13 16.18
    -2 -2 -13 14.38
    2 2 -13 14.7
    2 -2 13 13.53
    -2 -2 -13 16.11
    2 2 -13 14.92
    -2 2 -13 17.16
    -2 -2 13 17.06
    2 -2 -13 15.93
    2 2 13 14.78
    2 -2 -13 16.33
    -2 -2 13 13.71
    2 -2 -13 13.84
    -2 2 -13 13.9
    2 2 13 15.65
    -2 2 -13 17
    2 2 13 15.72
    -2 2 -13 15.62
    -2 -2 13 15.01
    3 -2 13 6.27
    -3 2 13 7.87
    -3 -2 -13 5.88
    3 -2 13 6.5
    3 -2 13 6.74
    3 2 -13 6.99
    3 2 -13 7.91
    3 2 -13 6.97
    3 2 -13 6.36
    -3 2 13 6.88
    -3 -2 -13 5.55
    3 2 -13 7.36
    3 2 -13 7.35
    3 2 13 5.77
    -3 -2 13 5.61
    -3 2 -13 7.54
    3 -2 -13 6.72
    -3 2 -13 6.27
    3 2 13 6.22
    -3 2 -13 5.85
    -3 -2 13 6.91
    3 -2 -13 6.92
    3 2 13 6.28
    3 -2 -13 7.1
    4 2 -13 13.39
    -4 2 13 14.05
    -4 -2 -13 14.79
    4 2 -13 14.22
    4 2 -13 14.81
    4 2 -13 14.24
    -4 -2 -13 13.55
    4 -2 13 14.77
    4 -2 13 12.82
    -4 2 13 14.17
    4 2 -13 14.21
    4 -2 -13 13.58
    4 2 13 13.48
    -4 2 -13 14.2
    -4 -2 13 12.63
    4 2 13 13.08
    4 -2 -13 14.45
    -4 -2 13 13.06
    4 2 13 11.43
    4 -2 -13 12.11
    -4 2 -13 16.12
    -4 2 -13 13.31
    5 2 -13 12.43
    -5 -2 -13 12.4
    5 -2 13 13.47
    5 2 -13 13.49
    -5 2 13 11.67
    -5 2 13 12.93
    5 -2 13 12.05
    5 2 -13 12.2
    -5 -2 -13 12.48
    5 2 -13 12.16
    5 -2 -13 10.92
    5 2 13 12.78
    5 -2 -13 11.23
    -5 -2 13 11.66
    5 2 13 12.93
    -5 -2 13 10.18
    -5 2 -13 15.49
    5 -2 -13 14.3
    5 2 13 12.7
    -6 -2 -13 6.29
    -6 2 13 6.56
    6 -2 13 7.64
    6 2 -13 6.13
    6 -2 13 6.27
    -6 -2 -13 6.91
    -6 2 13 7.31
    6 2 -13 6.1
    -6 -2 13 7.85
    6 2 13 6.12
    6 -2 -13 6.66
    -6 -2 13 5.84
    6 2 13 6.93
    -6 2 -13 7.28
    6 -2 -13 5.11
    6 -2 -13 7.07
    6 2 13 7.72
    0 3 -13 30.01
    0 3 13 29.5
    0 -3 13 27.38
    0 3 -13 28.5
    0 -3 -13 30.68
    0 3 13 27.06
    0 3 -13 27.62
    0 -3 13 27.38
    0 -3 -13 25.72
    0 -3 -13 28.31
    0 3 13 25.69
    -1 -3 -13 23.11
    1 -3 13 22.32
    -1 3 13 21.86
    1 3 -13 22.52
    1 3 -13 19.84
    1 3 -13 21.56
    -1 3 13 19.74
    -1 -3 -13 20.24
    1 3 -13 22.41
    1 -3 13 23.43
    -1 -3 -13 21.64
    1 -3 13 22.37
    1 3 -13 21.82
    -1 -3 13 24.84
    -1 -3 13 23.38
    1 -3 -13 23.01
    -1 3 -13 24.97
    1 3 13 21.83
    1 -3 -13 19.43
    -1 3 -13 21.44
    1 -3 -13 21.25
    1 3 13 23.26
    -1 3 -13 22.87
    1 3 13 21.97
    2 -3 13 50.26
    2 3 -13 48.55
    -2 -3 -13 53.75
    2 -3 13 50.77
    -2 3 13 50.31
    2 3 -13 53.47
    2 3 -13 51.41
    -2 -3 -13 49.33
    2 -3 13 52.15
    2 3 -13 52.33
    -2 3 13 50.65
    2 3 -13 52.85
    -2 -3 -13 49.62
    2 3 -13 56.58
    2 3 13 53.85
    -2 -3 13 52.77
    -2 3 -13 48.19
    2 -3 -13 53.19
    -2 3 -13 51.62
    -2 3 -13 49.66
    2 -3 -13 55.15
    2 3 13 50.13
    -2 -3 13 51.12
    -2 -3 13 50.02
    2 -3 -13 52.97
    2 3 13 48.4
    3 -3 13 6.98
    3 -3 13 6.49
    3 3 -13 6.54
    3 3 -13 6.58
    -3 3 13 6.31
    3 3 -13 6.85
    -3 -3 -13 7.02
    3 3 -13 7.12
    3 3 -13 6.28
    3 -3 13 7.67
    -3 3 13 5.73
    3 3 -13 5.66
    -3 -3 -13 6.37
    -3 -3 13 8.44
    3 -3 -13 6.76
    3 3 13 7.28
    3 -3 -13 6.95
    -3 3 -13 7.28
    -3 -3 13 6.78
    3 3 13 6.41
    -3 3 -13 6.55
    3 3 13 7.68
    3 -3 -13 5.22
    4 -3 13 23.11
    4 3 -13 22.02
    4 3 -13 24.2
    4 -3 13 22.27
    4 3 -13 22.24
    4 3 -13 21.6
    4 3 -13 22.1
    -4 3 13 23.21
    -4 -3 -13 24.73
    -4 -3 -13 25.16
    4 3 -13 23.35
    -4 3 13 24.05
    -4 3 -13 23.46
    4 -3 -13 23.46
    4 3 13 23.13
    -4 3 -13 26.46
    4 3 13 27.74
    -4 -3 13 24.08
    4 3 13 20.89
    -4 -3 13 21.58
    4 -3 -13 24.89
    -5 -3 -13 18.93
    5 -3 13 17.99
    -5 3 13 16.54
    5 3 -13 18.51
    5 3 -13 16.77
    -5 -3 -13 18.53
    5 3 -13 17.83
    -5 3 13 17.58
    5 3 -13 17.97
    5 -3 -13 17.31
    -5 -3 13 16.91
    5 -3 -13 15.71
    -5 -3 13 14.77
    5 3 13 16.5
    5 3 13 16.97
    5 3 13 15.11
    -5 3 -13 18.93
    5 -3 -13 18.28
    6 3 -13 4.28
    -6 3 13 3.35
    6 3 -13 4.42
    6 3 -13 4.92
    -6 -3 -13 3.87
    -6 3 13 3.97
    6 -3 13 4.99
    6 -3 -13 2.47
    6 -3 -13 5.43
    -6 3 -13 4.02
    6 3 13 5.46
    6 -3 -13 4.58
    -6 -3 13 5.79
    6 3 13 3.76
    0 4 13 49.78
    0 4 -13 45.55
    0 -4 13 49.84
    0 4 -13 43
    0 4 -13 48.48
    0 -4 -13 46.94
    0 -4 -13 48.37
    0 -4 13 49.71
    0 4 13 48.14
    0 -4 -13 48.06
    0 4 13 47.32
    0 -4 -13 46.99
    -1 4 13 0.61
    1 -4 13 0.45
    -1 -4 -13 0.5
    -1 4 13 0.53
    1 4 -13 0.51
    1 4 -13 0.62
    1 4 -13 0.4
    1 4 -13 0.42
    -1 -4 -13 0.24
    1 -4 13 0.53
    -1 -4 -13 0.32
    -1 -4 13 0.68
    1 -4 -13 1.07
    -1 4 -13 0.45
    -1 -4 13 0.6
    1 4 13 0.54
    -1 4 -13 0.97
    1 -4 -13 1.08
    -1 4 -13 0.6
    1 4 13 0.72
    1 4 13 0.92
    1 -4 -13 0.68
    -2 -4 -13 0.18
    2 -4 13 0.02
    2 4 -13 0.13
    2 4 -13 0
    2 4 -13 0.23
    -2 4 13 -0.17
    -2 4 13 -0.06
    -2 -4 -13 -0.03
    2 4 -13 0.06
    2 -4 13 0.13
    2 4 -13 -0.12
    2 4 -13 -0.13
    -2 4 -13 0.27
    2 -4 -13 0.02
    2 -4 -13 0.14
    2 4 13 0.07
    2 -4 -13 0.08
    -2 -4 13 -0.08
    2 4 13 0.07
    2 4 13 -0.19
    -2 4 -13 -0.05
    -2 -4 13 0.18
    -3 4 13 108.34
    3 4 -13 107.11
    -3 4 13 103.69
    3 4 -13 104.59
    3 4 -13 111.11
    3 4 -13 106.85
    3 4 -13 108.69
    3 -4 13 111.65
    3 -4 13 104.7
    3 4 -13 108.5
    -3 -4 -13 106.01
    -3 -4 -13 110.63
    -3 4 -13 114.23
    3 -4 -13 107.83
    -3 -4 13 105.77
    -3 -4 13 104.11
    3 4 13 109.31
    3 4 13 105.44
    -3 4 -13 103.18
    3 -4 -13 102.71
    3 -4 -13 108.09
    3 4 13 106.82
    4 4 -13 8.45
    4 -4 13 5.94
    -4 4 13 8.59
    -4 -4 -13 7.27
    4 4 -13 7
    4 4 -13 6.25
    4 4 -13 7.09
    -4 4 13 8.35
    4 4 -13 7.56
    4 4 -13 5.86
    4 -4 13 7.77
    -4 -4 -13 6.49
    4 4 13 9.01
    4 -4 -13 8.14
    -4 4 -13 7.49
    4 -4 -13 7.28
    4 4 13 6.44
    -4 -4 13 6.25
    -4 -4 13 7.22
    -5 4 13 0.18
    5 4 -13 0.38
    -5 -4 -13 0.15
    -5 4 13 0.53
    -5 -4 -13 0.7
    5 -4 13 1.37
    5 4 -13 0.49
    5 4 -13 0.72
    5 4 -13 1.13
    -5 -4 13 0.39
    5 4 13 0.55
    5 -4 -13 1.33
    -5 4 -13 1.18
    5 -4 -13 0.67
    5 4 13 1.01
    6 -4 13 0.67
    -6 4 13 1
    -6 4 13 0.3
    6 4 -13 0.69
    -6 -4 -13 0.54
    6 4 -13 0.64
    6 4 -13 0.51
    6 -4 -13 0.69
    6 4 13 1.41
    6 -4 -13 0.2
    6 -4 -13 0.64
    -6 -4 13 0.52
    6 4 13 0.25
    -6 4 -13 0.51
    0 -5 13 83.84
    0 5 -13 83.02
    0 5 13 90.77
    0 -5 -13 83.07
    0 5 -13 89.35
    0 5 13 89.12
    0 5 13 86.78
    0 -5 -13 88.71
    0 -5 -13 88.21
    0 5 -13 82.83
    0 -5 13 84.95
    0 -5 -13 83.97
    1 -5 13 6.08
    -1 -5 -13 4.86
    -1 -5 -13 6.23
    1 5 -13 4.76
    -1 -5 -13 4.98
    -1 5 13 5.31
    1 -5 13 5.46
    -1 5 13 5.96
    1 5 -13 4.79
    1 5 -13 4.54
    -1 -5 13 5.36
    1 -5 -13 5.85
    -1 5 -13 5.29
    1 -5 -13 5.04
    1 5 13 5.51
    1 5 13 5.59
    -1 5 -13 5.74
    1 -5 -13 5.87
    -1 -5 13 6.69
    1 5 13 5.16
    -1 5 -13 4.88
    -2 -5 -13 46.73
    2 5 -13 47.15
    2 5 -13 55
    2 -5 13 54.71
    2 -5 13 50.03
    -2 5 13 51.47
    2 5 -13 51.64
    -2 -5 -13 51.29
    2 5 -13 53.06
    -2 5 13 48.69
    -2 -5 13 52.7
    2 5 13 51.29
    2 5 13 47.91
    2 -5 -13 52.08
    2 -5 -13 53.19
    2 -5 -13 51.87
    -2 5 -13 53.35
    -2 -5 13 53.29
    -2 5 -13 49.7
    3 5 -13 7.72
    3 -5 13 6.84
    -3 5 13 7.08
    3 -5 13 5.67
    -3 -5 -13 6.59
    3 5 -13 4.89
    -3 -5 -13 6.45
    3 5 -13 5.62
    3 5 -13 5.82
    3 5 -13 5.28
    -3 5 13 5.48
    3 5 -13 6.18
    -3 -5 13 4.91
    -3 5 -13 4.45
    3 5 13 5.3
    3 5 13 6.2
    3 -5 -13 4.21
    -3 5 -13 6.07
    3 -5 -13 7.31
    4 5 -13 19.58
    4 5 -13 21.49
    4 5 -13 22.3
    4 5 -13 18.51
    -4 5 13 18.64
    -4 -5 -13 19.38
    -4 5 13 19.42
    4 5 -13 19.59
    -4 -5 -13 19.83
    4 -5 13 19.66
    4 5 -13 18.64
    4 -5 13 18.14
    4 -5 -13 18.16
    4 -5 -13 18.84
    -4 -5 13 18.26
    -4 5 -13 20.01
    4 5 13 23.2
    4 5 13 20.77
    -4 -5 13 17.47
    5 -5 13 10.89
    5 5 -13 10.54
    5 5 -13 9.43
    -5 -5 -13 9.23
    5 5 -13 8.88
    -5 5 13 8.44
    -5 5 13 9.28
    5 5 -13 10.67
    -5 -5 -13 8.39
    5 -5 -13 8.13
    -5 5 -13 9.09
    5 -5 -13 7.89
    5 5 13 9.56
    5 5 13 9.46
    6 5 -13 3.69
    -6 5 13 3.16
    6 5 -13 4
    6 -5 13 2.45
    -6 5 13 3.93
    -6 -5 -13 3
    6 -5 -13 3.41
    6 5 13 3.16
    -6 5 -13 2.81
    -6 -5 13 3.73
    6 -5 -13 1.84
    6 5 13 5.14
    0 6 13 33.79
    0 -6 13 32.46
    0 6 -13 31.6
    0 6 -13 31.56
    0 6 -13 35.13
    0 -6 -13 34.21
    0 6 13 32
    0 -6 -13 33.64
    0 -6 13 34.55
    -1 -6 -13 12.43
    1 -6 13 12.4
    -1 -6 -13 9.53
    -1 6 13 10.48
    -1 -6 -13 13.07
    1 6 -13 11.74
    -1 6 13 11.68
    1 6 -13 14.53
    1 6 -13 11.78
    1 -6 13 11.67
    1 -6 -13 10.91
    1 6 13 12.7
    -1 -6 13 13.28
    1 6 13 14.16
    -1 6 -13 14.09
    1 -6 -13 14.41
    -1 -6 13 13.58
    1 6 13 13.63
    -1 6 -13 13.69
    2 -6 13 9
    2 -6 13 8.57
    2 6 -13 8.28
    -2 -6 -13 8.53
    -2 6 13 7.08
    -2 6 13 6.93
    -2 -6 -13 6.92
    2 6 -13 8.32
    2 6 -13 5.98
    -2 -6 13 6.72
    -2 -6 13 8.43
    -2 6 -13 8.73
    2 6 13 7.29
    -2 6 -13 9.08
    2 6 13 7.68
    2 -6 -13 6.5
    2 -6 -13 7.87
    2 -6 -13 6.59
    3 6 -13 1.2
    -3 6 13 1.17
    -3 -6 -13 1.32
    3 6 -13 1.62
    3 -6 13 1.86
    -3 6 13 2.14
    3 -6 13 2.11
    3 6 -13 1.47
    3 6 -13 1.73
    -3 -6 -13 2.41
    3 -6 -13 2.05
    -3 6 -13 1.15
    -3 6 -13 1.44
    3 6 13 0.82
    3 6 13 1.49
    3 -6 -13 1.43
    -3 -6 13 2.07
    -3 -6 13 0.97
    4 6 -13 11.01
    -4 6 13 11.95
    -4 -6 -13 8.46
    -4 6 13 11.46
    4 -6 13 12.94
    -4 -6 -13 12.04
    4 6 -13 10.84
    4 6 -13 10.92
    4 6 -13 11.68
    4 -6 13 12.32
    4 6 -13 11.49
    4 6 13 10.07
    4 -6 -13 12.16
    4 6 13 9.98
    -4 -6 13 11.83
    4 -6 -13 11.01
    -4 6 -13 11.53
    -5 6 13 1
    -5 -6 -13 1.43
    5 -6 13 2.42
    -5 -6 -13 2.31
    -5 6 13 2.65
    5 6 -13 1.73
    5 6 -13 1.73
    5 6 -13 2.5
    5 6 13 1.78
    5 6 13 2.56
    5 -6 -13 1.36
    -5 6 -13 1.77
    5 -6 -13 1.54
    0 7 -13 74.79
    0 7 13 78.67
    0 -7 -13 78.17
    0 7 13 74.99
    0 -7 13 76.98
    0 -7 13 76.98
    0 -7 -13 75.22
    0 7 -13 77.55
    -1 7 13 0.03
    -1 -7 -13 0.23
    1 7 -13 0.04
    -1 7 13 0.29
    1 7 -13 0.16
    -1 -7 -13 0.35
    1 -7 13 0.08
    1 -7 13 1
    1 7 -13 0.17
    -1 -7 -13 -0.27
    -1 -7 13 -0.16
    1 -7 -13 -0.09
    1 7 13 0.25
    -1 -7 13 0.14
    -1 7 -13 -0.1
    1 7 13 0.06
    1 -7 -13 0.38
    -1 7 -13 0.05
    2 7 -13 10.48
    2 -7 13 13.12
    2 -7 13 12.18
    -2 -7 -13 10.07
    2 7 -13 10.94
    -2 -7 -13 13.52
    2 7 -13 12.07
    -2 7 13 12.95
    -2 7 13 12.76
    2 -7 -13 12.84
    2 -7 -13 12.73
    2 7 13 12.31
    2 7 13 13.45
    -2 7 -13 11.14
    -2 7 -13 12.25
    2 7 13 12.46
    -2 -7 13 10.63
    -3 -7 -13 6.24
    3 -7 13 6.44
    3 7 -13 7.3
    -3 7 13 5.82
    -3 -7 -13 6.26
    3 7 -13 8.11
    3 -7 13 8.55
    -3 7 13 7.07
    3 7 -13 7.7
    3 -7 -13 6.18
    3 7 13 7.22
    -3 7 -13 6.03
    3 7 13 7.29
    -3 -7 13 7.05
    -3 7 -13 6.71
    -4 7 13 4.12
    -4 -7 -13 3.88
    -4 7 13 3.45
    4 -7 13 2.62
    4 7 -13 4.6
    4 7 -13 3.81
    4 7 -13 1.51
    4 -7 13 3.34
    -4 -7 -13 5.24
    -4 7 -13 3.23
    -4 -7 13 3.71
    4 -7 -13 2.53
    4 7 13 3.35
    4 -7 -13 2.92
    4 7 13 2.47
    5 7 -13 4.31
    -5 7 13 3.23
    -5 -7 -13 3.93
    -5 -7 -13 3.81
    5 -7 13 3.98
    5 -7 13 3.23
    -5 7 13 3.58
    5 7 -13 4.07
    -5 7 -13 4.14
    5 7 13 2.22
    5 -7 -13 3.25
    5 -7 -13 3.7
    5 7 13 4.91
    0 8 13 0.36
    0 -8 -13 0.05
    0 8 -13 0.09
    0 -8 13 -0.06
    0 8 -13 0.15
    0 8 13 0.09
    0 -8 -13 0.05
    1 -8 13 9.74
    1 8 -13 8.62
    1 -8 13 11.36
    -1 8 13 7.51
    -1 -8 -13 11.28
    -1 8 13 9.25
    1 8 -13 11.44
    1 -8 -13 10.92
    1 8 13 11.55
    1 -8 -13 8.86
    -1 8 -13 10.37
    -1 -8 13 9.94
    1 8 13 11.4
    -1 8 -13 9.3
    2 -8 13 24.25
    2 8 -13 26.05
    -2 8 13 24.45
    -2 8 13 22.96
    -2 -8 -13 23.07
    2 -8 13 24.88
    -2 -8 -13 21.36
    2 8 -13 24.37
    -2 8 -13 20.84
    2 8 13 22.14
    -2 -8 13 23.97
    2 -8 -13 23.51
    2 -8 -13 22.61
    2 8 13 22.54
    2 8 13 20.62
    -2 8 -13 22.25
    3 8 -13 3.09
    -3 -8 -13 4.55
    -3 8 13 2.97
    3 8 -13 3.39
    -3 -8 -13 3.79
    3 8 -13 3.25
    3 -8 13 2.84
    -3 8 13 2.02
    3 -8 13 1.74
    -3 8 -13 3.57
    3 8 13 2.91
    -3 8 -13 2.93
    3 8 13 4.05
    3 -8 -13 2.78
    -3 -8 13 2.78
    -4 8 13 3.21
    4 8 -13 1.73
    -4 -8 -13 1.58
    4 -8 13 1.49
    4 8 -13 2.45
    -4 -8 -13 2.13
    4 -8 13 2.34
    4 8 -13 1.49
    -4 8 13 2.92
    -4 8 -13 1.58
    4 -8 -13 0.72
    4 8 13 1.98
    4 8 13 2.03
    -4 -8 13 0.82
    0 -9 -13 6.82
    0 -9 13 7.66
    0 -9 -13 7.2
    0 9 -13 8.79
    0 9 13 7.85
    0 9 13 8.27
    0 9 -13 8.66
    -1 9 13 9.91
    -1 -9 -13 12.04
    1 -9 13 11.72
    1 9 -13 11.27
    -1 9 13 9.4
    1 9 -13 11.17
    1 -9 -13 12.35
    -1 9 -13 10.83
    1 -9 -13 12.15
    -1 9 -13 9.14
    -1 -9 13 11.2
    1 9 13 9.64
    1 9 13 12.37
    -2 -9 -13 5.78
    2 -9 13 7.37
    -2 9 13 6.08
    2 9 -13 7
    -2 -9 -13 6.42
    -2 9 13 5.43
    2 9 -13 9.39
    -2 9 -13 7.33
    2 -9 -13 7.06
    2 9 13 6.14
    -2 -9 13 5.5
    -2 9 -13 6.95
    2 -9 -13 6.1
    2 9 13 9.37
    3 9 -13 11.24
    -3 9 13 11.76
    -3 -9 -13 11.45
    -3 -9 -13 9.75
    3 -9 13 11.38
    3 9 -13 12.57
    3 -9 13 10.25
    -3 9 13 9.83
    -3 -9 13 12.52
    3 9 13 9.26
    3 -9 -13 12.57
    -3 -9 13 12.23
    -3 9 -13 8.74
    3 9 13 9.67
    3 9 13 10.19
    0 10 13 0.36
    0 10 13 -0.15
    0 -10 -13 -0.05
    0 -10 -13 -0.04
    0 -10 13 -0.02
    0 10 -13 0.22
    0 10 -13 -0.05
    -1 10 13 13.07
    1 10 -13 12.35
    -1 -10 -13 13.95
    1 -10 13 15.31
    1 10 -13 13.85
    1 10 13 16.62
    1 -10 -13 15.24
    -1 10 -13 14.17
    1 -10 -13 12.83
    -1 -10 13 12.22
    -1 10 -13 14.5
    1 10 13 15.49
    -2 10 13 2.69
    2 10 -13 2.43
    2 10 -13 4.42
    2 -10 13 2.63
    -2 -10 -13 4.5
    2 -10 -13 2.82
    -2 -10 13 2.63
    -2 -10 13 3.44
    -2 10 -13 3.25
    2 10 13 3.69
    2 10 13 5.47
    -2 10 -13 2.76
    0 0 -14 44.15
    0 0 -14 45.13
    0 0 14 43.2
    0 0 14 43.64
    0 0 -14 45.1
    -1 0 14 9.6
    -1 0 -14 10.14
    1 0 -14 8.05
    -1 0 14 9.26
    1 0 -14 10.35
    1 0 -14 9.64
    1 0 14 8.01
    1 0 -14 8.74
    -1 0 14 9.64
    -1 0 -14 7.83
    1 0 14 9.55
    -1 0 -14 9.2
    -2 0 14 106.57
    2 0 -14 109.73
    -2 0 -14 107.72
    -2 0 14 107.59
    -2 0 -14 108.64
    2 0 14 108.88
    2 0 -14 101.27
    2 0 14 101.15
    -2 0 -14 104.09
    2 0 -14 104.44
    -2 0 -14 108.64
    3 0 -14 28.67
    -3 0 14 31.46
    -3 0 14 31.55
    3 0 -14 28.28
    3 0 14 30.42
    -3 0 -14 33.96
    3 0 14 28.79
    3 0 -14 30.07
    3 0 14 29.39
    -3 0 -14 30.46
    3 0 -14 32.11
    -3 0 -14 30.91
    4 0 14 0.97
    -4 0 -14 0.84
    -4 0 -14 1.43
    -4 0 14 0.61
    4 0 -14 1.21
    4 0 14 0.74
    4 0 -14 0.3
    -4 0 14 1.2
    -4 0 -14 0.52
    4 0 -14 0.44
    5 0 -14 7.3
    -5 0 14 7.25
    -5 0 14 8.81
    5 0 14 8.35
    5 0 14 7.84
    -5 0 -14 10.32
    -5 0 -14 8.57
    5 0 -14 8.66
    5 0 -14 7.67
    6 0 -14 0.16
    -6 0 14 0.38
    6 0 -14 0.07
    -6 0 14 -0.24
    6 0 14 0.17
    6 0 -14 -0.07
    -6 0 -14 0.66
    6 0 14 -0.03
    0 1 14 30.39
    0 1 14 27.55
    0 1 -14 30.17
    0 1 -14 29.1
    0 -1 -14 27.39
    0 -1 14 28.07
    0 1 -14 27.63
    0 -1 14 28.25
    0 -1 -14 25.01
    0 -1 -14 30.18
    0 1 14 27.54
    0 -1 -14 29.62
    1 -1 14 8.02
    1 1 -14 8.59
    1 -1 14 8.87
    -1 -1 -14 10.8
    -1 1 14 8.9
    -1 -1 -14 9.4
    -1 1 14 8.38
    -1 1 14 9.55
    1 1 -14 9.58
    -1 -1 -14 8.44
    1 1 -14 8.17
    1 1 -14 7.91
    1 -1 -14 8.22
    1 1 14 8.57
    -1 -1 14 7
    1 1 14 8.52
    -1 1 -14 7.43
    -1 1 -14 8.87
    1 -1 -14 7.44
    1 -1 -14 7.56
    -1 1 -14 7.73
    -1 -1 14 7.74
    1 -1 -14 6.68
    1 1 14 8.12
    2 1 -14 12.25
    -2 -1 -14 12.47
    -2 -1 -14 11.87
    -2 -1 -14 12.39
    -2 1 14 11.6
    2 -1 14 11.87
    2 1 -14 12.19
    2 1 -14 9.35
    2 1 -14 11.25
    2 -1 14 11.17
    -2 1 14 12.18
    -2 1 -14 11.62
    2 -1 -14 11
    2 -1 -14 12.15
    2 1 14 11.09
    2 1 14 11.16
    2 1 14 12.42
    -2 -1 14 12.16
    -2 1 -14 10.55
    -2 1 -14 13.75
    2 -1 -14 11.02
    -2 -1 14 13.72
    3 1 -14 13.72
    3 1 -14 13.38
    -3 -1 -14 10.56
    3 1 -14 12.77
    -3 1 14 14.3
    3 -1 14 11.96
    3 -1 14 12.56
    3 -1 14 13.28
    -3 1 14 12.53
    3 1 -14 13.21
    -3 -1 -14 14.3
    3 -1 -14 14.96
    -3 1 -14 11.73
    3 1 14 12.82
    -3 1 -14 11.19
    -3 -1 14 12.59
    3 -1 -14 11.62
    3 1 14 11.74
    3 1 14 13.13
    -3 1 -14 13.03
    -3 -1 14 12.59
    3 -1 -14 13.6
    4 1 -14 8.81
    -4 1 14 9.25
    4 -1 14 9.98
    4 1 -14 8.3
    -4 -1 -14 9.27
    4 1 -14 8.27
    -4 -1 -14 8.77
    4 -1 14 10.61
    4 1 -14 7.57
    -4 1 14 11.27
    -4 -1 -14 9.57
    4 -1 -14 10.51
    4 -1 -14 7.77
    -4 1 -14 9.18
    4 -1 -14 12.47
    -4 1 -14 11.18
    4 1 14 9.59
    4 1 14 8.4
    -4 -1 14 9.23
    -4 -1 14 8.38
    4 1 14 10.11
    -5 1 14 8.82
    5 1 -14 6.01
    5 -1 14 10.51
    5 -1 14 9.94
    5 1 -14 9.31
    -5 -1 -14 7.9
    -5 -1 -14 8.91
    -5 1 14 9.12
    5 1 -14 8.15
    -5 -1 14 8.6
    5 -1 -14 8.32
    5 1 14 8.19
    5 1 14 7.34
    5 -1 -14 7.61
    5 -1 -14 9.14
    -5 1 -14 8.11
    -5 -1 14 7.62
    6 1 -14 3.77
    6 -1 14 5.01
    6 -1 14 4.41
    -6 1 14 6.55
    -6 -1 -14 5.64
    -6 1 14 4.37
    6 1 -14 6.18
    -6 -1 -14 3.88
    6 1 -14 5.35
    6 1 14 6.29
    6 -1 -14 6.09
    -6 -1 14 5.87
    -6 1 -14 5.39
    6 -1 -14 2.87
    -6 -1 14 6.33
    6 1 14 4.41
    6 -1 -14 4.17
    0 2 14 36.25
    0 2 -14 38.7
    0 -2 -14 35.93
    0 -2 14 39.4
    0 2 14 38.51
    0 -2 14 39.88
    0 2 -14 40.84
    0 2 -14 39.13
    0 -2 -14 37.07
    0 2 14 38.67
    0 -2 -14 38.91
    1 -2 14 0.33
    1 2 -14 0.42
    -1 2 14 0.42
    1 2 -14 0.49
    -1 2 14 0.55
    -1 2 14 0.34
    -1 -2 -14 0.42
    1 2 -14 0.23
    -1 -2 -14 0.62
    -1 -2 -14 0.24
    1 -2 14 0.38
    1 2 -14 0.19
    -1 2 -14 0.21
    1 -2 -14 0.24
    1 -2 -14 0.47
    -1 2 -14 0.28
    1 2 14 0.41
    1 2 14 0.31
    -1 -2 14 0.45
    1 -2 -14 0.35
    -1 2 -14 0.4
    1 2 14 0.54
    -1 -2 14 0.52
    -2 2 14 66.95
    2 -2 14 64.54
    -2 -2 -14 64.12
    2 -2 14 70.6
    2 2 -14 67.68
    2 2 -14 65.33
    2 -2 14 66.23
    -2 -2 -14 66.87
    -2 2 14 71.65
    -2 -2 -14 68.78
    2 2 -14 69.9
    2 2 -14 68.59
    -2 -2 14 66.36
    2 -2 -14 64.83
    2 2 14 68.42
    -2 2 -14 62.75
    2 -2 -14 67.46
    2 2 14 64.73
    2 2 14 65.57
    -2 2 -14 65.33
    -2 2 -14 65.39
    -2 -2 14 67.5
    2 -2 -14 65.38
    -3 2 14 132.54
    3 -2 14 135.54
    -3 -2 -14 132.34
    -3 2 14 143.5
    3 2 -14 132.59
    3 2 -14 139.47
    3 -2 14 134.66
    -3 -2 -14 138.69
    3 2 -14 140.21
    3 2 -14 145.24
    3 2 -14 133.98
    3 2 -14 138.38
    3 -2 14 135.79
    3 2 14 134.06
    3 2 14 136.56
    3 -2 -14 128.68
    -3 -2 14 130.33
    -3 2 -14 135.96
    3 -2 -14 135.9
    3 2 14 135.43
    -3 2 -14 128.87
    -3 -2 14 137.94
    3 -2 -14 134.73
    -4 2 14 16.8
    4 2 -14 17.95
    -4 2 14 19.92
    4 2 -14 18.19
    -4 -2 -14 18.69
    4 2 -14 16.79
    4 2 -14 17.82
    -4 -2 -14 17.27
    4 -2 14 17.86
    4 2 -14 18.33
    4 -2 14 17.71
    4 2 14 18.38
    4 -2 -14 19.31
    -4 -2 14 20.06
    -4 2 -14 19.29
    4 2 14 19.7
    -4 -2 14 18.36
    4 -2 -14 19.47
    -4 2 -14 19.14
    4 -2 -14 20.38
    4 2 14 17.97
    -5 2 14 15.75
    5 2 -14 14.57
    -5 -2 -14 15.95
    5 2 -14 15.63
    -5 2 14 13.21
    5 2 -14 12.42
    5 -2 14 13.66
    5 -2 14 15.05
    -5 -2 -14 14.19
    5 2 14 12.23
    5 -2 -14 14.49
    5 2 14 12.93
    -5 2 -14 14.49
    -5 -2 14 16.05
    5 -2 -14 14.86
    5 -2 -14 15.68
    5 2 14 15.26
    -5 -2 14 12.94
    -6 2 14 12.93
    6 2 -14 9.21
    -6 -2 -14 8.42
    -6 -2 -14 12.72
    -6 2 14 11.19
    6 -2 14 10.55
    6 2 -14 9.04
    6 -2 -14 10.56
    -6 2 -14 9.12
    -6 -2 14 9.18
    -6 -2 14 10.17
    6 2 14 8.86
    6 -2 -14 9
    6 -2 -14 8.06
    6 2 14 8.82
    0 -3 14 74.24
    0 3 14 82.12
    0 3 14 80.39
    0 3 -14 76.98
    0 -3 -14 79.87
    0 -3 14 80.98
    0 -3 -14 78.81
    0 3 -14 75.16
    0 -3 -14 82.21
    0 3 14 87.08
    0 3 -14 81.75
    0 -3 -14 79.7
    1 -3 14 2.83
    1 -3 14 2.84
    1 3 -14 2.65
    1 3 -14 2.45
    -1 3 14 3.23
    1 -3 14 2.78
    -1 3 14 2.83
    1 3 -14 2.57
    -1 3 14 2.61
    -1 -3 -14 2.82
    1 3 -14 1.57
    -1 -3 -14 3.29
    -1 -3 -14 2.59
    1 -3 -14 2.31
    1 -3 -14 3.62
    1 -3 -14 2.81
    -1 3 -14 3.35
    1 3 14 1.95
    1 3 14 2.77
    -1 3 -14 1.59
    -1 -3 14 2.58
    1 3 14 3.15
    -1 3 -14 2.32
    -1 -3 14 2.25
    -2 -3 -14 20.09
    2 -3 14 18.82
    -2 -3 -14 20.02
    -2 3 14 20.19
    2 3 -14 17.56
    2 3 -14 20.09
    -2 3 14 19.77
    2 -3 14 17.91
    2 3 -14 22.32
    -2 -3 -14 18.81
    2 3 -14 19.52
    2 -3 14 19.11
    2 3 14 17.6
    2 -3 -14 19.47
    -2 -3 14 14.98
    -2 3 -14 19.63
    -2 3 -14 19.28
    2 -3 -14 18.02
    -2 -3 14 18.79
    2 -3 -14 18.99
    -2 3 -14 20.38
    2 3 14 18.87
    2 3 14 19.81
    3 -3 14 28.25
    3 3 -14 27.52
    3 3 -14 29.37
    -3 3 14 26.03
    -3 -3 -14 27.47
    3 3 -14 27.07
    3 3 -14 26.33
    -3 -3 -14 25.66
    3 -3 14 28.66
    3 3 -14 27.01
    3 3 -14 26.27
    -3 3 14 26.06
    3 3 14 26.93
    3 3 14 25.69
    3 -3 -14 27.89
    -3 3 -14 24.4
    -3 3 -14 25.05
    3 -3 -14 26.8
    3 -3 -14 29.34
    -3 -3 14 27.38
    3 3 14 27.48
    4 -3 14 2.87
    4 3 -14 3.94
    -4 -3 -14 2.67
    4 3 -14 2.47
    4 3 -14 3.63
    -4 3 14 2.6
    -4 -3 -14 3.23
    4 3 -14 2.39
    4 3 -14 3.52
    4 -3 14 3.29
    -4 3 14 2.18
    4 3 14 3.89
    4 -3 -14 2.9
    4 -3 -14 2.9
    -4 -3 14 3.91
    -4 3 -14 3.17
    4 3 14 3.71
    4 3 14 2.93
    -4 -3 14 3.34
    -4 3 -14 4.15
    5 -3 14 5.72
    -5 -3 -14 5.36
    5 3 -14 3.35
    5 3 -14 3.88
    5 3 -14 3.13
    -5 -3 -14 4.83
    -5 3 14 5.3
    5 3 -14 4.68
    -5 3 14 4.43
    5 3 14 4.57
    5 -3 -14 5.2
    -5 -3 14 5.29
    5 3 14 5.62
    5 -3 -14 4.3
    -5 3 -14 4.84
    5 -3 -14 5.28
    -5 -3 14 5.42
    5 3 14 3.75
    -6 -3 -14 2.97
    6 3 -14 4.39
    6 3 -14 4.01
    -6 3 14 4.88
    6 3 -14 5.2
    6 -3 14 5.23
    -6 3 14 3.83
    -6 3 -14 3.05
    6 -3 -14 2.07
    -6 -3 14 3.88
    6 3 14 4.39
    6 -3 -14 3.99
    6 3 14 2.68
    -6 -3 14 4.33
    6 -3 -14 3.68
    0 -4 -14 31.03
    0 -4 14 34.09
    0 -4 -14 31.89
    0 4 14 32.17
    0 4 -14 31.32
    0 4 14 33.37
    0 -4 -14 29.39
    0 4 -14 31.68
    0 -4 -14 31.02
    0 4 -14 31.83
    0 4 14 33.89
    0 -4 14 30.15
    1 4 -14 4.83
    1 4 -14 4.89
    -1 -4 -14 4.48
    -1 4 14 3.44
    -1 -4 -14 5.63
    1 -4 14 4.08
    1 -4 14 4.58
    -1 -4 -14 5.56
    1 4 -14 3.7
    -1 4 14 4.66
    1 -4 -14 4.71
    1 -4 -14 5.43
    1 4 14 4.01
    1 -4 -14 3.91
    -1 4 -14 4.99
    -1 4 -14 4.98
    1 4 14 4.71
    1 4 14 4.06
    -1 4 -14 3.16
    -1 -4 14 4.82
    2 4 -14 36.32
    -2 -4 -14 40.97
    2 4 -14 37.14
    -2 4 14 36.8
    2 4 -14 37.62
    2 -4 14 39
    2 -4 14 37.25
    -2 4 14 34.59
    2 4 -14 36.92
    -2 -4 -14 38.22
    -2 4 -14 40.6
    -2 4 -14 38.6
    2 4 14 38.52
    -2 -4 14 37.89
    2 -4 -14 39.22
    -2 4 -14 34.65
    2 -4 -14 37.04
    2 4 14 39.15
    2 4 14 37.92
    -2 -4 14 36.74
    2 -4 -14 38.27
    -3 4 14 1.34
    -3 -4 -14 1.67
    3 4 -14 1.1
    3 4 -14 1.94
    -3 4 14 1.77
    3 -4 14 1.31
    -3 -4 -14 1.59
    3 4 -14 1.48
    3 4 -14 1.31
    3 4 -14 2.53
    3 4 -14 1.39
    3 -4 14 0.79
    3 -4 -14 1.62
    3 4 14 0.74
    3 4 14 0.84
    -3 4 -14 2.1
    -3 -4 14 1.36
    3 -4 -14 0.84
    -3 4 -14 1.83
    -3 -4 14 1.6
    3 -4 -14 2.17
    3 4 14 0.89
    4 4 -14 2.56
    -4 4 14 2.85
    4 4 -14 4.21
    -4 -4 -14 3.06
    4 4 -14 2.01
    -4 4 14 2.66
    4 4 -14 1.67
    4 -4 14 3.82
    4 4 -14 2.6
    4 4 -14 2.75
    -4 -4 -14 3.15
    4 -4 14 2.53
    4 -4 -14 2.15
    4 4 14 2.01
    4 4 14 2.87
    4 -4 -14 2.68
    -4 4 -14 3.71
    -4 -4 14 2.24
    -5 -4 -14 1.96
    5 4 -14 1.9
    5 4 -14 2.96
    -5 4 14 1.62
    5 -4 14 2.53
    5 4 -14 2.3
    5 4 -14 2
    -5 4 14 1.46
    -5 -4 -14 1.95
    -5 4 -14 2.56
    5 4 14 1.7
    5 -4 -14 2.31
    5 -4 -14 2.96
    -5 -4 14 1.61
    5 4 14 2.61
    -6 4 14 9.36
    -6 -4 -14 9.52
    6 -4 14 8.89
    6 4 -14 8.98
    -6 4 14 9.51
    6 4 -14 9.87
    6 4 -14 9.25
    -6 -4 14 10.06
    6 4 14 7.93
    6 4 14 11.14
    6 -4 -14 7.74
    -6 4 -14 10.69
    6 -4 -14 10.98
    0 5 -14 42.9
    0 5 14 46.29
    0 -5 -14 43.47
    0 5 14 42.31
    0 5 -14 47.51
    0 5 14 40.75
    0 -5 14 41.57
    0 5 -14 43.72
    0 -5 14 43.69
    0 -5 -14 49.04
    0 -5 -14 42.22
    -1 -5 -14 19.88
    -1 -5 -14 20.26
    1 -5 14 19.87
    1 -5 14 19.9
    1 5 -14 21.02
    -1 5 14 22.29
    1 5 -14 19
    -1 5 14 17.64
    1 5 -14 19.06
    -1 -5 -14 20.7
    -1 5 -14 19.43
    -1 -5 14 21.07
    1 -5 -14 19.08
    1 5 14 23.39
    1 -5 -14 19.19
    1 5 14 19.81
    -1 5 -14 19.69
    -1 -5 14 19.28
    -1 5 -14 22.11
    1 5 14 20.74
    1 -5 -14 20.96
    -2 -5 -14 6.46
    2 5 -14 7.89
    -2 5 14 7.54
    -2 -5 -14 7.76
    2 5 -14 6.51
    2 -5 14 7.87
    2 -5 14 7.95
    2 5 -14 8.27
    2 5 -14 7.11
    -2 5 14 6.91
    -2 -5 14 8.8
    -2 5 -14 8.19
    2 -5 -14 7.94
    2 5 14 7.96
    2 5 14 9.34
    2 -5 -14 8.18
    2 -5 -14 8.34
    -2 5 -14 7.55
    3 5 -14 21.77
    -3 -5 -14 23.01
    3 5 -14 20.45
    -3 5 14 17.16
    -3 -5 -14 19.52
    3 5 -14 20.25
    3 5 -14 23.31
    -3 5 14 19.74
    3 -5 14 20.13
    3 5 -14 18.86
    3 -5 14 20.24
    3 -5 -14 18.75
    -3 5 -14 20.39
    -3 -5 14 17.91
    3 5 14 18.32
    3 5 14 19.98
    3 -5 -14 18
    -3 5 -14 19.14
    4 5 -14 0.58
    4 -5 14 1.3
    -4 -5 -14 0.97
    -4 5 14 0.89
    4 5 -14 0.86
    4 5 -14 0.81
    -4 5 14 1.48
    4 5 -14 1.03
    4 -5 14 1.33
    -4 -5 -14 0.78
    4 5 -14 0.84
    -4 5 -14 0.73
    4 5 14 0.6
    4 5 14 0.91
    4 -5 -14 0.85
    4 -5 -14 1.15
    -4 -5 14 0.2
    5 5 -14 1.72
    5 5 -14 1.55
    -5 5 14 1.41
    -5 -5 -14 2.52
    5 -5 14 2.06
    5 5 -14 1.88
    -5 5 14 1.75
    5 5 -14 2.08
    -5 -5 -14 2.32
    5 -5 -14 1.35
    5 5 14 2.39
    5 -5 -14 1.86
    -5 -5 14 2.55
    5 5 14 2.27
    -5 5 -14 1.55
    0 6 -14 2.23
    0 -6 -14 2.49
    0 6 -14 2.1
    0 6 14 2.13
    0 6 14 2.23
    0 -6 -14 2.02
    0 6 -14 1.37
    0 -6 14 1.93
    0 -6 14 1.59
    1 6 -14 0.66
    -1 -6 -14 1.06
    1 6 -14 0.53
    -1 -6 -14 0.26
    1 -6 14 1.05
    -1 6 14 0
    -1 -6 -14 0.43
    1 -6 14 1.11
    -1 6 14 0.83
    1 6 -14 0.72
    -1 6 -14 0.89
    1 6 14 0.95
    -1 -6 14 0.51
    1 6 14 0.64
    1 -6 -14 0.17
    -1 -6 14 0.48
    1 -6 -14 0.42
    -1 6 -14 0.49
    2 6 -14 36.6
    -2 -6 -14 33.8
    2 6 -14 35.05
    2 -6 14 32.89
    -2 6 14 38.94
    2 6 -14 34.05
    -2 -6 -14 35.85
    -2 6 14 33.85
    2 -6 14 35.89
    2 6 14 34.35
    2 -6 -14 33.41
    -2 6 -14 33.07
    -2 6 -14 37.03
    -2 -6 14 32.49
    2 -6 -14 36.28
    2 6 14 36.09
    2 -6 -14 34.87
    -2 -6 14 35.77
    3 6 -14 13.7
    -3 6 14 14.49
    -3 -6 -14 13.7
    3 6 -14 11.93
    3 6 -14 11.32
    3 6 -14 13.77
    -3 6 14 14.79
    3 -6 14 13.51
    -3 -6 -14 14.42
    3 -6 14 11.63
    -3 -6 14 14.93
    -3 6 -14 14.08
    3 -6 -14 13.35
    -3 6 -14 11.57
    -3 -6 14 10.89
    3 6 14 13.52
    3 6 14 11.4
    3 -6 -14 11.18
    4 6 -14 7.12
    4 6 -14 5.82
    4 -6 14 6.53
    4 6 -14 6.62
    4 6 -14 5.89
    4 -6 14 7.76
    -4 -6 -14 5.41
    -4 6 14 6.47
    -4 6 14 6.39
    -4 -6 -14 4.68
    4 -6 -14 7.59
    4 -6 -14 6.34
    4 6 14 6.27
    -4 6 -14 7.2
    4 6 14 6.8
    -4 -6 14 6.45
    -5 -6 -14 5.51
    -5 6 14 4.2
    -5 -6 -14 4.77
    5 -6 14 3.88
    -5 6 14 5.24
    5 -6 -14 4.88
    5 6 14 4.38
    5 -6 -14 5.43
    -5 6 -14 5.04
    5 6 14 4.22
    0 -7 -14 0.4
    0 -7 -14 0.32
    0 -7 14 0.55
    0 7 14 0.33
    0 7 -14 0.12
    0 7 14 0.43
    0 7 -14 0.17
    0 -7 14 0.36
    -1 7 14 31.67
    1 -7 14 29.84
    -1 -7 -14 33.31
    1 7 -14 33.35
    1 7 -14 33.75
    -1 7 14 30.57
    -1 -7 -14 30.88
    1 7 -14 33.65
    1 -7 14 31.78
    -1 7 -14 33.98
    1 7 14 32.52
    1 -7 -14 31.04
    1 7 14 33.1
    -1 -7 14 33.29
    -1 7 -14 32.92
    1 -7 -14 33.17
    -1 -7 14 32.08
    2 7 -14 0.92
    -2 7 14 1.3
    -2 7 14 0.79
    2 7 -14 0.18
    2 7 -14 1.65
    2 -7 14 0.85
    -2 -7 -14 1.08
    2 -7 14 0.65
    -2 -7 -14 1.13
    2 7 14 0.32
    -2 7 -14 0.99
    -2 -7 14 1.34
    2 -7 -14 0.91
    2 -7 -14 0.63
    -2 7 -14 0.75
    2 7 14 0.17
    -3 -7 -14 16.12
    3 7 -14 17.8
    3 7 -14 15.87
    3 7 -14 17.02
    3 -7 14 20.44
    -3 7 14 20.57
    3 -7 14 19.33
    -3 -7 -14 18.81
    -3 7 14 16.34
    3 -7 -14 20.52
    -3 7 -14 16.51
    3 7 14 16.77
    -3 -7 14 19.36
    -3 7 -14 17.51
    3 7 14 20.24
    -4 7 14 1.26
    -4 -7 -14 1.07
    4 7 -14 1.24
    -4 7 14 0.71
    -4 -7 -14 1.13
    4 -7 14 1.18
    4 7 -14 1.56
    4 7 -14 1.37
    4 -7 14 1.32
    4 7 14 0.8
    -4 7 -14 1.26
    4 7 14 0.67
    4 -7 -14 1.15
    4 -7 -14 0.92
    -4 -7 14 0.24
    5 7 -14 10.37
    -5 -7 -14 7.56
    -5 -7 -14 7.89
    5 7 -14 9.83
    5 -7 14 8.94
    -5 7 14 9.26
    -5 7 14 10.93
    5 -7 -14 10.31
    5 7 14 9.03
    5 -7 -14 9.29
    5 7 14 9.15
    -5 7 -14 8.93
    0 8 -14 19.5
    0 8 14 23.03
    0 -8 -14 23.37
    0 8 14 21.63
    0 -8 -14 24.84
    0 -8 14 20.3
    0 8 -14 21.61
    -1 8 14 8.08
    -1 8 14 4.87
    1 -8 14 5.75
    1 -8 14 8.42
    -1 -8 -14 7.15
    1 8 -14 8.13
    1 8 -14 6.96
    -1 8 -14 7.89
    1 8 14 6.53
    1 -8 -14 6.7
    -1 -8 14 7.11
    -1 8 -14 6.22
    1 -8 -14 7.73
    1 8 14 6.61
    -2 8 14 0.3
    2 -8 14 0.1
    2 8 -14 0.47
    -2 -8 -14 0.03
    2 8 -14 0.87
    -2 8 14 0.14
    2 -8 14 1.15
    2 8 -14 0.26
    -2 -8 -14 0.6
    2 8 14 -0.03
    2 -8 -14 -0.08
    2 -8 -14 0.45
    2 8 14 0.32
    -2 8 -14 0.45
    -2 8 -14 0.59
    -2 -8 14 0.32
    3 8 -14 17.24
    -3 -8 -14 12.98
    -3 8 14 15.98
    3 -8 14 15.48
    -3 8 14 14.87
    3 8 -14 15.74
    3 8 -14 12.6
    -3 -8 -14 12.5
    3 -8 14 16.66
    3 -8 -14 13.63
    3 8 14 15.41
    -3 8 -14 13.33
    3 8 14 12.15
    -3 8 -14 15.34
    -3 -8 14 14.23
    -4 -8 -14 1.1
    4 -8 14 -0.01
    -4 8 14 0.88
    -4 8 14 0.88
    4 8 -14 0.6
    4 8 -14 0.44
    4 -8 14 0.79
    4 8 -14 1.06
    -4 -8 -14 1.05
    4 -8 -14 0.61
    -4 -8 14 0.36
    -4 -8 14 0.51
    4 8 14 0.42
    -4 8 -14 0.52
    4 8 14 0.9
    0 9 14 -0.09
    0 9 14 0.46
    0 -9 -14 0.01
    0 -9 14 0.12
    0 9 -14 0.16
    0 -9 -14 -0.41
    0 9 -14 -0.17
    1 9 -14 14.11
    -1 9 14 12.44
    1 9 -14 11.78
    1 -9 14 14.13
    -1 9 14 12.89
    -1 -9 -14 12.69
    1 -9 -14 9.75
    -1 -9 14 14.06
    1 9 14 11.05
    1 -9 -14 13.45
    -1 9 -14 13.24
    -1 9 -14 12.09
    1 9 14 12.44
    -2 -9 -14 -0.01
    -2 9 14 -0.28
    2 9 -14 0.25
    -2 9 14 0.37
    2 -9 14 -0.27
    2 9 -14 -0.13
    2 -9 -14 0.35
    2 9 14 0.43
    -2 9 -14 -0.14
    2 -9 -14 0.1
    2 9 14 0
    -2 -9 14 0.28
    -2 9 -14 0.17
    -3 -9 -14 2.66
    -3 -9 -14 3.25
    -3 9 14 2.82
    3 9 -14 2
    3 -9 14 2.74
    3 9 -14 1.91
    3 -9 14 2.26
    -3 9 14 3.98
    3 9 14 2.85
    3 9 14 3.24
    -3 9 -14 2.7
    -3 -9 14 3.05
    3 -9 -14 2.71
    0 -10 14 0.7
    0 10 14 2.9
    0 -10 -14 1.72
    0 10 14 1.61
    0 -10 -14 1
    0 10 -14 1.19
    0 10 -14 1.3
    -1 10 14 0.75
    1 10 -14 0.79
    -1 -10 -14 0.74
    -1 10 14 0.38
    1 10 -14 0.49
    1 -10 14 -0.02
    1 10 14 0.81
    -1 -10 14 0.17
    -1 10 -14 0.47
    1 10 14 0.23
    -1 10 -14 0.26
    1 -10 -14 0.36
    1 -10 -14 0.35
    2 10 -14 1.13
    -2 10 14 0.63
    2 10 -14 2.3
    2 -10 14 0.29
    -2 -10 -14 0.91
    -2 10 -14 1.22
    2 10 14 0.82
    2 10 14 0.77
    -2 -10 14 0.55
    2 -10 -14 1.06
    -2 10 -14 0.82
    -2 -10 14 1.25
    0 0 15 0.07
    0 0 -15 0.17
    0 0 15 -0.07
    0 0 -15 0
    0 0 -15 0.07
    1 0 -15 11.87
    1 0 15 11.03
    1 0 -15 10.44
    -1 0 15 9.11
    -1 0 -15 9.66
    1 0 -15 8.67
    1 0 15 9.48
    -1 0 -15 11.01
    -1 0 -15 9.35
    1 0 -15 11.19
    -1 0 15 8.29
    2 0 -15 98.32
    2 0 15 98.69
    2 0 -15 100.5
    -2 0 -15 100.98
    -2 0 15 93.89
    2 0 -15 96.87
    2 0 15 97.46
    -2 0 -15 98.39
    -2 0 -15 97.15
    -3 0 -15 16.28
    3 0 15 19.17
    3 0 -15 15.87
    -3 0 15 16.6
    3 0 15 15.55
    3 0 15 17.17
    3 0 -15 16.96
    -3 0 15 21.3
    -3 0 -15 17.49
    3 0 -15 17.54
    4 0 15 44.15
    4 0 -15 43.13
    4 0 -15 49.09
    -4 0 -15 42.18
    -4 0 15 45.9
    -4 0 -15 43.84
    4 0 -15 45.62
    4 0 15 47.78
    -4 0 15 44.27
    5 0 -15 0.76
    5 0 -15 0.87
    5 0 15 0.7
    -5 0 -15 0.58
    -5 0 15 0.27
    5 0 15 0.49
    -5 0 15 0.28
    5 0 -15 0.55
    -6 0 -15 14.88
    6 0 15 15.08
    6 0 15 16.08
    6 0 -15 17.4
    6 0 -15 16.5
    -6 0 15 16.68
    6 0 -15 16.36
    -6 0 15 15.76
    0 -1 -15 10.32
    0 -1 -15 12.39
    0 1 -15 14.06
    0 1 -15 13.18
    0 -1 15 11.65
    0 1 15 9.86
    0 1 15 13.34
    0 1 -15 12.2
    0 -1 15 13.14
    0 -1 -15 12.48
    -1 1 15 14.53
    -1 -1 -15 17.49
    -1 -1 -15 15.6
    1 1 -15 15.72
    -1 -1 -15 15.27
    1 -1 15 16.48
    -1 1 15 15.5
    1 -1 15 15.4
    -1 1 15 13.92
    1 1 -15 13.67
    1 1 -15 14.32
    1 1 -15 15.96
    1 -1 -15 13.82
    1 -1 -15 15.48
    -1 1 -15 16.34
    -1 1 -15 15.86
    1 -1 -15 17.04
    -1 -1 15 15.39
    1 1 15 15.51
    1 1 15 15.11
    -1 -1 15 16.11
    -1 1 -15 14.51
    2 -1 15 6.26
    2 1 -15 5.72
    -2 1 15 5.9
    -2 -1 -15 8.14
    2 -1 15 6.31
    2 1 -15 6.42
    -2 -1 -15 6.9
    -2 1 15 7.29
    -2 -1 -15 6.77
    2 1 -15 6.65
    -2 1 -15 4.32
    -2 -1 15 6.9
    2 -1 -15 5.25
    2 -1 -15 7.09
    -2 1 -15 6.79
    2 1 15 6.6
    -2 -1 15 7.82
    -2 1 -15 5.7
    2 1 15 5.77
    2 -1 -15 7.22
    3 -1 15 5.89
    3 1 -15 9.64
    3 -1 15 7.97
    3 1 -15 7.78
    3 1 -15 7.04
    -3 1 15 7.15
    -3 1 15 8.42
    3 -1 15 7.2
    -3 -1 -15 7.06
    3 1 -15 6.24
    -3 -1 -15 8.92
    -3 1 -15 8.11
    3 -1 -15 8.2
    3 -1 -15 7.15
    -3 1 -15 6.89
    3 1 15 7.08
    3 1 15 7.66
    -3 -1 15 7.35
    -3 1 -15 5.32
    3 -1 -15 7.37
    4 1 -15 12.55
    4 1 -15 13.95
    4 -1 15 12.41
    -4 1 15 13.37
    4 -1 15 12.09
    -4 -1 -15 13.46
    4 1 -15 12.97
    -4 1 15 13.79
    -4 -1 -15 11.87
    -4 -1 -15 12.06
    4 1 -15 10.74
    4 -1 -15 11.63
    -4 1 -15 11.66
    -4 -1 15 12.5
    4 -1 -15 13.47
    4 1 15 10.69
    -4 -1 15 10.91
    4 -1 -15 12.38
    4 1 15 9.07
    -4 1 -15 10.82
    5 -1 15 0.48
    -5 -1 -15 0.76
    5 1 -15 0.42
    5 1 -15 0.55
    -5 1 15 0.57
    5 -1 15 0.48
    5 1 -15 0.05
    -5 1 15 0.55
    5 -1 -15 0.55
    5 1 15 0.03
    5 1 15 0.3
    -5 1 -15 0.09
    -5 -1 15 0.8
    -5 -1 15 0.06
    5 -1 -15 0.24
    5 -1 -15 0.37
    6 -1 15 0.83
    6 1 -15 0.37
    -6 -1 -15 0.64
    -6 1 15 0.91
    6 -1 15 0.89
    -6 1 15 0.46
    6 1 -15 1.13
    6 1 -15 0.52
    -6 -1 15 1.37
    6 1 15 0.63
    6 -1 -15 1.05
    6 -1 -15 0.9
    -6 1 -15 0.85
    -6 -1 15 0.9
    6 -1 -15 1.19
    6 1 15 0.5
    0 2 15 9.59
    0 2 15 9.16
    0 2 -15 9
    0 -2 15 7.98
    0 2 -15 7.81
    0 2 -15 9.07
    0 -2 -15 9.32
    0 2 15 7.51
    0 -2 15 8.33
    0 -2 -15 8.26
    0 -2 -15 8.04
    0 -2 -15 8.2
    -1 -2 -15 4.01
    -1 -2 -15 2.62
    1 2 -15 2.66
    1 2 -15 3.72
    1 -2 15 3.72
    1 2 -15 3.74
    -1 -2 -15 3.02
    1 2 -15 3.04
    -1 2 15 3.43
    1 -2 15 3.51
    -1 2 15 3.51
    -1 2 15 3.63
    -1 2 -15 2.53
    1 2 15 3.78
    1 -2 -15 4.16
    1 2 15 4.53
    -1 2 -15 3.13
    1 -2 -15 3.29
    -1 2 -15 3.68
    -1 -2 15 3.4
    1 -2 -15 4.22
    -1 -2 15 3.6
    1 2 15 3.39
    -2 -2 -15 33.44
    2 2 -15 32.37
    2 -2 15 33.05
    2 2 -15 35.85
    2 -2 15 31.43
    -2 -2 -15 29.65
    -2 -2 -15 33.93
    2 2 -15 33.99
    2 -2 15 30.36
    2 2 -15 31.28
    -2 2 15 35.41
    -2 2 15 32.33
    2 -2 -15 31.24
    2 -2 -15 30.72
    2 -2 -15 31.92
    -2 -2 15 35.13
    -2 2 -15 34.29
    -2 -2 15 33.11
    -2 2 -15 32.29
    -2 2 -15 33.4
    2 2 15 31.33
    2 2 15 34.19
    -3 -2 -15 11.12
    3 2 -15 11.73
    3 2 -15 12.41
    3 -2 15 11.74
    3 2 -15 12.82
    3 -2 15 11.01
    3 -2 15 14.25
    -3 2 15 10.49
    -3 -2 -15 12.27
    3 2 -15 12.49
    -3 2 15 12.75
    3 -2 -15 12.07
    3 2 15 13.84
    -3 2 -15 15.2
    -3 2 -15 12.35
    3 2 15 12.26
    -3 2 -15 11.26
    -3 -2 15 11.13
    3 -2 -15 12.12
    3 -2 -15 12.43
    4 -2 15 27.87
    -4 2 15 26.45
    -4 -2 -15 25.95
    -4 2 15 24.5
    4 -2 15 26.02
    4 2 -15 28.26
    4 2 -15 26.98
    4 2 -15 24.76
    4 2 -15 26.18
    -4 -2 -15 28.98
    4 -2 -15 25.8
    -4 2 -15 25.16
    4 2 15 25.23
    4 -2 -15 23.89
    -4 2 -15 27
    -4 -2 15 24.15
    4 2 15 24.72
    5 -2 15 14.86
    5 2 -15 16.98
    -5 -2 -15 13.19
    -5 2 15 14
    5 2 -15 16.38
    -5 -2 -15 15.83
    -5 2 15 17.34
    5 -2 15 14.59
    5 2 -15 15.97
    5 -2 -15 14.26
    -5 -2 15 11.73
    5 -2 -15 15.38
    -5 2 -15 13.27
    5 -2 -15 13.67
    5 2 15 16.6
    5 2 15 15.12
    6 2 -15 9.64
    6 -2 15 11.28
    6 2 -15 8.68
    -6 2 15 7.92
    6 2 -15 7.7
    -6 2 15 7.24
    -6 -2 -15 9.27
    6 2 15 11.09
    6 -2 -15 8.35
    -6 2 -15 10.05
    6 -2 -15 9.25
    6 -2 -15 7.52
    6 2 15 9.77
    -6 -2 15 7.88
    0 3 -15 19.7
    0 3 -15 19.78
    0 3 15 21.71
    0 -3 15 21.99
    0 -3 -15 19.04
    0 -3 -15 20.88
    0 -3 15 23.3
    0 3 -15 23.77
    0 -3 -15 21.99
    0 -3 -15 21.51
    0 3 15 21.79
    0 3 15 20.8
    -1 -3 -15 14.25
    1 3 -15 13.78
    1 -3 15 14.11
    -1 -3 -15 12.89
    1 -3 15 12.39
    1 -3 15 13.41
    -1 3 15 14.99
    1 3 -15 12.5
    -1 3 15 13.82
    -1 -3 -15 11.83
    -1 3 15 14.08
    1 3 -15 16.45
    1 3 15 11.36
    -1 -3 15 11.87
    1 -3 -15 9.97
    -1 3 -15 12.57
    1 -3 -15 12.77
    1 3 15 13.24
    -1 -3 15 12.32
    -1 3 -15 13.9
    -1 3 -15 13.1
    1 3 15 13.81
    1 -3 -15 12.37
    -2 -3 -15 9.84
    -2 3 15 10.69
    2 -3 15 9.98
    2 3 -15 8.38
    2 3 -15 10.04
    -2 -3 -15 9.53
    -2 3 15 8.41
    2 -3 15 9.03
    2 3 -15 8.5
    2 3 -15 11.43
    2 -3 -15 9.94
    -2 3 -15 8.64
    -2 3 -15 9.94
    -2 -3 15 7.63
    -2 3 -15 9.45
    2 -3 -15 9.41
    2 -3 -15 7.74
    2 3 15 10.97
    2 3 15 8.78
    -2 -3 15 8.18
    2 3 15 9.7
    3 3 -15 30.47
    -3 -3 -15 29.88
    3 3 -15 30.85
    -3 3 15 32.22
    -3 -3 -15 31.33
    3 3 -15 32.37
    3 -3 15 33.9
    -3 3 15 28.82
    3 3 -15 32.68
    3 -3 15 32.23
    3 3 -15 30.19
    3 -3 -15 29.23
    3 3 15 29.8
    -3 3 -15 32.24
    -3 -3 15 34.62
    3 -3 -15 34.24
    3 3 15 31.41
    -3 -3 15 33.96
    3 3 15 32.83
    -3 3 -15 31.28
    3 -3 -15 31.54
    4 -3 15 7.9
    4 3 -15 8.47
    4 3 -15 7.42
    -4 -3 -15 8.65
    4 3 -15 8.27
    4 3 -15 10.02
    -4 3 15 8.31
    4 3 -15 8.22
    -4 -3 -15 8.77
    -4 3 15 8.01
    4 -3 -15 9.15
    4 3 15 8.99
    -4 3 -15 8.69
    -4 -3 15 6.27
    4 3 15 8.25
    -4 3 -15 6.54
    4 -3 -15 6.87
    4 3 15 8.68
    5 3 -15 16.42
    5 -3 15 17.22
    -5 -3 -15 15.63
    5 3 -15 16.63
    -5 -3 -15 16.39
    -5 3 15 18.04
    5 3 -15 14.35
    5 3 -15 15.24
    -5 3 15 16.18
    5 3 15 17.85
    -5 3 -15 19.37
    5 -3 -15 20.15
    5 -3 -15 16.52
    -5 -3 15 18.79
    -6 3 15 1.37
    -6 -3 -15 1.59
    6 3 -15 1.92
    6 -3 15 1.4
    -6 3 15 2.44
    -6 -3 -15 0.47
    6 3 -15 0.44
    -6 3 -15 1.65
    6 3 15 1.73
    6 -3 -15 1.44
    6 -3 -15 1.51
    -6 -3 15 0.73
    6 -3 -15 2.08
    0 4 15 0.05
    0 4 15 -0.09
    0 4 -15 0.02
    0 4 15 0.01
    0 -4 15 -0.06
    0 4 -15 0.05
    0 -4 -15 0.03
    0 -4 -15 0
    0 -4 15 -0.18
    0 4 -15 0.12
    0 -4 -15 -0.07
    1 -4 15 30.8
    -1 4 15 32.3
    -1 -4 -15 32.62
    1 4 -15 31.15
    1 4 -15 28.91
    -1 -4 -15 31.62
    -1 4 15 33.51
    1 -4 15 31.95
    1 4 -15 31.2
    -1 -4 -15 29.6
    -1 4 15 32.37
    1 4 15 31.44
    -1 4 -15 29.85
    1 -4 -15 30.92
    1 4 15 32.9
    1 -4 -15 31.89
    -1 4 -15 30.11
    1 4 15 31.19
    1 -4 -15 32.02
    -1 4 -15 30.99
    -1 -4 15 32.16
    -2 4 15 8.04
    2 4 -15 7.39
    2 -4 15 8.58
    -2 4 15 6.51
    -2 -4 -15 7.2
    -2 -4 -15 7.89
    2 -4 15 7.38
    2 4 -15 7.39
    2 4 -15 5.85
    2 4 -15 7.71
    -2 4 -15 5.97
    2 4 15 7.23
    2 -4 -15 6.85
    -2 4 -15 6.55
    -2 4 -15 6.07
    -2 -4 15 5.54
    2 -4 -15 6.98
    2 -4 -15 6.34
    2 4 15 6.62
    2 4 15 6.14
    -2 -4 15 5.91
    3 4 -15 45.78
    3 -4 15 52.07
    3 4 -15 49.17
    3 4 -15 47.55
    3 -4 15 48.7
    -3 -4 -15 49.84
    -3 -4 -15 47.09
    3 4 -15 44.41
    -3 4 15 49.67
    -3 4 15 46.91
    3 4 -15 46.19
    3 4 15 52.11
    -3 -4 15 49.2
    -3 4 -15 50.39
    -3 4 -15 47.66
    3 -4 -15 45.98
    3 4 15 45.97
    3 4 15 42.88
    3 -4 -15 47
    -3 -4 15 44.3
    3 -4 -15 45.15
    4 -4 15 3.01
    4 4 -15 3.43
    4 4 -15 3.61
    -4 4 15 3.29
    -4 -4 -15 3.88
    4 4 -15 3.52
    -4 -4 -15 2.52
    4 4 -15 4.02
    4 -4 15 3.27
    -4 4 15 2.7
    -4 -4 15 2.3
    4 4 15 3.83
    4 -4 -15 3.48
    -4 4 -15 3.88
    -4 4 -15 2.6
    4 4 15 3.4
    4 -4 -15 2.36
    5 4 -15 1.64
    -5 -4 -15 2.04
    5 -4 15 1.27
    5 4 -15 1.51
    -5 -4 -15 1.24
    5 4 -15 1.77
    -5 4 15 1.43
    -5 4 15 0.35
    5 -4 -15 1.72
    -5 4 -15 1.12
    5 -4 -15 1.09
    -5 -4 15 0.67
    5 4 15 0.98
    5 4 15 1.82
    -6 4 15 3.7
    -6 4 15 4
    6 4 -15 4
    6 -4 15 4.03
    -6 -4 -15 3.06
    6 4 -15 3.38
    6 -4 -15 4.38
    -6 -4 15 3.86
    -6 4 -15 3.67
    6 4 15 3.43
    6 -4 -15 3.22
    0 5 -15 10.45
    0 -5 15 9.8
    0 5 -15 10.9
    0 -5 -15 13.54
    0 5 15 11.24
    0 -5 -15 10.85
    0 -5 15 10.87
    0 -5 -15 10.35
    0 5 15 11.69
    0 5 15 11.69
    0 5 -15 11.33
    -1 5 15 1.55
    -1 -5 -15 1.14
    1 5 -15 1.83
    1 5 -15 2.16
    1 5 -15 0.82
    -1 5 15 1.52
    -1 5 15 1.67
    -1 -5 -15 0.41
    1 -5 15 2.34
    1 -5 15 1.53
    -1 -5 -15 1.57
    1 -5 -15 1.66
    1 -5 -15 2.26
    -1 5 -15 2.32
    1 5 15 2.24
    -1 5 -15 2.21
    -1 -5 15 1.28
    -1 -5 15 1.52
    -1 5 -15 1.68
    1 -5 -15 1.51
    1 5 15 1.35
    2 5 -15 17.92
    -2 -5 -15 20.08
    2 5 -15 18.24
    -2 5 15 17.89
    2 -5 15 17.34
    2 -5 15 18.9
    2 5 -15 17.74
    -2 5 15 17.72
    -2 -5 -15 19.33
    2 5 15 18.05
    -2 5 -15 16.1
    -2 -5 15 19.25
    2 5 15 19.1
    2 -5 -15 17.99
    2 -5 -15 17.53
    -2 5 -15 20.23
    2 -5 -15 19.38
    3 5 -15 6.6
    -3 5 15 8.27
    -3 5 15 7.01
    -3 -5 -15 6.22
    3 -5 15 7.86
    -3 -5 -15 7.71
    3 5 -15 8.29
    3 5 -15 6.84
    3 -5 15 8.6
    3 5 -15 8.39
    -3 5 -15 7.49
    3 -5 -15 8.99
    3 5 15 7.61
    3 -5 -15 8.68
    -3 5 -15 8.37
    3 5 15 7.21
    -3 -5 15 7.19
    -4 5 15 1.73
    -4 -5 -15 1.94
    -4 5 15 2.27
    4 5 -15 1.12
    4 5 -15 1.24
    4 5 -15 0.7
    4 -5 15 1.39
    -4 -5 -15 1.28
    4 5 -15 1.76
    4 -5 15 2.49
    4 5 -15 2.19
    4 5 15 1.88
    4 5 15 0.72
    4 -5 -15 1.62
    4 -5 -15 1.18
    -4 5 -15 1.72
    -4 -5 15 1.38
    -5 -5 -15 4.02
    -5 5 15 1.56
    5 5 -15 2.89
    5 -5 15 2.52
    -5 5 15 2.72
    5 5 -15 2.79
    -5 -5 -15 2.72
    5 5 -15 1.85
    5 -5 -15 2.48
    5 -5 -15 3.57
    5 5 15 2.89
    -5 5 -15 3.17
    5 5 15 2.68
    0 6 -15 -0.01
    0 6 15 -0.11
    0 -6 15 0.21
    0 6 -15 0.11
    0 -6 -15 -0.08
    0 6 15 0.01
    0 -6 15 0.08
    0 6 -15 -0.01
    0 -6 -15 -0.11
    -1 6 15 16.84
    1 -6 15 14.52
    -1 -6 -15 14
    1 6 -15 16.74
    1 6 -15 15.62
    1 6 -15 15.6
    -1 6 15 15.61
    -1 6 15 14.93
    1 -6 15 18.06
    -1 -6 -15 14.34
    1 -6 -15 14.45
    -1 6 -15 13.19
    -1 -6 15 14.98
    1 -6 -15 17.16
    -1 -6 15 16.64
    1 6 15 15.32
    1 6 15 16.59
    -1 6 -15 16.5
    -2 6 15 22.49
    2 6 -15 26.29
    2 -6 15 21.88
    2 6 -15 24.91
    2 -6 15 22.37
    -2 -6 -15 20.57
    2 6 -15 24.34
    -2 6 15 22.24
    -2 -6 -15 22.88
    -2 6 -15 25.75
    2 6 15 25.97
    -2 -6 15 22.51
    2 6 15 25.34
    2 -6 -15 24.66
    2 -6 -15 23.41
    -2 -6 15 22.62
    -2 6 -15 22.72
    2 -6 -15 23
    -3 6 15 4
    -3 6 15 2.89
    3 6 -15 3.64
    -3 -6 -15 4.38
    3 -6 15 3.11
    3 6 -15 3.47
    3 6 -15 2.6
    3 -6 15 4.27
    3 6 -15 3.71
    -3 -6 -15 3.84
    3 -6 -15 2.47
    -3 -6 15 2.94
    3 -6 -15 3.42
    -3 6 -15 2.61
    3 6 15 1.83
    -3 -6 15 4.17
    3 6 15 3.03
    -3 6 -15 3.04
    -4 -6 -15 1.18
    4 6 -15 0.47
    4 6 -15 1.64
    4 -6 15 1.64
    -4 6 15 0.93
    4 -6 15 0.9
    -4 -6 -15 1.2
    -4 6 15 0.69
    4 6 -15 0.71
    4 6 -15 1.01
    -4 6 -15 0.65
    -4 -6 15 1.73
    4 -6 -15 0.32
    4 6 15 0.88
    4 -6 -15 0.44
    4 6 15 0.7
    -5 6 15 9.6
    5 -6 15 9.58
    -5 -6 -15 8.64
    -5 6 15 11.59
    -5 -6 -15 8.77
    5 6 15 8.5
    5 6 15 8.34
    -5 6 -15 7.95
    5 -6 -15 9.23
    5 -6 -15 10.1
    0 7 -15 27.24
    0 7 15 28.15
    0 -7 15 24.54
    0 7 15 27.62
    0 -7 -15 25.61
    0 -7 -15 26.57
    0 7 -15 27.18
    0 -7 15 26.02
    -1 7 15 3
    -1 -7 -15 2.91
    1 7 -15 3.07
    1 -7 15 3.65
    -1 7 15 4.13
    1 7 -15 2.29
    1 7 -15 4.01
    1 -7 15 3.15
    -1 7 -15 4.81
    1 7 15 3.16
    1 -7 -15 3.53
    -1 -7 15 3.74
    -1 7 -15 3.76
    -1 -7 15 4.13
    1 -7 -15 1.96
    1 7 15 3.31
    -2 7 15 10.14
    2 7 -15 7.73
    -2 -7 -15 8.36
    2 -7 15 7.48
    -2 -7 -15 7.4
    -2 7 15 6.83
    2 -7 15 6.06
    2 7 -15 7.81
    2 7 -15 7.98
    -2 7 -15 7.76
    -2 -7 15 8.11
    2 7 15 6.23
    2 7 15 6.9
    2 -7 -15 7.85
    2 -7 -15 7.86
    -2 7 -15 10.89
    3 7 -15 2.88
    3 7 -15 3.43
    -3 -7 -15 3.95
    -3 7 15 2.94
    3 -7 15 3.41
    -3 7 15 3.59
    3 -7 15 2.86
    3 7 -15 3.44
    -3 -7 -15 2.99
    -3 7 -15 2.9
    -3 -7 15 2.6
    3 -7 -15 2.58
    3 7 15 2.84
    -3 7 -15 3.28
    3 7 15 1.69
    4 7 -15 2.76
    -4 7 15 2.06
    4 -7 15 4.15
    4 7 -15 4.06
    -4 -7 -15 2.95
    4 -7 15 2.58
    -4 7 15 2.23
    4 7 -15 1.99
    -4 -7 -15 2.34
    4 -7 -15 3.45
    -4 -7 15 3.7
    -4 7 -15 3.28
    4 7 15 3.35
    4 -7 -15 3.05
    4 7 15 3.35
    0 8 -15 20.48
    0 -8 -15 18.94
    0 8 15 20.86
    0 -8 -15 20.36
    0 8 -15 18.53
    0 8 15 19.51
    0 -8 15 20.06
    -1 8 15 13.2
    -1 8 15 13.85
    1 -8 15 17.51
    1 8 -15 12.23
    -1 -8 -15 14.52
    1 -8 15 14.89
    1 8 -15 12.33
    -1 -8 15 13.27
    -1 8 -15 14.72
    1 8 15 14.95
    1 -8 -15 14.17
    -1 8 -15 15.75
    1 -8 -15 14.08
    1 8 15 15.79
    -2 -8 -15 7.03
    2 8 -15 4.77
    2 8 -15 6.99
    -2 8 15 5.28
    2 8 -15 4.2
    2 -8 15 6.03
    -2 8 15 4.32
    2 -8 15 6.46
    2 8 15 4.46
    2 -8 -15 4.19
    2 -8 -15 6.85
    -2 -8 15 5.97
    -2 8 -15 4.27
    2 8 15 6.44
    -2 8 -15 6.32
    -3 8 15 2.4
    3 -8 15 1.4
    -3 8 15 1.34
    -3 -8 -15 1.8
    3 8 -15 1.58
    3 8 -15 1.2
    -3 -8 -15 2.57
    3 -8 15 2.07
    3 8 -15 0.96
    3 -8 -15 0.94
    3 8 15 1.8
    -3 8 -15 1.57
    -3 8 -15 1.39
    3 8 15 1.5
    -3 -8 15 1
    4 8 -15 6.27
    4 -8 15 9.44
    -4 8 15 7.42
    4 8 -15 7.32
    -4 8 15 7.13
    -4 -8 -15 9.3
    4 8 -15 7.06
    -4 -8 -15 7.14
    4 8 15 5.63
    4 8 15 6.35
    -4 -8 15 5.86
    -4 8 -15 7.77
    4 -8 -15 7.7
    0 -9 15 4.49
    0 9 -15 2.49
    0 9 15 3.32
    0 9 -15 3.23
    0 -9 -15 2.95
    0 9 15 2.68
    0 -9 -15 4.04
    -1 9 15 1.95
    -1 9 15 2.94
    1 -9 15 2.86
    1 9 -15 1.89
    -1 -9 -15 2.81
    1 9 -15 3.42
    1 -9 -15 2.45
    -1 9 -15 2.89
    -1 -9 15 2.39
    -1 9 -15 3.69
    1 9 15 3.38
    1 9 15 3.51
    1 -9 -15 4.33
    2 9 -15 2.7
    2 9 -15 2.85
    -2 9 15 2.32
    -2 9 15 2.53
    -2 -9 -15 3.9
    2 -9 15 3.54
    -2 9 -15 2.29
    -2 9 -15 4.41
    -2 -9 15 4.21
    2 9 15 5
    2 -9 -15 4.43
    2 9 15 3.68
    3 9 -15 0.43
    -3 -9 -15 0.44
    3 -9 15 -0.01
    -3 9 15 1.43
    3 -9 15 0.94
    -3 9 15 0.48
    -3 -9 -15 1.55
    3 9 -15 0.44
    3 9 15 0.14
    3 -9 -15 -0.08
    -3 -9 15 0.43
    3 9 15 0.65
    -3 9 -15 0.19
    0 10 15 -0.11
    0 10 15 -0.13
    0 10 -15 -0.18
    0 10 -15 -0.15
    0 -10 -15 -0.08
    0 -10 -15 0.05
    0 -10 15 -0.03
    1 -10 15 0.01
    1 10 -15 1.85
    1 10 -15 1.26
    -1 10 15 1.28
    -1 10 15 0.75
    -1 -10 -15 1.23
    -1 10 -15 0.56
    -1 10 -15 1.16
    1 10 15 1.1
    1 -10 -15 0.57
    -1 -10 15 1.11
    1 -10 -15 1.12
    1 10 15 0.82
    0 0 -16 -0.08
    0 0 -16 -0.15
    0 0 16 0.02
    0 0 -16 0.03
    0 0 16 0.17
    1 0 -16 5.47
    -1 0 -16 5.77
    1 0 -16 5.84
    -1 0 16 5.25
    1 0 16 6.15
    1 0 -16 5.7
    1 0 -16 4.93
    -1 0 -16 5.92
    1 0 16 6.3
    -1 0 -16 4.47
    -1 0 16 5.64
    -2 0 16 163.87
    2 0 16 155.25
    2 0 -16 157.74
    -2 0 16 161.94
    -2 0 -16 153.87
    2 0 -16 161.79
    2 0 -16 156.02
    -2 0 -16 154.33
    -2 0 -16 159.91
    2 0 16 166.66
    3 0 -16 5.26
    3 0 16 4.93
    -3 0 -16 5.55
    3 0 -16 5.11
    3 0 16 3.63
    -3 0 -16 6.1
    -3 0 16 4.47
    3 0 -16 3.71
    4 0 -16 59.98
    4 0 -16 60.29
    4 0 16 63.63
    -4 0 -16 61.37
    -4 0 16 58.33
    -4 0 -16 59.84
    4 0 -16 62.12
    4 0 16 57.36
    5 0 16 0.46
    5 0 -16 0.11
    5 0 -16 0.12
    5 0 16 0.02
    -5 0 16 0.28
    -5 0 -16 0.24
    5 0 -16 0.23
    6 0 -16 1.45
    6 0 -16 0.52
    -6 0 16 0.71
    6 0 16 0.52
    -6 0 -16 2.15
    -6 0 16 0.95
    6 0 16 1.17
    6 0 -16 1.21
    0 -1 -16 38.69
    0 -1 16 39.26
    0 1 16 39.5
    0 1 16 39.72
    0 1 -16 38.73
    0 -1 -16 40.06
    0 1 -16 39.53
    0 -1 -16 41.99
    0 -1 16 39.29
    0 1 -16 41.26
    1 1 -16 7.11
    -1 -1 -16 7.12
    1 1 -16 6.7
    1 -1 16 5.8
    -1 -1 -16 5.78
    -1 1 16 6.48
    1 -1 16 7.25
    1 1 -16 6.14
    -1 -1 -16 6.65
    1 1 -16 5.99
    -1 1 16 5.85
    1 -1 -16 6.62
    -1 -1 16 7.39
    1 1 16 5.9
    1 1 16 6.82
    -1 1 -16 7.63
    -1 -1 16 5.79
    1 -1 -16 6.48
    1 -1 -16 7.46
    -1 1 -16 7.82
    -1 1 -16 6.91
    2 1 -16 22.39
    2 1 -16 22.35
    2 1 -16 21.43
    -2 1 16 22.19
    -2 -1 -16 23.7
    -2 -1 -16 22.28
    -2 -1 -16 21.9
    2 -1 16 21.5
    2 -1 16 20.37
    2 -1 -16 23.74
    2 1 16 19.6
    2 -1 -16 25.66
    -2 1 -16 22.15
    2 1 16 22.43
    -2 -1 16 21
    2 -1 -16 22.16
    -2 1 -16 22.75
    -2 1 -16 27.7
    -2 -1 16 23.05
    3 -1 16 8.96
    3 -1 16 9.67
    3 1 -16 8.55
    3 -1 16 10.52
    -3 -1 -16 9.43
    -3 1 16 10.31
    -3 -1 -16 9.51
    3 1 -16 9.91
    3 1 -16 11.31
    3 -1 -16 10.95
    -3 1 -16 10.71
    3 -1 -16 12.44
    -3 -1 16 10.32
    -3 1 -16 9.17
    3 1 16 9.41
    3 -1 -16 11.5
    3 1 16 9.48
    4 1 -16 9.16
    -4 -1 -16 8.97
    4 1 -16 7.42
    4 1 -16 8.54
    4 -1 16 9.04
    4 -1 16 10.46
    -4 1 16 8.72
    -4 1 16 9.48
    -4 -1 -16 9.65
    -4 1 -16 8.7
    4 1 16 9.18
    -4 -1 16 9.13
    -4 1 -16 7.99
    4 -1 -16 7.92
    4 -1 -16 7.95
    4 1 16 8.5
    5 1 -16 2.5
    -5 1 16 1.62
    -5 1 16 2.9
    5 -1 16 3.07
    5 1 -16 2.02
    5 1 -16 2.68
    -5 -1 -16 2.98
    5 -1 16 2.27
    5 1 16 3.07
    5 -1 -16 1.74
    5 -1 -16 2.99
    5 1 16 2.62
    5 -1 -16 2.42
    -5 -1 16 2.06
    -5 1 -16 1.6
    6 -1 16 1.49
    -6 -1 -16 2.76
    6 1 -16 1.87
    6 1 -16 1.63
    -6 1 16 2.13
    6 1 -16 3.61
    6 -1 16 2.02
    -6 1 16 2.28
    6 -1 -16 4.54
    -6 -1 16 2.14
    -6 1 -16 2.14
    6 1 16 2.88
    6 1 16 2.35
    6 -1 -16 2.29
    6 -1 -16 1.11
    0 2 16 23.13
    0 -2 -16 27.08
    0 2 -16 21.9
    0 2 16 24.44
    0 -2 -16 22.26
    0 2 -16 28.41
    0 -2 16 24.12
    0 -2 -16 21.97
    0 -2 16 25.04
    0 2 -16 23.68
    -1 -2 -16 4.79
    1 -2 16 5.9
    -1 -2 -16 4.57
    -1 2 16 4.49
    1 2 -16 4.76
    -1 2 16 5.64
    1 2 -16 4.33
    -1 -2 -16 5.25
    1 -2 16 5.08
    1 2 -16 5.57
    1 2 -16 4.8
    -1 2 -16 4.34
    1 2 16 5.33
    -1 2 -16 4.65
    1 -2 -16 5.47
    -1 -2 16 3.55
    1 -2 -16 4.88
    -1 2 -16 4.52
    1 -2 -16 4.17
    1 2 16 5.32
    -1 -2 16 4.61
    2 2 -16 36.97
    2 -2 16 34.09
    2 2 -16 36.44
    -2 2 16 35.33
    -2 2 16 35.91
    -2 -2 -16 36.35
    2 -2 16 35.09
    -2 -2 -16 33.42
    2 -2 16 35.12
    -2 -2 -16 37.1
    2 2 -16 32.03
    2 2 -16 32.81
    -2 -2 16 35.18
    2 -2 -16 32.59
    2 -2 -16 35.23
    -2 -2 16 34.52
    -2 2 -16 35.07
    2 2 16 37.87
    -2 2 -16 36.18
    2 -2 -16 35.52
    -2 2 -16 31.79
    2 2 16 35.65
    -3 -2 -16 61.09
    3 2 -16 67.09
    -3 2 16 65.67
    3 -2 16 63.23
    -3 2 16 60.27
    3 2 -16 61.53
    3 -2 16 63.37
    3 2 -16 64.85
    3 -2 16 65.52
    -3 -2 -16 62.28
    3 -2 -16 67.96
    3 -2 -16 64.62
    -3 2 -16 60.29
    -3 2 -16 58.06
    -3 -2 16 67.08
    -3 2 -16 63.55
    3 -2 -16 65.5
    3 2 16 65.75
    3 2 16 62.91
    4 2 -16 38.96
    -4 -2 -16 35.81
    4 -2 16 40.81
    4 2 -16 37.06
    -4 -2 -16 38.91
    4 -2 16 40.48
    4 2 -16 39.09
    -4 2 16 36.6
    4 2 -16 39.88
    -4 2 16 39.2
    -4 2 -16 34.88
    -4 2 -16 38.99
    4 2 16 40.44
    4 2 16 37.46
    -4 -2 16 37.31
    4 -2 -16 39.62
    4 -2 -16 37.14
    5 2 -16 5.61
    -5 -2 -16 5.57
    -5 -2 -16 6.95
    -5 2 16 4.53
    5 2 -16 5.35
    -5 2 16 4.9
    5 2 -16 6.59
    5 -2 16 5.4
    5 -2 -16 4.38
    -5 2 -16 4.72
    5 -2 -16 6.76
    -5 -2 16 4.22
    5 2 16 5.72
    5 2 16 4.66
    6 2 -16 0.64
    -6 2 16 0.56
    -6 -2 -16 1.12
    6 2 -16 0.36
    6 2 -16 0.8
    6 -2 16 0.64
    -6 2 16 0.74
    6 2 16 2.19
    6 -2 -16 0.78
    -6 2 -16 1.69
    6 -2 -16 0.31
    6 -2 -16 1.62
    -6 -2 16 1.18
    6 2 16 1.21
    0 -3 16 12.28
    0 -3 16 11.76
    0 3 -16 12.4
    0 3 16 11.15
    0 3 16 12.22
    0 -3 -16 13.06
    0 3 -16 11.08
    0 -3 -16 11.3
    0 -3 -16 10.89
    0 3 -16 10.4
    0 3 16 10.3
    -1 3 16 12.99
    1 3 -16 14.75
    1 -3 16 14.14
    -1 3 16 13.15
    1 3 -16 15.3
    -1 -3 -16 12.12
    1 3 -16 13.38
    1 -3 16 14
    -1 -3 -16 14.98
    -1 3 16 13.09
    -1 -3 -16 13.29
    -1 -3 16 15.21
    1 3 16 12.53
    -1 3 -16 13.56
    -1 -3 16 16.6
    1 -3 -16 14.24
    -1 3 -16 13.56
    1 -3 -16 13.49
    1 3 16 14.25
    -1 3 -16 15.1
    1 -3 -16 12.78
    2 3 -16 12.78
    -2 -3 -16 16.94
    -2 3 16 12.72
    -2 -3 -16 13.71
    2 3 -16 15.64
    2 -3 16 14.67
    2 3 -16 14.08
    2 -3 16 14.58
    2 3 -16 16.52
    -2 3 16 14.43
    2 -3 -16 13.39
    2 3 16 14.55
    2 -3 -16 14.18
    -2 3 -16 15.27
    2 -3 -16 17.77
    -2 -3 16 15.68
    -2 3 -16 14.56
    -2 -3 16 16.75
    -2 3 -16 15.25
    2 3 16 14.78
    3 3 -16 5.68
    3 -3 16 5.66
    3 3 -16 5.19
    -3 -3 -16 4.7
    3 -3 16 4.98
    -3 -3 -16 4.2
    3 3 -16 4.89
    -3 3 16 4.12
    -3 3 16 5.21
    3 3 -16 4.16
    -3 3 -16 4.83
    3 3 16 4.56
    -3 3 -16 4.82
    -3 -3 16 5.24
    3 -3 -16 5.99
    3 -3 -16 5.16
    -3 -3 16 4.15
    3 3 16 5.12
    3 -3 -16 5.82
    -4 -3 -16 0.33
    4 3 -16 0.37
    4 -3 16 0.33
    4 3 -16 0.42
    -4 3 16 0.61
    -4 3 16 0.48
    4 3 -16 0.48
    4 3 -16 0.13
    -4 -3 -16 0.11
    -4 3 -16 0.85
    4 3 16 0.52
    4 3 16 0.62
    -4 3 -16 0.36
    4 -3 -16 0.99
    -4 -3 16 0.25
    4 -3 -16 0.07
    5 3 -16 4.27
    -5 3 16 4.47
    -5 -3 -16 3.74
    5 3 -16 3.71
    5 3 -16 5.06
    -5 3 16 2.92
    -5 -3 -16 3.46
    5 -3 16 3.02
    5 -3 -16 3.07
    5 3 16 3.66
    5 -3 -16 3.28
    -5 3 -16 5
    -5 -3 16 4.6
    -6 3 16 11.42
    6 3 -16 11.91
    6 3 -16 13.65
    -6 -3 -16 14.72
    6 -3 16 13.53
    -6 3 16 10.13
    6 -3 -16 12.9
    -6 3 -16 12.23
    6 3 16 13.7
    6 -3 -16 12.32
    -6 -3 16 15.66
    0 -4 -16 2.86
    0 4 16 3.27
    0 4 -16 4.51
    0 4 -16 2.9
    0 -4 16 4.64
    0 4 16 3.75
    0 4 -16 4.05
    0 4 16 4.27
    0 -4 -16 3.84
    0 -4 -16 4.24
    0 -4 16 4.1
    -1 -4 -16 12.83
    -1 -4 -16 11.64
    1 4 -16 12.53
    -1 4 16 12.61
    -1 4 16 9.77
    1 -4 16 11.12
    1 4 -16 15.12
    -1 -4 -16 13.15
    -1 4 16 10.99
    1 -4 16 11.56
    1 4 -16 13.92
    1 4 16 13.57
    1 4 16 12.23
    1 -4 -16 12.11
    -1 4 -16 13.39
    -1 4 -16 11.7
    1 -4 -16 11.44
    -1 -4 16 13
    1 -4 -16 11.62
    1 4 16 12.16
    -1 4 -16 11.69
    2 4 -16 14.65
    2 4 -16 15.41
    -2 -4 -16 15.13
    2 4 -16 16.58
    2 -4 16 17.05
    2 -4 16 15.1
    -2 -4 -16 14.61
    2 4 -16 13.34
    -2 4 16 14.33
    -2 4 16 13.57
    2 -4 -16 13.88
    2 4 16 14.3
    2 -4 -16 15.32
    2 4 16 13.64
    2 -4 -16 15.17
    -2 4 -16 15.71
    -2 4 -16 13.82
    -2 -4 16 14.74
    2 4 16 15.11
    -2 4 -16 14.62
    3 4 -16 1.01
    3 4 -16 1.14
    -3 4 16 1.22
    3 -4 16 0.48
    -3 -4 -16 1.36
    -3 4 16 0.53
    3 4 -16 1.74
    -3 -4 -16 0.94
    3 4 -16 0.62
    3 4 -16 1.28
    3 -4 16 1.4
    -3 4 -16 1.11
    -3 -4 16 1.15
    3 4 16 0.97
    3 -4 -16 1.07
    3 4 16 0.99
    -3 -4 16 1.74
    3 -4 -16 2.02
    -3 4 -16 1.28
    4 4 -16 3.65
    4 4 -16 4.24
    -4 -4 -16 3.29
    4 4 -16 4.45
    -4 4 16 5.45
    4 -4 16 3.97
    4 4 -16 4.29
    4 -4 16 4.23
    -4 4 16 4.33
    -4 -4 -16 3.55
    -4 4 -16 4.31
    4 4 16 3.51
    -4 4 -16 3.57
    4 -4 -16 4.23
    4 -4 -16 3.77
    -4 -4 16 3.45
    -4 -4 16 4.5
    -5 -4 -16 22.57
    5 4 -16 24.37
    -5 4 16 25.73
    -5 -4 -16 22.81
    -5 4 16 25.63
    5 4 -16 26.79
    5 -4 16 25.17
    5 4 -16 20.56
    -5 -4 16 22.15
    5 -4 -16 20.09
    -5 4 -16 24.68
    5 4 16 23.55
    5 -4 -16 23.09
    0 5 16 3.26
    0 -5 -16 1.73
    0 5 16 2.32
    0 5 -16 3.86
    0 -5 16 3.1
    0 -5 16 3.48
    0 -5 -16 3.13
    0 5 -16 3.47
    0 -5 -16 3.76
    0 5 -16 1.96
    0 5 16 3.87
    -1 5 16 23.93
    -1 5 16 25.3
    1 -5 16 24.67
    -1 -5 -16 23.79
    1 5 -16 26.45
    1 -5 16 23.07
    -1 -5 -16 23.83
    1 5 -16 23.43
    1 5 -16 26.04
    -1 5 16 23.33
    1 -5 -16 24.31
    -1 -5 16 22.85
    1 5 16 25.25
    -1 5 -16 24.94
    1 -5 -16 22.88
    -1 5 -16 22.73
    -1 5 -16 23.14
    -1 -5 16 20.42
    1 -5 -16 26.97
    1 5 16 20.98
    2 -5 16 2.64
    2 5 -16 0.98
    -2 5 16 2.09
    2 5 -16 2.26
    -2 -5 -16 2.1
    -2 5 16 1.96
    2 5 -16 2.84
    2 -5 16 1.94
    -2 -5 -16 1.69
    -2 -5 16 2.47
    -2 5 -16 2.66
    2 5 16 2.57
    2 5 16 1.65
    2 -5 -16 1.37
    2 -5 -16 1.71
    2 -5 -16 2.45
    -2 5 -16 2.13
    3 5 -16 10.57
    3 5 -16 12.84
    -3 -5 -16 8.68
    3 5 -16 9.91
    3 -5 16 10.39
    -3 -5 -16 12.83
    -3 5 16 12.76
    -3 5 16 11.51
    3 -5 16 12.35
    3 5 -16 10.01
    3 5 16 10.75
    -3 -5 16 14.08
    -3 5 -16 11.67
    3 5 16 10.26
    -3 5 -16 10.8
    3 -5 -16 13.22
    3 -5 -16 13.03
    -4 -5 -16 5.64
    -4 5 16 5.13
    4 5 -16 3.51
    -4 -5 -16 4.77
    4 5 -16 5.54
    4 -5 16 3.36
    4 -5 16 4.49
    -4 5 16 6.75
    4 5 -16 5.55
    4 -5 -16 2.82
    -4 5 -16 4.31
    4 5 16 3.83
    4 -5 -16 5.01
    4 5 16 4.49
    -4 -5 16 4.22
    5 5 -16 4.74
    5 -5 16 3.99
    5 5 -16 3.7
    -5 -5 -16 3.23
    -5 -5 -16 4.87
    -5 5 16 4.17
    -5 5 16 3.98
    5 5 -16 3.19
    5 -5 -16 5.19
    5 -5 -16 3.27
    -5 5 -16 4.72
    -5 -5 16 4.42
    5 5 16 3.63
    0 -6 -16 46.87
    0 -6 16 38.21
    0 -6 16 38.32
    0 6 -16 38.5
    0 6 16 39.59
    0 6 -16 42.25
    0 -6 -16 40.84
    0 6 16 40.09
    0 6 -16 41.02
    1 6 -16 5.01
    -1 -6 -16 6.97
    -1 6 16 5.57
    1 -6 16 4.9
    -1 6 16 6.27
    1 6 -16 5.83
    1 -6 16 6.37
    1 6 -16 4.52
    -1 -6 -16 6.15
    1 6 16 6.04
    -1 6 -16 6.57
    -1 -6 16 6.87
    -1 6 -16 6.69
    -1 -6 16 6
    1 6 16 6.31
    1 -6 -16 4.87
    -1 6 -16 6
    1 -6 -16 6.14
    -2 6 16 5.93
    2 -6 16 6.1
    2 6 -16 4.99
    -2 6 16 6.41
    -2 -6 -16 5.99
    -2 -6 -16 5.08
    2 -6 16 7.54
    2 6 -16 5.56
    2 6 -16 5.5
    2 -6 -16 8.12
    -2 -6 16 6.22
    2 6 16 4.96
    2 -6 -16 6.05
    -2 6 -16 5.56
    -2 6 -16 6.72
    -2 -6 16 5.93
    2 6 16 6.26
    3 6 -16 33.69
    -3 -6 -16 29.79
    -3 6 16 33.84
    3 -6 16 28.3
    3 -6 16 32.81
    -3 6 16 38.44
    -3 -6 -16 34.49
    3 6 -16 28.95
    3 6 -16 33.41
    3 6 -16 34.96
    -3 -6 16 38.15
    -3 -6 16 34.1
    3 6 16 34.26
    3 6 16 33.7
    -3 6 -16 32.24
    3 -6 -16 32.54
    -3 6 -16 34.34
    3 -6 -16 32.29
    4 -6 16 2.93
    4 6 -16 3.27
    4 6 -16 1.83
    -4 6 16 3.05
    -4 6 16 2.88
    -4 -6 -16 1.75
    4 6 -16 3.16
    4 -6 16 2.75
    -4 -6 -16 3.12
    4 6 16 2.43
    -4 6 -16 2.08
    4 6 16 2.9
    4 -6 -16 2.39
    -4 -6 16 2.98
    4 -6 -16 3.9
    -5 -6 -16 3.37
    -5 6 16 3.29
    -5 6 16 3.41
    -5 -6 -16 4.86
    5 6 -16 3.43
    5 -6 16 4.16
    5 -6 -16 3.79
    -5 6 -16 2.23
    5 -6 -16 3.72
    5 6 16 3.17
    0 -7 16 1.41
    0 -7 -16 1.22
    0 7 -16 1.61
    0 7 -16 1.43
    0 -7 -16 0.5
    0 7 16 2.08
    0 7 16 1.77
    0 7 -16 2.42
    0 -7 16 1.3
    -1 7 16 2.37
    -1 -7 -16 2.41
    1 7 -16 2.48
    1 7 -16 1.52
    1 7 -16 2.76
    1 -7 16 2.36
    -1 7 16 2.37
    1 -7 16 2.66
    -1 7 -16 2.5
    -1 -7 16 2.94
    1 7 16 2.52
    1 7 16 2
    -1 7 -16 2.25
    1 -7 -16 4.07
    -1 -7 16 2.23
    1 -7 -16 2.25
    2 7 -16 3.64
    -2 7 16 3.33
    2 -7 16 2.86
    2 7 -16 1.97
    2 -7 16 3.33
    2 7 -16 2.39
    -2 7 16 3.58
    -2 -7 -16 3.99
    2 -7 -16 3.33
    -2 7 -16 3.2
    -2 -7 16 3.6
    2 -7 -16 3.62
    2 7 16 3.44
    -2 7 -16 4.05
    2 7 16 3.75
    -2 -7 16 2.07
    3 -7 16 1.94
    -3 -7 -16 1.1
    3 7 -16 2.47
    3 -7 16 2.87
    3 7 -16 2.48
    3 7 -16 2.11
    -3 7 16 1.29
    -3 -7 -16 3.15
    -3 7 16 1.78
    -3 -7 16 2.06
    3 7 16 2.41
    -3 7 -16 2.7
    3 7 16 3.72
    -3 7 -16 2.05
    3 -7 -16 3.43
    -4 7 16 1.24
    -4 -7 -16 1.5
    4 7 -16 1.65
    4 -7 16 1.31
    4 7 -16 1.79
    -4 -7 -16 1.32
    4 -7 16 0.57
    -4 7 16 1.43
    4 7 -16 0.82
    4 7 16 0.98
    4 7 16 2.97
    -4 -7 16 2.34
    -4 7 -16 1.84
    4 -7 -16 1.85
    0 8 -16 0.25
    0 8 16 0.15
    0 -8 -16 1.14
    0 8 16 1.01
    0 8 -16 0.23
    0 -8 16 0.55
    0 -8 -16 0.19
    0 -8 16 0.01
    1 -8 16 1.06
    1 8 -16 1.64
    -1 8 16 0.81
    -1 -8 -16 1.32
    1 8 -16 1.66
    1 -8 16 1.21
    -1 8 16 1.19
    -1 8 -16 1.79
    -1 -8 16 1.57
    -1 8 -16 1.78
    1 -8 -16 0.57
    1 8 16 1.01
    1 -8 -16 0.68
    1 8 16 1.11
    2 8 -16 5.49
    -2 8 16 4.52
    2 8 -16 5.98
    -2 8 16 5.43
    -2 -8 -16 5.74
    2 -8 16 6.53
    2 8 -16 5.82
    2 -8 16 7.12
    2 -8 -16 5.22
    -2 8 -16 5.2
    2 -8 -16 4.91
    -2 -8 16 5.62
    2 8 16 5.52
    2 8 16 4.83
    -2 8 -16 6.02
    3 8 -16 4.45
    3 -8 16 3.72
    -3 -8 -16 2.9
    3 8 -16 5.28
    3 -8 16 5.39
    3 8 -16 4.47
    -3 -8 -16 4.5
    -3 8 16 1.87
    -3 8 16 5.12
    3 8 16 6.81
    3 8 16 4.3
    -3 -8 16 4.48
    3 -8 -16 5.39
    -3 8 -16 7.02
    -3 8 -16 3.86
    0 -9 -16 4.19
    0 9 16 2.86
    0 9 -16 2.75
    0 9 16 3.3
    0 -9 -16 3.24
    0 -9 16 1.66
    0 9 -16 3.34
    -1 -9 -16 13
    1 -9 16 11.4
    -1 9 16 11.81
    -1 9 16 14.2
    1 9 -16 15.17
    1 9 -16 13.82
    -1 9 -16 11.58
    1 9 16 12.85
    -1 -9 16 15.01
    1 -9 -16 12.75
    1 9 16 12.1
    1 -9 -16 13.31
    -1 9 -16 13.27
    -2 -9 -16 15.24
    2 9 -16 11.57
    2 -9 16 12.59
    -2 9 16 14.79
    -2 9 16 12.73
    2 9 -16 11.78
    -2 -9 16 14.86
    2 9 16 12.24
    -2 9 -16 14.38
    2 -9 -16 13.7
    2 9 16 14.47
    -2 9 -16 12.56
    0 0 17 0.09
    0 0 17 -0.1
    0 0 -17 0.12
    0 0 -17 0.08
    0 0 -17 0.04
    1 0 -17 113.91
    1 0 17 113.03
    -1 0 -17 114.48
    -1 0 17 117.13
    -1 0 17 108.75
    1 0 -17 108.7
    -1 0 -17 109.42
    -1 0 -17 109.49
    1 0 -17 108.53
    1 0 17 113.07
    -2 0 17 4.39
    2 0 17 5.24
    2 0 -17 5.14
    2 0 -17 4.7
    -2 0 -17 4.96
    -2 0 17 5.15
    2 0 17 4.71
    -2 0 -17 3.43
    -2 0 -17 4.53
    2 0 -17 5.43
    3 0 -17 3.43
    -3 0 -17 1.14
    3 0 17 1.94
    3 0 17 2.43
    -3 0 17 2.03
    3 0 -17 2.2
    -3 0 -17 2.36
    3 0 -17 1.48
    -4 0 17 6.25
    -4 0 -17 5.37
    4 0 17 5.91
    -4 0 -17 4.38
    4 0 -17 4.69
    4 0 -17 6.31
    4 0 17 6.28
    5 0 -17 9.27
    5 0 -17 8.23
    -5 0 17 8.58
    5 0 17 8.36
    -5 0 -17 7.86
    5 0 -17 8.91
    5 0 17 6.99
    6 0 -17 -0.36
    6 0 17 0.15
    -6 0 -17 0.46
    6 0 17 -0.16
    6 0 -17 -0.02
    -6 0 17 0.19
    6 0 -17 0.19
    0 1 -17 2.84
    0 -1 17 2.77
    0 1 -17 2.34
    0 1 -17 2.58
    0 -1 -17 2.31
    0 1 17 2.03
    0 -1 -17 3.22
    0 -1 17 1.94
    0 -1 -17 2.61
    0 1 17 2.67
    -1 -1 -17 19.82
    1 1 -17 19.87
    -1 -1 -17 18.83
    1 1 -17 18.92
    -1 1 17 20.18
    1 1 -17 20.54
    -1 -1 -17 19.73
    1 1 -17 19.72
    -1 1 17 18.53
    1 -1 17 19.15
    1 -1 17 20.43
    1 1 17 19.57
    -1 1 -17 19.13
    -1 1 -17 18.35
    -1 -1 17 19.53
    1 -1 -17 19.03
    -1 -1 17 18.52
    1 -1 -17 18.46
    1 1 17 21.06
    1 -1 -17 21.54
    -1 1 -17 19.43
    -2 -1 -17 6.78
    -2 -1 -17 8.46
    -2 1 17 6.77
    2 1 -17 7.84
    2 -1 17 7.95
    -2 -1 -17 6.83
    2 -1 17 8.07
    2 1 -17 7.04
    -2 1 17 7.68
    2 1 -17 9.42
    -2 1 -17 7.57
    -2 -1 17 7.88
    2 1 17 8.83
    2 -1 -17 9.21
    2 1 17 7.74
    2 -1 -17 7
    -2 1 -17 6.78
    -2 1 -17 8.35
    2 -1 -17 7.14
    -2 -1 17 7.61
    3 -1 17 28.34
    3 1 -17 26.57
    3 -1 17 31.63
    3 1 -17 28.9
    -3 1 17 27
    -3 -1 -17 30.51
    3 -1 17 30.57
    -3 -1 -17 27.78
    3 1 -17 29.99
    3 1 17 29.68
    -3 1 -17 28.06
    -3 1 -17 29.54
    3 1 17 28.13
    3 -1 -17 26.95
    -3 -1 17 29.98
    3 -1 -17 29.31
    3 -1 -17 29.37
    4 1 -17 41.42
    -4 -1 -17 43.29
    4 -1 17 41
    4 1 -17 44.71
    4 1 -17 44.07
    -4 -1 -17 45.01
    -4 1 17 39.1
    4 -1 17 41.05
    -4 1 -17 40.22
    4 -1 -17 39.43
    -4 1 -17 44.61
    4 1 17 45.89
    4 -1 -17 42.66
    4 1 17 41.6
    -4 -1 17 44.03
    5 1 -17 4.33
    5 -1 17 3.99
    5 1 -17 4.96
    -5 -1 -17 3.78
    -5 1 17 4.33
    5 -1 17 4.96
    -5 -1 -17 3.89
    5 1 -17 5.23
    5 -1 -17 3.73
    -5 -1 17 3.89
    -5 1 -17 3.07
    5 1 17 3.7
    5 1 17 4.52
    5 -1 -17 6.45
    5 -1 -17 4.19
    -6 1 17 3.88
    -6 -1 -17 3.92
    6 -1 17 2.92
    6 1 -17 3.9
    6 -1 17 3.56
    6 1 -17 3.72
    6 1 -17 4.1
    6 -1 -17 3.8
    6 -1 -17 4.36
    6 -1 -17 5.81
    6 1 17 3.28
    -6 1 -17 4.89
    -6 -1 17 4.46
    6 1 17 3.03
    0 2 17 22.43
    0 2 -17 19.75
    0 -2 17 23.99
    0 2 -17 20.39
    0 -2 -17 22.61
    0 2 17 21.82
    0 -2 17 23.24
    0 2 -17 21.45
    0 -2 -17 21.68
    1 2 -17 62.83
    -1 2 17 57.5
    1 2 -17 59.41
    -1 -2 -17 65.84
    1 -2 17 65.17
    -1 2 17 67.66
    1 2 -17 64.74
    1 -2 17 63.27
    -1 -2 -17 65.33
    1 2 -17 60.86
    -1 -2 -17 63.08
    1 -2 -17 61.96
    1 -2 -17 66.38
    1 2 17 63.04
    -1 -2 17 66.73
    -1 2 -17 58.95
    1 2 17 65.45
    -1 -2 17 59.8
    -1 2 -17 62.78
    1 -2 -17 64.54
    -1 2 -17 65.99
    2 -2 17 8.64
    -2 2 17 7.19
    2 2 -17 8.46
    2 2 -17 9.02
    2 -2 17 8.3
    -2 -2 -17 9
    -2 -2 -17 8.63
    -2 -2 -17 10.68
    2 2 -17 10.23
    2 -2 17 9.39
    -2 -2 17 10.62
    2 -2 -17 9.2
    2 2 17 8.97
    -2 2 -17 9.78
    -2 2 -17 9.21
    2 -2 -17 8.6
    2 2 17 8.52
    -2 -2 17 10.04
    -2 2 -17 8.78
    2 -2 -17 10.81
    3 2 -17 0.14
    -3 -2 -17 0.12
    3 2 -17 0.28
    3 -2 17 0.33
    3 2 -17 0.08
    -3 2 17 0.12
    3 -2 17 0.61
    3 -2 17 0.75
    -3 -2 -17 0.53
    3 -2 -17 0.34
    -3 2 -17 0.22
    3 -2 -17 0.06
    3 -2 -17 0.04
    3 2 17 -0.15
    -3 2 -17 0.29
    -3 -2 17 0.15
    -3 -2 17 -0.16
    -3 2 -17 0.19
    3 2 17 0.49
    4 2 -17 10.8
    4 2 -17 7.65
    4 -2 17 9.28
    4 2 -17 11.82
    4 2 -17 10.22
    -4 2 17 10.05
    -4 -2 -17 12.08
    -4 -2 -17 12.79
    -4 2 -17 10.45
    4 2 17 10.43
    4 -2 -17 11.11
    -4 -2 17 10.81
    -4 2 -17 10.68
    4 -2 -17 10.19
    4 2 17 11.91
    5 2 -17 5.14
    -5 2 17 5.05
    -5 -2 -17 4.82
    5 2 -17 2.48
    5 2 -17 5.2
    -5 -2 -17 3.06
    5 -2 17 5.07
    -5 2 17 2.29
    -5 -2 17 3.87
    5 -2 -17 3.36
    5 2 17 3.42
    -5 2 -17 2.95
    5 2 17 3.34
    5 -2 -17 3.91
    6 -2 17 5.69
    -6 -2 -17 7.82
    6 2 -17 7.38
    -6 2 17 4.88
    6 2 -17 6.28
    6 2 -17 6.23
    -6 2 -17 7.38
    6 2 17 6.75
    6 -2 -17 7.28
    6 -2 -17 5.99
    6 -2 -17 6.52
    -6 -2 17 6.83
    6 2 17 4.22
    0 3 17 -0.09
    0 -3 -17 0.07
    0 -3 17 0.09
    0 3 -17 0.04
    0 -3 17 -0.11
    0 3 -17 -0.02
    0 3 -17 -0.07
    0 -3 -17 0.01
    0 3 17 0.15
    1 -3 17 28.14
    1 3 -17 28.2
    1 3 -17 27.94
    -1 3 17 27.56
    -1 -3 -17 28.38
    -1 -3 -17 28.88
    1 3 -17 26.89
    -1 3 17 25.32
    1 -3 17 29.24
    1 3 17 27.17
    1 -3 -17 29.82
    1 -3 -17 28.18
    1 -3 -17 29.05
    -1 -3 17 29.3
    -1 3 -17 30.56
    -1 -3 17 29.4
    1 3 17 26.15
    -1 3 -17 26.83
    -1 3 -17 25.59
    2 -3 17 56.97
    2 3 -17 50.78
    2 3 -17 53.32
    -2 -3 -17 51.56
    -2 3 17 53.11
    2 3 -17 53.8
    -2 -3 -17 51.85
    2 -3 17 49.48
    2 3 -17 53.73
    -2 3 -17 51.73
    -2 3 -17 51.48
    -2 -3 17 53.33
    2 -3 -17 46.3
    2 -3 -17 49.65
    2 3 17 53.38
    -2 3 -17 52.48
    -2 -3 17 51.29
    2 -3 -17 48.83
    2 3 17 50.77
    -3 3 17 64.83
    3 3 -17 67.13
    3 3 -17 62.88
    3 -3 17 61.19
    3 3 -17 62.34
    -3 -3 -17 64.09
    -3 3 17 64.41
    3 -3 17 59.56
    -3 -3 -17 65.93
    3 3 17 61.47
    -3 3 -17 63.24
    3 -3 -17 61.65
    -3 -3 17 62.99
    -3 3 -17 57.68
    3 -3 -17 59.46
    3 -3 -17 64.54
    3 3 17 63.51
    -3 -3 17 62.85
    4 3 -17 10
    -4 -3 -17 10.62
    4 -3 17 9.08
    -4 3 17 9.78
    4 3 -17 10.18
    4 3 -17 11.32
    4 3 -17 7.78
    -4 3 17 8.39
    -4 -3 -17 10.75
    4 3 17 10.97
    -4 3 -17 10.17
    -4 -3 17 7.97
    4 -3 -17 11.92
    -4 3 -17 11.04
    4 -3 -17 10.12
    4 3 17 9.73
    -5 -3 -17 6.53
    5 -3 17 8.59
    -5 -3 -17 6
    5 3 -17 6.26
    -5 3 17 6.99
    5 3 -17 8.05
    -5 3 17 6.4
    5 3 -17 7.49
    -5 -3 17 6.35
    5 3 17 6.43
    5 -3 -17 7.8
    -5 3 -17 8.62
    5 -3 -17 5.12
    0 -4 -17 52.42
    0 4 -17 55.12
    0 4 -17 57.19
    0 4 17 56.39
    0 -4 17 57.59
    0 -4 -17 58.42
    0 -4 17 60.29
    0 4 17 57.19
    0 4 -17 57.2
    1 -4 17 0.71
    -1 4 17 1.23
    -1 -4 -17 0.07
    -1 4 17 0.76
    -1 -4 -17 0.64
    -1 4 17 0.7
    1 4 -17 0.8
    1 4 -17 0.68
    1 4 -17 0.4
    1 -4 17 0.64
    -1 4 -17 0.68
    1 -4 -17 0.76
    1 4 17 0.56
    1 -4 -17 0.48
    1 4 17 0.62
    1 -4 -17 0.58
    -1 4 -17 0.78
    -1 4 -17 0.16
    -1 -4 17 0.73
    -2 -4 -17 4.86
    2 -4 17 4.53
    -2 4 17 3.94
    -2 4 17 4.97
    2 4 -17 3.58
    2 -4 17 4.91
    2 4 -17 4.58
    2 4 -17 4.7
    2 4 -17 4.5
    -2 -4 -17 5.22
    -2 4 -17 4.11
    2 -4 -17 3.69
    2 4 17 5.12
    -2 4 -17 4.78
    2 -4 -17 3.81
    2 4 17 3.82
    -2 -4 17 5.11
    -2 4 -17 6.27
    2 -4 -17 4.6
    3 -4 17 7.11
    -3 -4 -17 8.45
    -3 4 17 8.74
    3 4 -17 7.77
    -3 -4 -17 8.16
    -3 4 17 5.76
    3 4 -17 7.95
    3 -4 17 7.65
    3 4 -17 8.66
    -3 4 -17 10.49
    3 -4 -17 8.71
    3 -4 -17 5.72
    3 4 17 5.37
    -3 -4 17 8.2
    -3 4 -17 8.8
    4 4 -17 17.41
    4 4 -17 16.26
    -4 -4 -17 17.61
    4 4 -17 18.55
    -4 4 17 16.03
    -4 4 17 18.24
    4 -4 17 19.59
    -4 -4 -17 18.25
    4 4 -17 14.58
    -4 -4 17 13.84
    4 -4 -17 17.09
    -4 -4 17 18.5
    4 -4 -17 17.57
    -4 4 -17 16.18
    -4 4 -17 17.28
    4 4 17 16.28
    5 4 -17 1.99
    -5 -4 -17 1.24
    5 4 -17 1.86
    -5 4 17 1.59
    -5 -4 -17 0.64
    5 4 -17 1.87
    5 -4 17 0.48
    -5 4 17 1.72
    5 -4 -17 0.92
    5 -4 -17 0.91
    -5 4 -17 1.78
    5 4 17 1.78
    -5 -4 17 1.24
    0 -5 17 3.88
    0 5 17 4.49
    0 5 17 2.78
    0 -5 17 3.02
    0 -5 -17 3.5
    0 5 -17 3.78
    0 5 -17 3.54
    0 5 17 3.36
    0 5 -17 4.73
    0 -5 -17 4.68
    1 -5 17 15.24
    -1 -5 -17 16.3
    1 -5 17 16.9
    1 5 -17 16.2
    -1 -5 -17 18.31
    -1 5 17 16.37
    -1 5 17 15.06
    -1 5 17 18.34
    1 5 -17 15.95
    1 5 -17 16.56
    1 -5 -17 21.03
    1 -5 -17 15.17
    -1 5 -17 16.75
    -1 5 -17 18.6
    1 5 17 16.97
    -1 -5 17 17.77
    1 5 17 17.27
    1 -5 -17 17.05
    -1 5 -17 17.05
    -1 -5 17 17.52
    2 5 -17 9.37
    2 -5 17 8.27
    2 5 -17 5.82
    -2 -5 -17 7.96
    2 5 -17 9.33
    2 -5 17 7.22
    -2 -5 -17 9.58
    -2 5 17 7.93
    -2 5 17 8.92
    2 -5 -17 7.05
    -2 5 -17 10.52
    -2 5 -17 8.81
    -2 -5 17 7.42
    2 -5 -17 10.07
    2 -5 -17 8.24
    2 5 17 8.45
    3 5 -17 12.93
    3 5 -17 13.8
    3 -5 17 13.77
    -3 -5 -17 11.02
    -3 5 17 11.79
    3 5 -17 12.62
    3 -5 17 12.97
    -3 -5 -17 13.16
    3 5 -17 10.81
    -3 5 17 13.26
    -3 5 -17 12.42
    -3 5 -17 12.86
    3 -5 -17 12.72
    3 5 17 14.86
    -3 -5 17 12.37
    3 -5 -17 11.71
    4 -5 17 0.08
    4 5 -17 -0.12
    -4 -5 -17 0.18
    4 -5 17 -0.11
    4 5 -17 0.22
    -4 -5 -17 -0.17
    -4 5 17 -0.01
    -4 5 17 -0.16
    4 5 -17 0.69
    4 -5 -17 -0.05
    -4 5 -17 0.39
    4 -5 -17 0
    -4 -5 17 -0.18
    4 5 17 0.3
    5 5 -17 -0.04
    -5 5 17 0.77
    5 5 -17 0.48
    -5 -5 -17 1.02
    -5 -5 -17 0.58
    -5 5 17 0.81
    5 -5 17 0.62
    5 5 17 0.65
    -5 5 -17 0.45
    5 -5 -17 0.5
    5 -5 -17 0.87
    -5 -5 17 0.61
    0 6 -17 1.76
    0 6 17 4.05
    0 -6 17 4.03
    0 6 -17 3.04
    0 6 -17 2.33
    0 -6 -17 4.05
    0 -6 -17 2
    0 -6 17 3.42
    0 6 17 3.3
    -1 -6 -17 39.89
    -1 6 17 47.04
    1 6 -17 44.78
    1 6 -17 42.81
    -1 6 17 44.3
    1 -6 17 39.8
    1 6 -17 43.99
    1 -6 17 43.19
    -1 6 -17 46.15
    1 6 17 46.29
    -1 6 -17 43.47
    -1 -6 17 37.66
    1 -6 -17 45.17
    -1 6 -17 42
    -1 -6 17 43.24
    1 6 17 41.55
    1 -6 -17 40.39
    -2 6 17 0.65
    2 6 -17 1.62
    2 6 -17 0.88
    2 6 -17 0.95
    2 -6 17 1.26
    2 -6 17 0.66
    -2 -6 -17 0.5
    -2 6 17 1.49
    -2 6 -17 0.3
    2 6 17 0.66
    2 -6 -17 0.8
    2 6 17 1.59
    2 -6 -17 1.13
    -2 -6 17 1.36
    -2 6 -17 0.56
    -2 -6 17 0.71
    -3 6 17 3.27
    3 6 -17 2.69
    3 6 -17 3.14
    -3 -6 -17 1.86
    3 -6 17 2.89
    3 6 -17 2.85
    -3 6 17 2.99
    3 -6 17 3.1
    -3 -6 -17 1.56
    3 6 -17 2.82
    3 6 17 2.92
    -3 6 -17 2.96
    -3 -6 17 1.9
    3 -6 -17 2.11
    -3 -6 17 2.64
    3 6 17 2.75
    3 -6 -17 3.12
    -3 6 -17 3.94
    -4 6 17 10.6
    -4 6 17 12.31
    4 -6 17 11.87
    4 -6 17 12.11
    4 6 -17 11.51
    4 6 -17 11.35
    -4 -6 -17 11.94
    4 6 -17 10.43
    -4 -6 -17 10.93
    -4 6 -17 12.96
    -4 -6 17 10.02
    4 -6 -17 11.33
    4 6 17 12.82
    4 -6 -17 11.48
    0 7 -17 12.17
    0 7 17 10.29
    0 -7 17 9.19
    0 7 -17 7.91
    0 -7 -17 11.88
    0 7 -17 10.93
    0 -7 17 11.16
    0 -7 -17 9.37
    0 7 17 10.27
    -1 7 17 6.76
    1 -7 17 6.71
    1 7 -17 7.53
    1 7 -17 7.58
    1 -7 17 6.68
    -1 -7 -17 8.14
    1 7 -17 6.6
    -1 7 17 7.51
    -1 7 -17 7.73
    1 -7 -17 5.47
    1 7 17 6.6
    1 -7 -17 8.87
    -1 -7 17 7.4
    -1 -7 17 6.8
    1 7 17 5.69
    -1 7 -17 6.12
    2 -7 17 10.2
    -2 -7 -17 7.07
    2 -7 17 7.24
    2 7 -17 8.47
    -2 7 17 9.46
    -2 7 17 6.76
    2 7 -17 8.25
    2 7 -17 7.41
    -2 7 -17 8.16
    -2 -7 17 8.63
    -2 -7 17 8.54
    2 7 17 6.55
    2 7 17 6.87
    2 -7 -17 7.26
    2 -7 -17 10.5
    -2 7 -17 9.44
    -3 7 17 19.13
    3 7 -17 21.56
    -3 -7 -17 22.97
    -3 7 17 19.65
    3 7 -17 23.62
    -3 -7 -17 19.27
    3 -7 17 20.11
    3 -7 17 18.24
    3 7 -17 17.67
    3 7 17 21.06
    3 -7 -17 17.79
    3 7 17 21.44
    -3 -7 17 21.25
    -3 7 -17 18.89
    -3 7 -17 18.3
    -4 -7 -17 7.13
    4 7 -17 8.86
    -4 7 17 9.2
    4 -7 17 9.61
    -4 7 17 8.54
    4 -7 17 8.48
    4 7 -17 8.59
    -4 -7 -17 8.56
    4 -7 -17 10.79
    4 7 17 7.99
    -4 7 -17 8.32
    -4 -7 17 8.97
    0 -8 -17 1.31
    0 -8 17 2.48
    0 8 -17 2.48
    0 -8 17 1.87
    0 -8 -17 1.84
    0 8 17 1.3
    0 8 17 2.29
    0 8 -17 2.2
    1 8 -17 7.25
    1 -8 17 6.19
    -1 -8 -17 6.29
    -1 8 17 7.93
    -1 8 17 5.61
    1 -8 17 6.5
    1 8 -17 5.23
    1 8 -17 6.43
    1 -8 -17 5.05
    1 -8 -17 5.75
    -1 8 -17 7.7
    -1 8 -17 5.84
    1 8 17 5.6
    1 8 17 6.02
    -1 -8 17 5.14
    -2 8 17 5.42
    2 8 -17 5.69
    2 -8 17 5.49
    2 -8 17 3.61
    -2 8 17 4.71
    2 8 -17 5
    -2 -8 -17 4.66
    2 8 -17 4.72
    -2 8 -17 5.02
    2 -8 -17 4.09
    2 8 17 4.72
    2 8 17 3.02
    2 -8 -17 6.73
    -2 8 -17 4.6
    -2 -8 17 2.23
    -3 -8 -17 2.69
    -3 8 17 2
    3 -8 17 5.47
    3 8 -17 2.46
    -3 8 17 2.4
    3 -8 17 3.72
    3 8 -17 3.3
    3 8 -17 3.18
    3 -8 -17 3.98
    -3 -8 17 4.3
    -3 8 -17 5.01
    -3 8 -17 4.98
    3 8 17 3.41
    3 8 17 2.4
    0 9 17 1.13
    0 -9 17 0.58
    0 -9 -17 1.1
    0 9 -17 1.43
    0 -9 -17 1.11
    0 9 -17 0.8
    0 9 17 0.3
    1 9 -17 12.25
    1 9 -17 13.79
    -1 9 17 13.16
    -1 9 17 13.68
    1 -9 17 14.09
    -1 -9 -17 9.94
    1 -9 -17 12.69
    -1 9 -17 12.42
    -1 9 -17 15.48
    1 -9 -17 11.67
    -1 -9 17 12.73
    1 9 17 10.33
    1 9 17 13.26
    2 9 -17 0.55
    -2 -9 -17 0.2
    2 -9 17 0.13
    -2 9 17 -0.05
    -2 9 17 0.48
    2 9 -17 -0.16
    2 9 17 0.43
    -2 9 -17 0.35
    -2 -9 17 -0.03
    -2 9 -17 0.52
    2 -9 -17 0.18
    2 9 17 0.4
    0 0 -18 65.07
    0 0 -18 66.52
    0 0 -18 63.65
    0 0 18 69.12
    0 0 18 71.86
    -1 0 18 49.81
    1 0 18 48.78
    1 0 -18 43.68
    1 0 -18 44.11
    1 0 -18 42.93
    -1 0 -18 43.42
    -1 0 -18 39.38
    -1 0 -18 45.94
    -1 0 18 45.22
    1 0 18 48.37
    -2 0 -18 60.59
    2 0 18 68.79
    2 0 -18 65.67
    -2 0 18 64.71
    2 0 -18 64.54
    2 0 18 64.56
    2 0 -18 63.88
    -2 0 -18 66.22
    -2 0 -18 67.42
    -2 0 18 66.72
    3 0 -18 19.15
    -3 0 18 18.07
    -3 0 -18 17.64
    3 0 -18 18
    3 0 18 19.66
    -3 0 -18 18.13
    3 0 -18 18.82
    3 0 18 20.14
    -4 0 -18 11.76
    4 0 -18 10.26
    -4 0 18 9.9
    4 0 18 9.65
    4 0 -18 11.11
    4 0 18 10.49
    -4 0 -18 11.27
    5 0 -18 1.82
    5 0 -18 2.36
    5 0 18 3.36
    5 0 18 4.3
    -5 0 18 3.47
    -5 0 -18 2.23
    5 0 -18 2.36
    6 0 -18 0.1
    -6 0 -18 0.08
    6 0 -18 -0.24
    6 0 18 0.57
    6 0 -18 0.11
    6 0 18 0.34
    -6 0 18 0.54
    0 1 -18 0.43
    0 1 18 0.03
    0 -1 -18 0.01
    0 1 -18 0.12
    0 1 -18 -0.05
    0 -1 18 0.17
    0 -1 18 -0.02
    0 1 18 0.16
    0 -1 -18 0.01
    -1 1 18 76.04
    1 1 -18 78.47
    -1 -1 -18 78.06
    -1 -1 -18 77.85
    1 -1 18 79.59
    -1 -1 -18 81.63
    1 1 -18 76.5
    1 -1 18 76.02
    -1 1 18 73.61
    1 1 -18 77
    -1 1 -18 77.24
    -1 1 -18 76.88
    -1 1 -18 80.36
    1 -1 -18 76.19
    1 1 18 75.14
    -1 -1 18 77.82
    1 -1 -18 82.18
    1 -1 -18 76.33
    1 1 18 80.73
    -1 -1 18 79.53
    2 1 -18 13.94
    -2 1 18 14.29
    -2 -1 -18 16.17
    2 -1 18 11.39
    -2 1 18 13.7
    2 1 -18 15.39
    -2 -1 -18 17.11
    2 -1 18 13.75
    2 1 -18 14.15
    -2 -1 -18 14.76
    -2 1 -18 14.62
    2 -1 -18 13.56
    -2 -1 18 15.5
    2 -1 -18 12.47
    -2 -1 18 12.98
    -2 1 -18 13.65
    2 1 18 14.57
    2 1 18 12.46
    2 -1 -18 14.99
    -2 1 -18 14.12
    -3 1 18 19.48
    -3 -1 -18 16.26
    3 1 -18 18.73
    -3 -1 -18 16.29
    3 -1 18 17.79
    3 -1 18 17.72
    3 1 -18 16.21
    3 -1 18 16.04
    3 1 -18 18.16
    -3 -1 18 19.71
    3 -1 -18 18.39
    -3 1 -18 18.7
    3 -1 -18 16.53
    -3 1 -18 19.45
    3 1 18 16.1
    3 1 18 18.5
    3 -1 -18 18.18
    4 -1 18 11.5
    -4 -1 -18 10.48
    -4 -1 -18 9.97
    4 1 -18 10.85
    4 1 -18 10.74
    4 -1 18 12.51
    -4 1 18 9.63
    4 -1 -18 8.58
    -4 1 -18 10.68
    4 1 18 11.58
    -4 -1 18 10.52
    4 -1 -18 9.28
    4 1 18 10.75
    -4 1 -18 9.78
    5 1 -18 35.26
    5 -1 18 37.97
    5 1 -18 42.08
    5 1 -18 38.1
    5 -1 18 39.67
    -5 -1 -18 39.07
    -5 -1 -18 38.58
    -5 1 18 38.51
    5 1 18 42.15
    -5 1 -18 37.71
    5 1 18 33.38
    5 -1 -18 39.68
    -5 -1 18 36
    5 -1 -18 37.33
    -6 -1 -18 3.62
    -6 1 18 4.15
    6 1 -18 4.52
    6 -1 18 3.58
    -6 1 -18 4.07
    6 1 18 3.31
    6 -1 -18 3.66
    -6 -1 18 4.92
    0 -2 -18 4.62
    0 2 -18 4.69
    0 2 -18 3.36
    0 2 18 3.85
    0 2 -18 4.48
    0 2 18 4.76
    0 -2 18 4.08
    0 -2 18 4.25
    0 -2 -18 3.6
    1 -2 18 10.84
    -1 2 18 10.6
    -1 -2 -18 10.21
    1 -2 18 10.99
    -1 2 18 10.28
    1 2 -18 9.11
    1 2 -18 10.56
    -1 -2 -18 10.91
    -1 -2 -18 9.62
    1 2 -18 9.18
    1 -2 -18 10.49
    1 2 18 11.05
    -1 -2 18 9.63
    -1 -2 18 10.01
    -1 2 -18 8.93
    1 -2 -18 8.41
    -1 2 -18 8.34
    1 -2 -18 11.96
    1 2 18 10.84
    -1 2 -18 9.93
    -2 2 18 2.4
    2 2 -18 2.14
    2 2 -18 3.5
    2 -2 18 2.42
    2 -2 18 2.43
    -2 -2 -18 2.75
    -2 -2 -18 2.31
    2 -2 18 3.22
    -2 2 18 2.43
    2 2 -18 2.55
    -2 -2 18 2.4
    -2 2 -18 2.78
    2 -2 -18 2.56
    -2 -2 18 3.34
    -2 2 -18 2.42
    -2 2 -18 2.24
    2 -2 -18 2.16
    2 2 18 1.35
    2 -2 -18 2.01
    2 2 18 2.07
    -3 2 18 5.38
    3 2 -18 4.96
    3 2 -18 3.71
    -3 -2 -18 4.77
    3 -2 18 4.91
    -3 -2 -18 5.13
    3 -2 18 4.05
    3 -2 18 4.52
    3 2 -18 4.08
    -3 -2 18 5.27
    -3 -2 18 3.93
    -3 2 -18 5.1
    3 2 18 5.01
    -3 2 -18 3.74
    3 -2 -18 4.58
    3 2 18 4.65
    3 -2 -18 4.34
    3 -2 -18 4.57
    4 2 -18 6.01
    4 -2 18 5.99
    4 2 -18 7.57
    -4 2 18 4.29
    4 2 -18 6.77
    -4 -2 -18 6.95
    -4 -2 -18 6.11
    -4 -2 18 5.64
    4 2 18 7.51
    -4 2 -18 5.91
    4 2 18 5.58
    4 -2 -18 6.54
    4 -2 -18 7.16
    -4 2 -18 6.49
    5 2 -18 6.35
    -5 -2 -18 6.41
    5 -2 18 6.68
    5 2 -18 7.87
    -5 2 18 5.72
    -5 -2 -18 5.81
    5 2 -18 4.56
    5 -2 -18 6.69
    5 2 18 8.16
    5 -2 -18 6.61
    -5 -2 18 8.66
    -5 2 -18 6.89
    5 2 18 8.79
    0 -3 -18 71.93
    0 -3 -18 73.87
    0 3 -18 75.87
    0 3 18 76.55
    0 3 -18 72.66
    0 -3 18 78.78
    0 3 -18 72.71
    0 3 18 76.37
    -1 3 18 24.04
    1 3 -18 25.53
    -1 -3 -18 22.69
    1 3 -18 28.37
    -1 3 18 24.15
    -1 -3 -18 22.51
    1 3 -18 25.73
    1 -3 18 27.07
    1 -3 18 24.3
    -1 -3 18 24.99
    1 -3 -18 23.85
    -1 3 -18 22.96
    -1 -3 18 24.2
    -1 3 -18 25.2
    1 -3 -18 24.67
    -1 3 -18 22.72
    1 3 18 28.52
    1 -3 -18 23.64
    1 3 18 24.41
    2 3 -18 11.64
    -2 -3 -18 10.86
    2 3 -18 12.22
    2 -3 18 11.6
    -2 -3 -18 11.65
    2 -3 18 10.29
    2 3 -18 11.41
    -2 3 18 11.68
    -2 3 -18 11.87
    2 -3 -18 12.46
    -2 -3 18 11.77
    -2 -3 18 9.59
    2 3 18 9.48
    -2 3 -18 11.8
    -2 3 -18 11.18
    2 -3 -18 10.98
    2 -3 -18 12.83
    2 3 18 11.46
    3 3 -18 15.03
    3 -3 18 14.85
    -3 -3 -18 16.95
    3 3 -18 15.74
    3 3 -18 15.36
    3 -3 18 17.29
    -3 3 18 15.59
    -3 -3 -18 16.15
    3 -3 -18 13.29
    3 3 18 15.67
    -3 3 -18 17.43
    -3 -3 18 17.14
    -3 3 -18 14.25
    -3 -3 18 15.65
    3 3 18 14.09
    3 -3 -18 15.77
    3 -3 -18 15.82
    -3 3 -18 18.27
    4 -3 18 37.41
    -4 3 18 43.09
    4 3 -18 40.51
    -4 -3 -18 41.62
    -4 -3 -18 39.49
    4 3 -18 40.28
    4 3 -18 37.95
    4 3 -18 39.5
    -4 3 -18 38.12
    4 3 18 38.86
    4 3 18 38.33
    -4 3 -18 40.62
    -4 -3 18 37.63
    4 -3 -18 35.42
    -4 -3 18 38.37
    4 -3 -18 39.74
    5 3 -18 2.18
    -5 -3 -18 2.1
    5 -3 18 1.82
    -5 -3 -18 2.13
    -5 3 18 1.53
    5 3 -18 3.18
    5 3 -18 2.46
    5 -3 -18 1.74
    -5 -3 18 1.29
    5 -3 -18 2.72
    -5 3 -18 2.5
    5 3 18 1.26
    0 4 -18 4.31
    0 4 18 4.24
    0 -4 -18 5.05
    0 -4 18 3.62
    0 4 -18 3.64
    0 4 -18 4.44
    0 -4 -18 3.41
    0 4 18 3.23
    1 4 -18 16.06
    -1 4 18 17.91
    1 -4 18 17.08
    -1 4 18 15.73
    1 4 -18 19.33
    -1 -4 -18 15.78
    1 4 -18 16.64
    -1 -4 -18 19.88
    1 -4 18 17.92
    -1 -4 18 16.8
    1 -4 -18 18.65
    1 -4 -18 18.18
    -1 4 -18 19.35
    1 4 18 16.18
    1 -4 -18 18.02
    -1 4 -18 17.16
    -1 4 -18 14.64
    1 4 18 16.29
    -2 4 18 41.13
    -2 -4 -18 41.54
    -2 -4 -18 44.19
    2 4 -18 37.99
    2 -4 18 39.28
    2 4 -18 39.47
    2 -4 18 46.6
    2 4 -18 38.12
    2 4 -18 41.77
    2 4 18 44.19
    2 -4 -18 39.25
    -2 4 -18 39.37
    2 -4 -18 38.06
    -2 4 -18 39.85
    -2 -4 18 43.81
    -2 4 -18 42.69
    2 4 18 41.47
    2 -4 -18 41.81
    3 -4 18 20.99
    3 4 -18 22.93
    -3 4 18 22.62
    -3 -4 -18 20.85
    -3 -4 -18 21.12
    3 4 -18 18.63
    3 4 -18 21.18
    3 -4 18 21.52
    -3 4 -18 18.38
    -3 -4 18 20.63
    3 4 18 19.5
    -3 4 -18 17.4
    3 -4 -18 19.61
    3 -4 -18 19.22
    -4 -4 -18 3.1
    -4 4 18 6.08
    -4 -4 -18 5.1
    4 4 -18 5.47
    4 4 -18 5.06
    4 4 -18 4.37
    4 4 -18 5.75
    4 -4 18 5.13
    -4 4 -18 4.46
    4 4 18 3.79
    4 -4 -18 5.29
    -4 -4 18 3.03
    -4 4 -18 3.44
    4 -4 -18 4.46
    5 4 -18 1.84
    5 -4 18 1.85
    5 4 -18 1.31
    5 4 -18 1.16
    -5 -4 -18 0.65
    -5 4 18 1.84
    -5 -4 -18 0.98
    5 -4 -18 1.26
    -5 -4 18 1.34
    5 -4 -18 1.55
    -5 4 -18 0.92
    5 4 18 1.27
    0 5 -18 20.55
    0 -5 -18 25.67
    0 -5 18 23.77
    0 5 -18 26
    0 5 18 23.75
    0 -5 18 24.81
    0 5 -18 24.51
    0 -5 -18 23.42
    0 5 18 24.31
    1 5 -18 5.52
    1 -5 18 8.03
    -1 5 18 7.2
    -1 -5 -18 7.65
    1 -5 18 6.9
    1 5 -18 5.65
    -1 5 18 6.17
    1 5 -18 7.09
    -1 -5 -18 6.82
    -1 -5 18 7.29
    -1 5 -18 5.66
    -1 -5 18 5.44
    1 5 18 4.97
    -1 5 -18 5.55
    1 -5 -18 5.5
    -1 5 -18 7.4
    1 -5 -18 6.77
    1 -5 -18 4.54
    -2 5 18 13.43
    -2 -5 -18 17.43
    2 5 -18 14.8
    -2 5 18 15.98
    2 5 -18 14.05
    2 -5 18 17.27
    2 -5 18 13.9
    2 5 -18 13.2
    -2 5 -18 12.88
    2 5 18 12.7
    2 -5 -18 14.9
    -2 -5 18 12.32
    2 -5 -18 14.23
    2 -5 -18 13.18
    -2 5 -18 13.99
    -2 5 -18 13.41
    3 5 -18 14.77
    -3 -5 -18 14.8
    -3 -5 -18 15.07
    -3 5 18 13.31
    3 -5 18 14.25
    3 5 -18 13.6
    3 -5 18 14.14
    3 5 -18 14.29
    -3 5 18 13.58
    -3 5 -18 12.27
    -3 -5 18 12.33
    -3 5 -18 13.32
    3 5 18 10.83
    3 -5 -18 14.91
    3 -5 -18 12.36
    4 5 -18 27.15
    -4 -5 -18 26.01
    4 -5 18 28.35
    -4 5 18 27.15
    4 5 -18 26.38
    4 5 -18 22.91
    -4 5 18 25.26
    -4 -5 -18 25.44
    -4 5 -18 29
    4 -5 -18 23.99
    -4 -5 18 24.9
    4 5 18 25.21
    4 -5 -18 23.46
    -5 5 18 11.33
    -5 -5 -18 10.54
    -5 5 18 8.64
    -5 -5 -18 9.43
    5 -5 18 11.49
    5 5 -18 12.57
    5 5 -18 12.67
    -5 -5 18 13.27
    5 -5 -18 10.65
    -5 5 -18 10.01
    5 5 18 10.28
    5 -5 -18 11.6
    0 6 -18 0.4
    0 -6 18 1.09
    0 -6 -18 -0.04
    0 6 18 0.8
    0 6 -18 0.57
    0 6 -18 0.36
    0 -6 18 -0.06
    0 -6 -18 0.37
    0 6 18 0.58
    -1 6 18 6.86
    1 6 -18 9.23
    1 -6 18 7.66
    1 6 -18 8.89
    1 -6 18 8.26
    -1 -6 -18 9.07
    -1 6 18 10.07
    1 6 -18 9.89
    -1 -6 18 9.43
    1 6 18 9.22
    -1 6 -18 8.62
    -1 6 -18 8.68
    -1 6 -18 9.63
    -1 -6 18 9.06
    1 -6 -18 9.79
    1 -6 -18 8.77
    2 -6 18 0.23
    2 6 -18 0.25
    2 -6 18 0.61
    2 6 -18 0.45
    -2 6 18 1.52
    2 6 -18 1.05
    -2 6 18 1.15
    -2 -6 -18 0.46
    2 6 18 0.47
    2 -6 -18 0.58
    -2 6 -18 0.7
    -2 6 -18 1.47
    2 -6 -18 1.3
    -2 -6 18 1.44
    -2 -6 18 1.14
    3 6 -18 9.74
    3 6 -18 10.85
    -3 -6 -18 8.79
    3 -6 18 7.97
    -3 6 18 10.34
    3 6 -18 9.05
    3 -6 18 10.14
    -3 6 18 10.18
    -3 -6 -18 9.54
    -3 -6 18 10.33
    -3 -6 18 8.92
    3 -6 -18 12.34
    -3 6 -18 11.39
    -3 6 -18 9.22
    3 -6 -18 11.77
    3 6 18 7.87
    4 6 -18 4.96
    -4 -6 -18 3.31
    4 6 -18 4.24
    4 -6 18 4.66
    -4 -6 -18 4.15
    -4 6 18 3.47
    -4 6 18 2.96
    4 6 -18 3.82
    4 -6 18 4.23
    4 -6 -18 3.73
    -4 6 -18 4.06
    4 6 18 4.08
    -4 -6 18 3.29
    4 -6 -18 4.4
    -4 -6 18 4.24
    0 7 -18 13.67
    0 7 18 14.64
    0 -7 -18 15.6
    0 -7 -18 12.4
    0 7 18 11.98
    0 -7 18 11.77
    0 -7 18 12.55
    0 7 -18 12.07
    0 7 -18 11.17
    1 -7 18 5.77
    1 7 -18 8.02
    1 7 -18 6.58
    -1 -7 -18 9.27
    1 -7 18 5.85
    1 7 -18 6.08
    -1 7 18 7.31
    -1 7 18 7
    1 -7 -18 5.18
    1 7 18 6.6
    -1 -7 18 7.92
    1 -7 -18 7.71
    -1 7 -18 6.9
    1 7 18 7.04
    -1 7 -18 4.94
    -2 -7 -18 6.49
    -2 7 18 6.02
    -2 7 18 6.32
    2 7 -18 8.05
    2 7 -18 6.73
    2 -7 18 7.66
    2 7 -18 6.63
    2 -7 18 7.04
    2 7 18 7.57
    2 -7 -18 6.55
    -2 7 -18 5.05
    -2 -7 18 7.72
    2 -7 -18 6.15
    -2 7 -18 7.79
    -2 -7 18 6.58
    -3 7 18 5.26
    -3 -7 -18 4.81
    3 7 -18 2.72
    3 -7 18 4.98
    -3 7 18 4.82
    3 -7 18 4.01
    3 7 -18 4.91
    3 7 -18 3.17
    -3 7 -18 4.02
    -3 -7 18 3.84
    3 7 18 4.23
    3 -7 -18 3.6
    -3 7 -18 4.9
    0 8 18 1.29
    0 8 -18 1.71
    0 -8 -18 1.72
    0 -8 18 2.1
    0 -8 18 1.89
    0 -8 -18 1.61
    0 8 18 1.56
    0 8 -18 1.44
    1 -8 18 19.44
    -1 8 18 18.27
    1 8 -18 19.37
    -1 -8 -18 17.11
    1 8 -18 18.51
    1 -8 18 21.3
    1 8 -18 21.22
    -1 8 18 17.88
    1 -8 -18 20.48
    1 8 18 22.09
    -1 8 -18 18.9
    1 -8 -18 22.32
    1 8 18 20.48
    -1 -8 18 18.5
    -1 8 -18 19.41
    -2 8 18 -0.24
    2 -8 18 0.1
    2 8 -18 -0.09
    2 -8 18 0.29
    -2 -8 -18 0.42
    -2 8 18 0.05
    2 8 -18 0.44
    2 8 -18 0.2
    2 8 18 0.39
    -2 8 -18 0.08
    2 8 18 0.46
    -2 8 -18 0.3
    2 -8 -18 0.66
    -2 -8 18 -0.08
    2 -8 -18 0.3
    -3 8 18 1.93
    -3 -8 -18 2.51
    3 -8 18 3.29
    -3 8 18 2.64
    3 8 -18 3.3
    3 8 -18 3.23
    3 -8 18 2.98
    3 8 -18 2.96
    3 -8 -18 3.16
    -3 -8 18 2.71
    -3 8 -18 3.18
    3 8 18 2.76
    -3 8 -18 2.8
    0 9 -18 6.88
    0 9 18 9.9
    0 -9 18 7.96
    0 -9 -18 7.45
    0 9 18 7.32
    0 9 -18 7.7
    1 9 -18 4.58
    -1 9 18 4.5
    1 9 -18 2.75
    -1 -9 -18 3.61
    1 -9 18 4.97
    -1 9 18 6.13
    1 -9 -18 3.6
    1 -9 -18 3.21
    1 9 18 4.21
    1 9 18 4.7
    -1 -9 18 4.3
    -1 9 -18 4.25
    -1 9 -18 5.02
    0 0 19 0.14
    0 0 19 0.04
    0 0 -19 0.33
    0 0 -19 0.65
    -1 0 19 58.54
    -1 0 -19 62.38
    1 0 19 67.44
    1 0 -19 64.77
    1 0 19 64.33
    1 0 -19 66.62
    -1 0 -19 64.72
    -1 0 -19 64.58
    1 0 -19 62.71
    -1 0 19 66.49
    -2 0 -19 0.48
    -2 0 -19 1.23
    -2 0 -19 0.49
    -2 0 19 0.88
    2 0 -19 0.57
    2 0 19 1.01
    2 0 -19 1.58
    2 0 -19 0.56
    -2 0 19 0.7
    2 0 19 0.51
    -3 0 19 4.37
    3 0 19 3.72
    3 0 19 3.97
    3 0 -19 3.47
    -3 0 -19 3.1
    3 0 -19 3
    -3 0 -19 3.46
    3 0 -19 1.9
    4 0 19 0.51
    4 0 -19 0.71
    4 0 -19 1.18
    -4 0 -19 1.05
    -4 0 -19 1.44
    4 0 19 1.16
    -4 0 19 1.12
    5 0 -19 20.76
    5 0 19 23.44
    -5 0 19 20.81
    5 0 19 22.51
    5 0 -19 20.56
    -5 0 -19 24.32
    0 1 -19 6.74
    0 -1 -19 5.9
    0 1 -19 7.93
    0 1 19 7.28
    0 -1 19 9.24
    0 -1 19 4.84
    0 1 -19 7.9
    0 1 19 8.04
    0 -1 -19 6.88
    -1 1 19 1.54
    1 -1 19 1.22
    -1 1 19 1.22
    1 1 -19 1.42
    1 1 -19 1.75
    -1 -1 -19 1.66
    1 1 -19 2.06
    1 -1 19 1.37
    -1 -1 -19 2.33
    -1 -1 -19 1.74
    1 -1 -19 1.42
    1 1 19 1.8
    1 -1 -19 0.91
    -1 -1 19 1.59
    -1 -1 19 2.16
    1 -1 -19 1.82
    -1 1 -19 1.98
    1 1 19 1.95
    -1 1 -19 1.85
    -1 1 -19 1.44
    2 1 -19 35.21
    -2 1 19 35.66
    2 -1 19 37.65
    -2 1 19 34.06
    2 1 -19 37.98
    -2 -1 -19 33.93
    2 1 -19 33.04
    -2 -1 -19 37.9
    2 -1 19 38.02
    -2 -1 -19 36.22
    2 -1 -19 38.04
    2 1 19 38.69
    -2 1 -19 38.38
    2 -1 -19 32.69
    -2 -1 19 37.45
    -2 1 -19 38.3
    2 -1 -19 33.37
    -2 -1 19 38.57
    2 1 19 36.53
    -2 1 -19 37.34
    -3 -1 -19 3.18
    -3 1 19 3.28
    3 -1 19 2.58
    3 1 -19 4.04
    3 1 -19 2.81
    3 -1 19 2.2
    -3 -1 -19 4.22
    3 1 -19 2.72
    -3 1 -19 2.33
    3 -1 -19 3.73
    3 1 19 2.86
    3 -1 -19 3.02
    -3 -1 19 3.15
    -3 -1 19 3.49
    3 -1 -19 2.25
    3 1 19 3.69
    -3 1 -19 4.47
    4 -1 19 40.76
    4 -1 19 40.17
    -4 -1 -19 38.88
    -4 1 19 37.3
    -4 -1 -19 40.76
    4 1 -19 37.77
    4 1 -19 37.15
    4 1 19 40.72
    4 -1 -19 42.36
    -4 -1 19 40.29
    4 1 19 39.15
    4 -1 -19 37.25
    -4 1 -19 40.32
    -4 1 -19 41.01
    -5 -1 -19 0.67
    -5 1 19 1.36
    5 -1 19 1.21
    5 1 -19 1.65
    -5 -1 -19 0.34
    5 1 -19 1.55
    5 -1 19 0.68
    -5 -1 19 0.79
    5 1 19 1.22
    5 -1 -19 1.07
    -5 1 -19 1.31
    5 1 19 1.87
    5 -1 -19 0.91
    0 2 -19 28.01
    0 -2 19 26.47
    0 -2 -19 29.36
    0 -2 19 26.73
    0 2 -19 26.82
    0 2 19 26.08
    0 -2 -19 27.45
    0 2 19 25.69
    0 2 -19 28.1
    1 -2 19 6.48
    -1 2 19 8.19
    -1 -2 -19 7.23
    1 -2 19 7.93
    1 2 -19 7.28
    -1 2 19 6.45
    -1 -2 -19 7.8
    1 2 -19 6.26
    1 2 19 7.02
    -1 2 -19 7.61
    1 2 19 8.01
    -1 -2 19 6.81
    -1 2 -19 7.33
    -1 -2 19 7.31
    1 -2 -19 6.27
    1 -2 -19 7.49
    -1 2 -19 7.55
    1 -2 -19 5.89
    2 -2 19 3.83
    -2 -2 -19 4.58
    -2 2 19 5.05
    2 2 -19 5.2
    2 -2 19 3.99
    2 -2 19 4.13
    -2 -2 -19 3.95
    -2 2 19 3.99
    2 2 -19 3.72
    2 2 -19 5.04
    -2 2 -19 4.37
    -2 2 -19 4.51
    -2 2 -19 5.03
    -2 -2 19 3.69
    2 -2 -19 3.62
    2 -2 -19 4.52
    2 2 19 4.89
    2 2 19 3.96
    2 -2 -19 3.25
    -2 -2 19 4.31
    3 2 -19 5.31
    3 -2 19 4.16
    3 -2 19 4.22
    3 2 -19 5.21
    -3 -2 -19 4.07
    -3 2 19 3.5
    3 2 -19 5.75
    -3 -2 -19 4.76
    -3 2 -19 4.63
    -3 -2 19 4.66
    3 -2 -19 3.06
    3 2 19 3.51
    -3 2 -19 5.11
    3 2 19 6.05
    -3 -2 19 4.46
    3 -2 -19 3.71
    3 -2 -19 4.32
    -4 -2 -19 1.27
    4 -2 19 1.01
    -4 -2 -19 1.95
    4 2 -19 1.13
    -4 2 19 0.59
    4 2 -19 2.05
    4 2 -19 1.04
    4 2 19 0.21
    -4 2 -19 2.41
    4 -2 -19 0.78
    4 2 19 1.99
    -4 2 -19 1.45
    4 -2 -19 1.34
    -4 -2 19 1.35
    -5 2 19 16.17
    5 2 -19 16.38
    5 2 -19 12.69
    5 -2 19 13.47
    5 2 -19 14.2
    -5 -2 -19 12.98
    -5 -2 -19 12.59
    5 2 19 13.1
    -5 2 -19 13.35
    5 -2 -19 15.32
    -5 -2 19 13.74
    5 2 19 14.64
    5 -2 -19 10.28
    0 3 -19 18.39
    0 3 -19 19.18
    0 -3 -19 17.46
    0 3 19 19.37
    0 3 -19 15.55
    0 -3 -19 16.1
    0 -3 19 19.51
    0 3 19 19.62
    1 3 -19 18.81
    -1 3 19 19.8
    -1 -3 -19 18.06
    -1 3 19 21.38
    1 -3 19 18.52
    -1 -3 -19 17.94
    1 3 -19 21.53
    1 3 -19 18.61
    1 -3 -19 19.23
    -1 3 -19 18.9
    1 -3 -19 18.66
    1 3 19 15.97
    -1 3 -19 22.19
    1 3 19 20.14
    1 -3 -19 21.79
    -1 -3 19 20.41
    -1 3 -19 18.92
    -2 3 19 8.84
    2 -3 19 8.65
    2 3 -19 8.54
    2 3 -19 8.28
    2 3 -19 8.54
    -2 -3 -19 6.72
    -2 3 19 7.3
    -2 -3 -19 6.91
    2 -3 19 8.4
    2 -3 -19 6.95
    -2 3 -19 7.95
    2 -3 -19 8.38
    2 -3 -19 7.59
    -2 3 -19 6.66
    -2 -3 19 9.08
    -2 3 -19 9.13
    -2 -3 19 9.23
    2 3 19 5.75
    2 3 19 6.13
    -3 -3 -19 6.51
    3 3 -19 7.87
    3 3 -19 7.56
    3 3 -19 6.37
    3 -3 19 7.55
    -3 -3 -19 8.15
    -3 3 19 6.66
    3 -3 19 7.41
    -3 3 -19 6.68
    -3 -3 19 9.82
    3 3 19 8.33
    3 -3 -19 6.99
    -3 3 -19 6.9
    -3 -3 19 6.52
    3 -3 -19 6.95
    3 3 19 6.66
    3 -3 -19 6.38
    -3 3 -19 7.76
    -4 -3 -19 7.73
    -4 3 19 8.54
    4 3 -19 9.16
    4 3 -19 8.53
    4 3 -19 8.13
    4 -3 19 8.97
    -4 -3 -19 9.61
    -4 -3 19 7.64
    4 3 19 9.14
    -4 -3 19 9.16
    -4 3 -19 7.37
    4 3 19 8.71
    -4 3 -19 7.3
    4 -3 -19 7.45
    4 -3 -19 7.9
    5 3 -19 36.69
    5 3 -19 32.82
    5 3 -19 34.49
    -5 -3 -19 32.64
    5 -3 19 36.02
    -5 3 19 29.04
    -5 -3 -19 32.7
    -5 -3 19 32.68
    5 3 19 31.42
    -5 3 -19 31.54
    5 -3 -19 35.71
    5 -3 -19 30.29
    0 4 19 44.48
    0 -4 19 45.61
    0 4 -19 45.26
    0 -4 -19 46.26
    0 4 -19 47.01
    0 -4 -19 45.02
    0 4 19 49.03
    0 4 -19 46.7
    -1 -4 -19 11.28
    1 4 -19 7.94
    1 -4 19 8.75
    1 4 -19 7.82
    -1 -4 -19 6.96
    1 4 -19 9.22
    -1 4 19 9.26
    -1 4 19 8.99
    1 -4 19 9.08
    -1 4 -19 8.36
    -1 4 -19 10.56
    1 -4 -19 8.64
    1 4 19 9.42
    -1 4 -19 8.09
    1 -4 -19 8.33
    -1 -4 19 6.94
    1 -4 -19 8.81
    1 4 19 7.3
    2 4 -19 14.08
    -2 4 19 19.32
    -2 4 19 12.73
    2 -4 19 16.63
    -2 -4 -19 13.92
    2 4 -19 15.81
    2 -4 19 15.95
    2 4 -19 16.34
    2 4 19 14.38
    -2 4 -19 15.22
    2 -4 -19 16.4
    -2 4 -19 15.65
    -2 -4 19 16.1
    2 -4 -19 16.95
    2 -4 -19 15.44
    -2 4 -19 14.94
    2 4 19 14.78
    3 4 -19 0.23
    -3 -4 -19 0.01
    3 -4 19 0.21
    3 -4 19 -0.04
    3 4 -19 -0.17
    -3 -4 -19 0.01
    3 4 -19 0.54
    -3 4 19 0.14
    3 -4 -19 0
    3 4 19 0.14
    -3 4 -19 0.12
    3 -4 -19 0.16
    -3 4 -19 -0.04
[truncated: 70,872 more chars]
