# Supplementary material for: Crystal structure of N-[(1S,2S)-2-amino­cyclo­hex­yl]-2,4,6-tri­methyl­benzene­sulfonamide
Source: Acta Crystallogr E Crystallogr Commun. 2015 Nov 21;71(Pt 12):1521–4. doi: 10.1107/S205698901502191X (PMC4719828; doi:10.1107/S205698901502191X)
Supplement: Supplementary file 2 [file e-71-01521-Isup2.hkl]

#
# h,k,l, Fc-squared, Fo-squared, sigma(Fo-squared), status flag
#
data_I
_shelx_title ' FNN715a in P212121 no. 19'
_shelx_refln_list_code          4
_shelx_F_calc_maximum      112.02
_exptl_crystal_F_000       640.00
_reflns_d_resolution_high  0.8300

loop_
 _space_group_symop_operation_xyz
 'x, y, z'
 '-x+1/2, -y, z+1/2'
 'x+1/2, -y+1/2, -z'
 '-x, y+1/2, -z+1/2'

_cell_length_a     6.5215
_cell_length_b    10.0202
_cell_length_c    23.3660
_cell_angle_alpha  90.000
_cell_angle_beta   90.000
_cell_angle_gamma  90.000

_shelx_F_squared_multiplier     1.000

loop_
 _refln_index_h
 _refln_index_k
 _refln_index_l
 _refln_F_squared_calc
 _refln_F_squared_meas
 _refln_F_squared_sigma
 _refln_observed_status
   2   0   0         21.80         12.54         0.88 o
   4   0   0        229.15        210.22         5.18 o
   6   0   0       1854.67       1998.07        34.31 o
   1   1   0         85.58         77.55         1.11 o
   2   1   0       2731.80       2600.27        18.53 o
   3   1   0        243.59        221.81         3.42 o
   4   1   0         56.11         53.15         1.74 o
   5   1   0        334.32        328.99         6.34 o
   6   1   0         52.25         60.45         3.37 o
   7   1   0         87.50         78.26         4.07 o
   0   2   0        393.85        357.62         4.52 o
   1   2   0        427.56        412.12         3.43 o
   2   2   0       1173.30       1177.29         8.29 o
   3   2   0        285.01        256.40         3.61 o
   4   2   0          0.79          0.17         0.48 o
   5   2   0        153.96        145.78         4.60 o
   6   2   0          2.02          1.19         1.16 o
   7   2   0         78.40         76.74         3.94 o
   1   3   0        800.61        729.67         6.68 o
   2   3   0        271.24        258.37         3.90 o
   3   3   0       1502.75       1518.25        11.50 o
   4   3   0         56.04         40.26         1.81 o
   5   3   0         17.89         15.77         1.80 o
   6   3   0          3.29          3.09         1.31 o
   7   3   0        272.10        281.05         7.90 o
   0   4   0        400.40        387.57         5.43 o
   1   4   0       7597.09       8090.47        50.13 o
   2   4   0        498.90        533.95         5.19 o
   3   4   0        525.63        505.84         5.31 o
   4   4   0         55.89         55.95         3.07 o
   5   4   0       2001.99       2141.53        22.18 o
   6   4   0          8.07          7.34         1.80 o
   7   4   0         59.77         66.15         4.76 o
   1   5   0       1156.89       1327.38        10.64 o
   2   5   0        581.32        574.86         5.77 o
   3   5   0       1057.23       1072.16         9.79 o
   4   5   0         64.13         57.44         2.37 o
   5   5   0        335.65        311.54         6.32 o
   6   5   0          0.50          1.82         1.46 o
   7   5   0         14.13         15.37         3.45 o
   0   6   0        129.69         95.35         3.50 o
   1   6   0        118.34         96.01         2.40 o
   2   6   0        610.64        617.77         7.06 o
   3   6   0        273.01        259.51         5.51 o
   4   6   0        565.68        555.53         8.51 o
   5   6   0        398.48        418.73         7.93 o
   6   6   0         33.57         39.20         3.89 o
   1   7   0        218.15        190.34         4.13 o
   2   7   0       1413.92       1498.12        14.46 o
   3   7   0        151.46        141.54         4.05 o
   4   7   0        164.71        156.38         4.79 o
   5   7   0         31.23         34.04         3.09 o
   6   7   0         22.59         20.92         2.93 o
   0   8   0       1811.23       1846.65        29.40 o
   1   8   0        377.47        386.18         7.60 o
   2   8   0         96.31         79.56         3.88 o
   3   8   0         19.81         14.76         2.01 o
   4   8   0        289.28        311.59         7.06 o
   5   8   0          1.03         -0.25         1.22 o
   1   9   0        568.80        580.61        10.21 o
   2   9   0        338.16        332.10         7.79 o
   3   9   0         68.22         67.94         4.33 o
   4   9   0         58.05         51.75         4.92 o
   5   9   0         21.80         29.33         3.80 o
   0  10   0          6.57          6.74         2.39 o
   1  10   0         98.09         96.15         4.33 o
   2  10   0         12.44         11.65         2.17 o
   3  10   0         13.36          8.85         2.38 o
   4  10   0         52.53         61.28         5.63 o
   1  11   0         88.29         92.56         4.47 o
   2  11   0         10.04         10.12         2.26 o
   3  11   0        147.18        135.63         7.37 o
   0  12   0        302.77        361.37        13.01 o
   1   0   1       5209.28       5033.10        31.80 o
   2   0   1       4543.93       4502.41        29.33 o
   3   0   1         37.67         27.89         0.98 o
   4   0   1        119.79        109.33         2.82 o
   5   0   1         95.89        103.73         3.35 o
   6   0   1         89.77         87.50         3.50 o
   7   0   1         69.50         67.37         3.95 o
  -7   1   1          3.70          2.92         1.51 o
  -6   1   1        543.57        571.14         9.79 o
  -5   1   1          3.77          1.99         0.97 o
  -4   1   1         48.99         44.62         1.93 o
  -3   1   1        438.68        425.24         5.00 o
  -2   1   1        338.86        315.57         3.50 o
  -1   1   1         44.67         32.22         0.85 o
   0   1   1       9068.82       8095.91        69.52 o
   1   1   1         38.77         26.81         0.78 o
   2   1   1        337.17        324.77         3.38 o
   3   1   1        418.39        404.47         4.98 o
   4   1   1         53.80         47.57         1.62 o
   5   1   1          3.12          1.81         0.84 o
   6   1   1        539.69        585.81        10.27 o
   7   1   1          2.50          1.14         1.38 o
  -7   2   1        119.20        123.58         5.19 o
  -6   2   1        221.12        226.88         5.87 o
  -5   2   1        544.95        533.09         8.40 o
  -4   2   1        848.27        845.10         8.96 o
  -3   2   1        361.17        337.44         4.32 o
  -2   2   1        342.37        372.76         3.71 o
  -1   2   1       7099.53       6946.15        42.29 o
   0   2   1       8915.75       8564.97        56.02 o
   1   2   1       7130.89       6890.69        45.71 o
   2   2   1        345.61        383.37         4.17 o
   3   2   1        372.18        344.89         4.18 o
   4   2   1        845.26        832.68         9.59 o
   5   2   1        552.78        543.51         8.13 o
   6   2   1        218.05        213.66         5.74 o
   7   2   1        119.22        125.82         5.38 o
  -7   3   1        307.11        328.11         8.53 o
  -6   3   1         94.35         87.94         3.75 o
  -5   3   1       1219.57       1205.58        14.47 o
  -4   3   1          9.71          5.77         0.88 o
  -3   3   1         35.31         24.94         1.12 o
  -2   3   1       1080.64       1166.09         8.94 o
  -1   3   1        928.08        895.57         6.82 o
   0   3   1        302.22        293.68         3.00 o
   1   3   1        919.19        872.38         7.07 o
   2   3   1       1046.74       1144.20         9.17 o
   3   3   1         33.15         23.05         0.97 o
   4   3   1         11.47          7.67         1.03 o
   5   3   1       1233.82       1226.55        14.61 o
   6   3   1         99.76         95.74         3.90 o
   7   3   1        310.03        319.95         7.85 o
  -7   4   1         72.20         73.23         6.64 o
  -6   4   1         36.57         34.30         3.52 o
  -5   4   1         17.64         13.45         1.63 o
  -4   4   1        344.45        345.80         6.28 o
  -3   4   1        847.31        833.60         7.63 o
  -2   4   1        816.74        889.00         7.60 o
  -1   4   1         16.38         17.98         0.97 o
   0   4   1         72.36         77.03         1.53 o
   1   4   1         13.81         16.32         0.85 o
   2   4   1        825.49        907.89         7.96 o
   3   4   1        845.23        823.97         7.74 o
   4   4   1        340.84        339.51         5.54 o
   5   4   1         18.10         12.79         1.70 o
   6   4   1         38.55         36.86         3.08 o
   7   4   1         71.39         78.17         4.97 o
  -7   5   1         28.50         28.83         4.20 o
  -6   5   1        152.61        149.27         6.25 o
  -5   5   1        360.59        359.94         6.87 o
  -4   5   1        574.65        586.78         8.01 o
  -3   5   1        206.18        193.89         3.32 o
  -2   5   1         58.90         68.67         1.79 o
  -1   5   1        227.77        239.92         3.42 o
   0   5   1        611.70        694.75         6.18 o
   1   5   1        219.86        237.89         3.76 o
   2   5   1         66.72         77.16         1.64 o
   3   5   1        200.96        193.70         3.49 o
   4   5   1        563.92        568.81         8.35 o
   5   5   1        358.49        366.57         6.94 o
   6   5   1        156.68        144.51         5.27 o
   7   5   1         27.68         27.09         4.08 o
  -6   6   1         85.01         95.32         4.82 o
  -5   6   1        273.70        278.76         6.58 o
  -4   6   1        864.87        873.07        11.25 o
  -3   6   1        155.25        149.30         4.49 o
  -2   6   1        187.26        164.11         3.29 o
  -1   6   1        520.43        526.29         6.14 o
   0   6   1       1121.18       1165.84         9.88 o
   1   6   1        512.51        514.63         6.48 o
   2   6   1        184.52        165.46         3.32 o
   3   6   1        151.94        152.87         3.50 o
   4   6   1        871.24        871.23        10.80 o
   5   6   1        274.45        279.90         6.55 o
   6   6   1         86.77         92.24         5.74 o
  -6   7   1         83.36         81.25         4.78 o
  -5   7   1         11.40         10.45         1.92 o
  -4   7   1        341.71        309.66         6.73 o
  -3   7   1        752.83        764.55        12.27 o
  -2   7   1        158.55        141.26         3.46 o
  -1   7   1        321.07        317.34         5.66 o
   0   7   1          2.19          1.55         0.71 o
   1   7   1        314.13        309.52         5.46 o
   2   7   1        158.47        149.01         3.65 o
   3   7   1        759.48        785.78        14.54 o
   4   7   1        342.13        316.77         6.85 o
   5   7   1         12.29         10.88         1.88 o
   6   7   1         85.12         80.60         4.76 o
  -5   8   1         46.67         41.31         3.50 o
  -4   8   1          7.82          6.12         1.56 o
  -3   8   1         69.87         68.04         3.34 o
  -2   8   1        487.26        479.96         8.73 o
  -1   8   1         90.15         91.38         3.40 o
   0   8   1         63.29         66.11         2.91 o
   1   8   1         95.55        100.54         4.68 o
   2   8   1        488.15        488.70         7.71 o
   3   8   1         68.72         63.98         3.53 o
   4   8   1          7.56          8.50         1.76 o
   5   8   1         48.08         47.25         3.68 o
  -5   9   1         94.93         96.38         6.42 o
  -4   9   1         24.97         26.17         3.33 o
  -3   9   1        317.22        322.45         9.12 o
  -2   9   1         21.00         21.90         2.38 o
  -1   9   1        307.57        290.92         6.95 o
   0   9   1        580.11        577.89        10.15 o
   1   9   1        315.58        296.89         7.00 o
   2   9   1         22.19         16.30         2.16 o
   3   9   1        315.75        319.73         9.09 o
   4   9   1         27.66         27.23         3.43 o
   5   9   1         94.32         92.24         5.62 o
  -4  10   1         35.04         35.05         4.07 o
  -3  10   1         52.08         57.90         4.83 o
  -2  10   1        117.63        117.96         5.12 o
  -1  10   1         47.39         46.45         3.54 o
   0  10   1        154.91        144.38         5.17 o
   1  10   1         46.30         49.13         3.60 o
   2  10   1        122.62        117.89         4.74 o
   3  10   1         51.48         53.37         4.53 o
   4  10   1         33.34         24.44         3.75 o
  -3  11   1         32.91         33.55         4.37 o
  -2  11   1        109.02        115.74         5.39 o
  -1  11   1         55.85         49.85         3.79 o
   0  11   1          0.21          1.27         1.46 o
   1  11   1         55.96         52.86         3.95 o
   2  11   1        107.39        101.64         5.12 o
   3  11   1         33.61         28.74         3.80 o
   0  12   1          0.04          0.81         1.68 o
   0   0   2          0.01          0.47         0.35 o
   1   0   2         64.73         44.66         0.93 o
   2   0   2         77.86         62.91         1.22 o
   3   0   2          2.01         -0.20         0.30 o
   4   0   2          2.72          1.91         0.52 o
   5   0   2        174.78        165.76         4.06 o
   6   0   2        425.66        441.95         8.39 o
   7   0   2         49.71         54.58         3.71 o
  -7   1   2         15.24         13.47         2.28 o
  -6   1   2         98.73         96.15         3.87 o
  -5   1   2        497.66        473.89         8.01 o
  -4   1   2         16.93         16.06         1.16 o
  -3   1   2        307.29        307.83         4.02 o
  -2   1   2       2069.61       2125.33        19.53 o
  -1   1   2       8972.50       8630.81        79.41 o
   0   1   2        215.34        246.35         2.32 o
   1   1   2       8873.71       8677.54        67.17 o
   2   1   2       2070.08       2125.87        16.97 o
   3   1   2        312.29        316.18         3.74 o
   4   1   2         16.02         13.57         1.02 o
   5   1   2        503.85        503.10         7.66 o
   6   1   2        101.59         97.78         3.89 o
   7   1   2         15.11         12.31         2.04 o
  -7   2   2        326.10        331.50         8.57 o
  -6   2   2         39.17         36.40         2.78 o
  -5   2   2        269.83        268.86         5.64 o
  -4   2   2         21.16         20.85         1.39 o
  -3   2   2        274.50        325.86         3.66 o
  -2   2   2       3960.92       3997.47        25.45 o
  -1   2   2       6824.81       6797.88        41.72 o
   0   2   2        616.03        643.93         5.54 o
   1   2   2       6870.99       6838.62        45.11 o
   2   2   2       3907.48       3942.26        27.51 o
   3   2   2        283.45        333.92         5.32 o
   4   2   2         22.58         21.35         1.53 o
   5   2   2        269.40        268.97         5.48 o
   6   2   2         41.56         35.32         2.84 o
   7   2   2        327.31        361.22         8.25 o
  -7   3   2         94.03         93.29         4.64 o
  -6   3   2        160.05        167.89         5.87 o
  -5   3   2        111.03        102.13         3.53 o
  -4   3   2       1711.75       1704.56        14.76 o
  -3   3   2        945.69       1041.11         8.69 o
  -2   3   2       1625.43       1765.74        12.34 o
  -1   3   2       3132.01       3261.89        21.01 o
   0   3   2        108.04        137.71         1.92 o
   1   3   2       3102.41       3229.19        22.68 o
   2   3   2       1640.54       1800.74        13.24 o
   3   3   2        949.83       1051.28         9.02 o
   4   3   2       1702.69       1684.84        16.37 o
   5   3   2        115.59        103.99         3.90 o
   6   3   2        161.04        161.93         5.06 o
   7   3   2         94.65         97.42         4.42 o
  -7   4   2         36.78         33.92         3.65 o
  -6   4   2        179.41        180.68         6.15 o
  -5   4   2        230.70        231.82         5.20 o
  -4   4   2         89.38         81.41         2.59 o
  -3   4   2         83.82         93.95         2.01 o
  -2   4   2        353.34        423.47         5.12 o
  -1   4   2        517.58        552.59         5.97 o
   0   4   2        101.25         90.25         1.67 o
   1   4   2        519.70        563.70         5.34 o
   2   4   2        333.70        408.01         4.38 o
   3   4   2         83.70         94.30         2.09 o
   4   4   2         88.85         74.56         2.49 o
   5   4   2        229.33        223.23         5.41 o
   6   4   2        181.11        189.50         5.87 o
   7   4   2         36.66         39.26         3.63 o
  -7   5   2         70.55         82.80         6.17 o
  -6   5   2        119.97        119.77         8.82 o
  -5   5   2        463.68        486.74         8.11 o
  -4   5   2        528.97        514.89         6.96 o
  -3   5   2         27.15         27.73         1.41 o
  -2   5   2        493.34        517.34         5.38 o
  -1   5   2        292.81        302.00         4.12 o
   0   5   2        511.78        518.49         5.19 o
   1   5   2        292.02        309.03         3.77 o
   2   5   2        487.25        509.19         5.18 o
   3   5   2         26.67         25.29         1.34 o
   4   5   2        527.46        503.40         8.11 o
   5   5   2        465.23        480.14         8.16 o
   6   5   2        118.49        115.36         4.76 o
   7   5   2         70.64         74.69         5.17 o
  -6   6   2        107.60         97.61         4.63 o
  -5   6   2         49.32         49.89         3.14 o
  -4   6   2        177.86        168.29         5.71 o
  -3   6   2        438.29        427.30         6.34 o
  -2   6   2        850.93        868.24         9.36 o
  -1   6   2         20.74         16.27         1.15 o
   0   6   2          0.33         -0.06         0.39 o
   1   6   2         20.72         19.48         1.18 o
   2   6   2        856.34        875.60         8.94 o
   3   6   2        440.02        438.03         6.26 o
   4   6   2        173.85        159.30         4.33 o
   5   6   2         49.15         51.36         3.12 o
   6   6   2        109.72         98.73         5.33 o
  -6   7   2         23.81         11.13         2.37 o
  -5   7   2        171.21        161.39         5.49 o
  -4   7   2        170.13        171.63         5.04 o
  -3   7   2        300.61        284.75         5.59 o
  -2   7   2         93.32         86.62         2.57 o
  -1   7   2        523.52        521.82         6.54 o
   0   7   2         66.22         63.06         2.37 o
   1   7   2        545.74        552.20         7.66 o
   2   7   2         92.72         80.57         2.64 o
   3   7   2        303.29        280.05         7.25 o
   4   7   2        172.88        175.03         5.35 o
   5   7   2        164.59        162.50         5.21 o
   6   7   2         23.67         11.70         2.66 o
  -5   8   2         58.76         56.11         3.96 o
  -4   8   2         63.04         56.49         3.59 o
  -3   8   2        126.88        122.42         4.76 o
  -2   8   2         87.17         87.43         4.11 o
  -1   8   2        414.10        411.82         7.48 o
   0   8   2         50.15         59.39         2.82 o
   1   8   2        428.42        432.12         8.91 o
   2   8   2         87.06         83.47         3.17 o
   3   8   2        126.60        127.36         4.87 o
   4   8   2         63.98         56.06         3.46 o
   5   8   2         58.60         52.88         3.63 o
  -5   9   2         77.16         81.54         4.93 o
  -4   9   2         11.53          9.52         2.34 o
  -3   9   2         65.80         69.40         4.36 o
  -2   9   2         19.54         30.06         2.88 o
  -1   9   2        422.99        439.92         8.19 o
   0   9   2        392.79        408.64         7.83 o
   1   9   2        413.58        427.77         8.04 o
   2   9   2         19.06         23.56         2.28 o
   3   9   2         66.16         81.18         5.55 o
   4   9   2         11.20         12.24         2.58 o
   5   9   2         76.69         92.06         5.19 o
  -4  10   2          1.68          0.19         1.74 o
  -3  10   2        162.61        172.47         7.80 o
  -2  10   2         43.90         38.81         3.33 o
  -1  10   2        142.61        140.72         5.15 o
   0  10   2          7.10          7.79         1.78 o
   1  10   2        146.64        140.28         5.13 o
   2  10   2         43.15         44.46         3.41 o
   3  10   2        163.10        175.82         7.12 o
   4  10   2          2.09         -1.12         1.74 o
  -3  11   2          0.03         -0.27         2.17 o
  -2  11   2         40.97         36.96         4.07 o
  -1  11   2         10.72          6.36         1.92 o
   0  11   2         72.24         66.23         4.07 o
   1  11   2          9.95          5.57         1.77 o
   2  11   2         39.77         26.66         3.15 o
   3  11   2          0.06         -1.66         1.66 o
   0  12   2         98.54        104.87         5.08 o
   1   0   3      11376.17      10472.70        76.46 o
   2   0   3        865.77        812.10         6.59 o
   3   0   3         91.27         85.41         1.78 o
   4   0   3          6.92          3.96         0.67 o
   5   0   3         71.80         71.99         2.65 o
   6   0   3         65.43         70.52         3.36 o
   7   0   3         13.32         11.19         2.28 o
  -7   1   3        127.15        134.99         6.60 o
  -6   1   3         99.56         97.23         3.87 o
  -5   1   3        151.98        134.09         4.04 o
  -4   1   3        365.57        365.20         4.96 o
  -3   1   3         78.90         74.02         1.67 o
  -2   1   3        626.68        673.25         5.77 o
  -1   1   3       3376.04       3433.90        20.81 o
   0   1   3       7383.45       6934.46        62.53 o
   1   1   3       3381.54       3456.57        30.57 o
   2   1   3        613.92        650.40         6.15 o
   3   1   3         85.77         78.22         1.95 o
   4   1   3        358.42        349.51         5.18 o
   5   1   3        154.81        140.25         3.83 o
   6   1   3        101.93        102.46         3.99 o
   7   1   3        127.32        135.03         5.02 o
  -7   2   3        184.01        179.46         6.29 o
  -6   2   3        505.90        511.24         9.93 o
  -5   2   3        669.68        668.13         9.69 o
  -4   2   3         36.84         35.99         1.59 o
  -3   2   3        340.92        334.86         4.11 o
  -2   2   3         76.28         87.76         1.55 o
  -1   2   3        763.87        825.04         6.11 o
   0   2   3          3.82          5.28         0.49 o
   1   2   3        775.11        849.47         7.55 o
   2   2   3         84.26         94.86         2.03 o
   3   2   3        325.67        311.60         4.34 o
   4   2   3         32.86         30.70         1.74 o
   5   2   3        683.78        683.20         9.45 o
   6   2   3        492.90        508.88         9.65 o
   7   2   3        189.76        189.17         5.95 o
  -7   3   3        147.95        152.28         6.85 o
  -6   3   3        256.30        265.09         7.44 o
  -5   3   3        325.07        302.42         6.15 o
  -4   3   3        245.44        246.85         4.16 o
  -3   3   3        411.25        411.59         4.48 o
  -2   3   3       1518.86       1606.93        11.33 o
  -1   3   3       1852.64       1831.81        12.62 o
   0   3   3         52.84         45.07         1.22 o
   1   3   3       1847.73       1823.30        13.59 o
   2   3   3       1510.25       1595.20        12.18 o
   3   3   3        417.71        416.58         5.17 o
   4   3   3        252.53        244.73         4.69 o
   5   3   3        314.02        305.65         6.29 o
   6   3   3        259.94        264.76         6.11 o
   7   3   3        149.06        151.45         5.82 o
  -7   4   3        189.86        201.67         7.34 o
  -6   4   3        183.70        177.32         6.75 o
  -5   4   3         26.57         26.23         2.02 o
  -4   4   3        162.13        143.11         3.13 o
  -3   4   3        165.95        142.08         2.70 o
  -2   4   3        980.46        996.68         8.26 o
  -1   4   3        376.28        363.58         4.51 o
   0   4   3        590.26        547.41         5.28 o
   1   4   3        371.42        357.99         4.25 o
   2   4   3        980.97        977.27         8.85 o
   3   4   3        155.24        140.02         2.62 o
   4   4   3        167.80        147.56         3.54 o
   5   4   3         26.94         27.90         2.35 o
   6   4   3        183.61        177.22         5.74 o
   7   4   3        190.63        198.72         6.75 o
  -7   5   3         38.53         42.35         4.57 o
  -6   5   3         90.53         92.27         5.20 o
  -5   5   3        140.66        152.45         4.70 o
  -4   5   3        126.80        123.02         3.19 o
  -3   5   3        122.66        109.14         2.59 o
  -2   5   3        520.80        536.78         5.74 o
  -1   5   3        352.95        362.80         4.86 o
   0   5   3        102.06         99.95         2.14 o
   1   5   3        364.48        371.41         4.23 o
   2   5   3        505.49        517.65         5.71 o
   3   5   3        117.80        100.98         2.55 o
   4   5   3        129.59        126.40         3.85 o
   5   5   3        142.55        148.11         4.97 o
   6   5   3         92.87         92.66         5.28 o
   7   5   3         37.92         39.90         3.76 o
  -6   6   3         24.05         27.09         3.02 o
  -5   6   3        210.83        223.34         6.22 o
  -4   6   3        342.60        338.58         6.44 o
  -3   6   3        254.78        262.63         5.02 o
  -2   6   3         74.76         62.79         2.05 o
  -1   6   3         69.74         71.63         2.20 o
   0   6   3          1.20          0.60         0.45 o
   1   6   3         65.49         67.33         1.96 o
   2   6   3         78.33         66.53         2.23 o
   3   6   3        248.40        254.94         5.13 o
   4   6   3        351.15        344.24         9.87 o
   5   6   3        205.69        219.56         5.53 o
   6   6   3         25.20         27.88         3.16 o
  -6   7   3         25.98         28.08         3.40 o
  -5   7   3         20.18         19.60         2.64 o
  -4   7   3        311.98        309.17         7.21 o
  -3   7   3          4.43          5.49         1.07 o
  -2   7   3        250.41        238.90         4.33 o
  -1   7   3        336.27        325.38         5.26 o
   0   7   3        588.51        600.74         8.12 o
   1   7   3        330.81        317.57         5.62 o
   2   7   3        252.67        245.05         4.64 o
   3   7   3          4.84          5.06         1.23 o
   4   7   3        310.23        314.58         7.27 o
   5   7   3         19.44         16.71         2.19 o
   6   7   3         27.34         27.37         3.26 o
  -5   8   3         35.60         27.70         2.92 o
  -4   8   3         34.52         28.35         3.05 o
  -3   8   3        505.09        495.61         9.28 o
  -2   8   3        349.73        341.49         6.79 o
  -1   8   3         69.02         59.68         2.81 o
   0   8   3        668.51        682.57         9.33 o
   1   8   3         74.02         64.65         2.68 o
   2   8   3        359.73        353.45         6.46 o
   3   8   3        510.14        502.41        10.10 o
   4   8   3         35.26         28.45         2.76 o
   5   8   3         34.70         29.76         2.93 o
  -5   9   3         17.09         17.23         2.83 o
  -4   9   3         40.30         42.35         4.18 o
  -3   9   3         36.22         31.78         3.88 o
  -2   9   3         30.45         30.68         2.75 o
  -1   9   3         36.35         36.69         2.73 o
   0   9   3         17.72         13.96         1.94 o
   1   9   3         35.98         33.55         2.58 o
   2   9   3         29.93         28.16         2.50 o
   3   9   3         36.94         30.67         3.44 o
   4   9   3         40.81         42.24         3.81 o
   5   9   3         17.59         17.13         2.62 o
  -4  10   3         20.14         19.46         3.82 o
  -3  10   3         83.88        101.27         6.15 o
  -2  10   3         43.23         48.17         3.82 o
  -1  10   3         47.17         48.54         3.39 o
   0  10   3        225.06        231.02         6.48 o
   1  10   3         47.46         52.98         3.49 o
   2  10   3         44.21         51.10         3.33 o
   3  10   3         84.82         94.10         5.35 o
   4  10   3         19.72         17.77         3.13 o
  -3  11   3         19.97         16.88         3.46 o
  -2  11   3         43.82         42.21         4.25 o
  -1  11   3         32.76         29.36         3.09 o
   0  11   3         41.00         37.16         3.43 o
   1  11   3         32.65         33.23         3.33 o
   2  11   3         46.72         40.20         3.84 o
   3  11   3         20.61         22.24         3.44 o
   0  12   3          4.93          4.84         2.33 o
   0   0   4        140.05        134.86         2.86 o
   1   0   4        965.29        914.38         6.60 o
   2   0   4        383.91        434.93         4.21 o
   3   0   4       1483.32       1608.57        11.95 o
   4   0   4          8.19          2.64         0.61 o
   5   0   4         50.75         40.46         2.15 o
   6   0   4         67.19         68.29         3.34 o
   7   0   4          6.08          3.35         1.73 o
  -7   1   4          2.35          3.40         1.61 o
  -6   1   4        398.54        405.75         8.69 o
  -5   1   4        272.86        263.79         6.19 o
  -4   1   4         49.88         43.84         1.53 o
  -3   1   4       1561.80       1651.25        12.33 o
  -2   1   4        714.78        647.07         5.48 o
  -1   1   4       1079.33       1077.14         7.43 o
   0   1   4       8475.42       8158.36        51.28 o
   1   1   4       1094.43       1109.06         8.83 o
   2   1   4        686.40        632.75         6.16 o
   3   1   4       1555.92       1659.02        13.27 o
   4   1   4         54.18         47.79         1.82 o
   5   1   4        273.17        249.23         5.25 o
   6   1   4        390.84        402.57         8.03 o
   7   1   4          2.89          2.44         1.58 o
  -7   2   4         81.00         74.71         4.30 o
  -6   2   4         53.35         55.95         3.59 o
  -5   2   4        121.63        112.67         3.94 o
  -4   2   4        115.71        107.02         2.45 o
  -3   2   4        176.74        166.11         2.79 o
  -2   2   4        457.51        465.34         4.55 o
  -1   2   4       5012.09       5030.55        30.27 o
   0   2   4         64.22         81.64         1.35 o
   1   2   4       4978.32       5013.32        37.13 o
   2   2   4        453.64        465.80         5.10 o
   3   2   4        179.93        181.22         3.17 o
   4   2   4        112.21        103.18         2.88 o
   5   2   4        129.34        119.88         3.63 o
   6   2   4         54.10         55.52         3.34 o
   7   2   4         80.81         79.78         4.07 o
  -7   3   4        258.79        269.43         7.87 o
  -6   3   4        177.36        165.47         6.82 o
  -5   3   4        158.15        161.80         5.21 o
  -4   3   4        762.11        773.26         8.00 o
  -3   3   4       1315.11       1359.36        10.93 o
  -2   3   4       1008.38       1094.03         8.33 o
  -1   3   4       1673.92       1663.08        11.67 o
   0   3   4       1734.18       1804.71        13.53 o
   1   3   4       1673.93       1656.59        12.66 o
   2   3   4        991.72       1069.27         9.74 o
   3   3   4       1275.93       1332.38        11.55 o
   4   3   4        759.92        758.47         9.36 o
   5   3   4        160.32        163.64         4.54 o
   6   3   4        179.67        175.55         4.93 o
   7   3   4        264.35        286.63         8.02 o
  -7   4   4          3.82          0.82         1.78 o
  -6   4   4         13.44         15.82         2.36 o
  -5   4   4        235.12        227.25         5.20 o
  -4   4   4        182.30        169.54         3.31 o
  -3   4   4        887.27        962.82         8.68 o
  -2   4   4        336.86        338.01         3.85 o
  -1   4   4         29.80         21.15         1.37 o
   0   4   4        910.05        956.71         8.76 o
   1   4   4         34.62         24.22         1.16 o
   2   4   4        338.74        336.66         5.52 o
   3   4   4        871.94        936.46         8.75 o
   4   4   4        181.91        170.01         4.00 o
   5   4   4        237.11        242.96         5.72 o
   6   4   4         13.41          9.06         1.92 o
   7   4   4          3.95          4.56         1.81 o
  -7   5   4        108.71        124.59         6.57 o
  -6   5   4         18.74         18.39         2.70 o
  -5   5   4         63.62         65.79         3.14 o
  -4   5   4        622.08        628.99         7.93 o
  -3   5   4        179.27        165.16         3.09 o
  -2   5   4       1189.45       1216.02        10.48 o
  -1   5   4       1796.12       1901.54        15.91 o
   0   5   4         40.55         38.50         1.15 o
   1   5   4       1761.77       1883.43        16.62 o
   2   5   4       1204.97       1250.49        11.30 o
   3   5   4        182.16        168.35         3.35 o
   4   5   4        616.30        597.23         8.79 o
   5   5   4         65.22         68.68         3.46 o
   6   5   4         17.99         16.58         2.36 o
   7   5   4        111.17        134.43         5.80 o
  -6   6   4        146.19        142.86         5.97 o
  -5   6   4         64.16         58.60         3.21 o
  -4   6   4        455.56        447.88         7.61 o
  -3   6   4        354.44        345.00         5.75 o
  -2   6   4        137.41        142.46         3.26 o
  -1   6   4        319.43        317.31         4.75 o
   0   6   4         56.15         54.59         2.01 o
   1   6   4        315.36        309.03         4.48 o
   2   6   4        135.58        146.52         3.34 o
   3   6   4        358.84        343.67         5.62 o
   4   6   4        464.98        447.15         8.03 o
   5   6   4         66.85         61.55         3.03 o
   6   6   4        146.59        147.79         5.56 o
  -6   7   4         78.04         78.45         4.65 o
  -5   7   4         74.77         64.82         3.75 o
  -4   7   4         72.20         57.36         3.13 o
  -3   7   4        380.58        371.87         5.94 o
  -2   7   4        380.66        374.71         5.95 o
  -1   7   4        530.72        549.40         8.12 o
   0   7   4         29.63         26.63         1.84 o
   1   7   4        525.29        536.39         7.72 o
   2   7   4        369.13        373.33         5.94 o
   3   7   4        377.81        370.07         7.00 o
   4   7   4         75.31         66.86         3.42 o
   5   7   4         74.63         71.27         4.19 o
   6   7   4         78.62         81.02         4.86 o
  -5   8   4         19.69         20.54         2.88 o
  -4   8   4        368.35        366.63         8.99 o
  -3   8   4         94.81         91.18         3.86 o
  -2   8   4        102.25        102.71         3.72 o
  -1   8   4         73.60         61.53         2.68 o
   0   8   4          2.61          1.61         0.94 o
   1   8   4         74.06         60.70         3.30 o
   2   8   4        104.88        109.05         3.52 o
   3   8   4         94.78         93.53         4.31 o
   4   8   4        365.17        362.87         8.50 o
   5   8   4         19.66         16.01         2.34 o
  -5   9   4         41.88         35.28         3.80 o
  -4   9   4          9.50         12.69         2.60 o
  -3   9   4         25.33         21.96         3.09 o
  -2   9   4        263.99        260.09         6.67 o
  -1   9   4          2.44          1.74         1.19 o
   0   9   4        102.46        110.11         4.01 o
   1   9   4          2.33          1.43         1.13 o
   2   9   4        273.31        264.55         6.68 o
   3   9   4         25.19         25.36         2.87 o
   4   9   4          8.55          9.33         2.13 o
   5   9   4         42.12         42.88         3.70 o
  -4  10   4        114.80        122.63         6.36 o
  -3  10   4         18.99         14.55         3.00 o
  -2  10   4          6.38          3.30         1.62 o
  -1  10   4        246.24        253.96         6.52 o
   0  10   4         67.20         66.57         3.50 o
   1  10   4        243.00        261.78         6.55 o
   2  10   4          6.52          4.80         1.49 o
   3  10   4         19.40         15.42         2.73 o
   4  10   4        113.16        122.45         6.24 o
  -3  11   4         70.08         76.44         5.95 o
  -2  11   4         22.14         19.55         3.04 o
  -1  11   4         48.40         51.76         3.54 o
   0  11   4          8.16          7.91         1.82 o
   1  11   4         46.22         42.23         3.37 o
   2  11   4         22.88         24.62         2.97 o
   3  11   4         69.65         69.84         5.00 o
   1   0   5          2.62          6.18         0.53 o
   2   0   5       1325.12       1362.77         9.88 o
   3   0   5       1311.61       1399.46        10.77 o
   4   0   5        213.81        227.73         3.39 o
   5   0   5        867.96        854.54        10.78 o
   6   0   5        111.58        111.73         4.49 o
   7   0   5         59.62         62.17         4.44 o
  -7   1   5        564.80        595.61        12.53 o
  -6   1   5         13.97         10.53         1.84 o
  -5   1   5        188.50        180.81         4.37 o
  -4   1   5         66.91         55.92         1.73 o
  -3   1   5        718.89        722.27         6.54 o
  -2   1   5        700.24        689.27         5.41 o
  -1   1   5       4724.47       4740.31        29.61 o
   0   1   5       2262.92       2168.46        15.25 o
   1   1   5       4679.17       4739.25        32.04 o
   2   1   5        705.63        707.34         6.56 o
   3   1   5        701.49        701.06         6.99 o
   4   1   5         69.16         61.20         1.91 o
   5   1   5        191.71        182.09         4.46 o
   6   1   5         15.72         12.09         1.77 o
   7   1   5        560.86        590.15        15.71 o
  -7   2   5         93.86         97.38         4.73 o
  -6   2   5        446.09        451.26         9.32 o
  -5   2   5        584.62        574.79        10.49 o
  -4   2   5        285.24        277.68         4.19 o
  -3   2   5       1511.13       1586.94        12.60 o
  -2   2   5       1491.12       1546.83        10.82 o
  -1   2   5       3135.12       3255.27        20.20 o
   0   2   5       1263.76       1256.42         9.26 o
   1   2   5       3089.76       3231.64        23.70 o
   2   2   5       1488.60       1538.12        13.44 o
   3   2   5       1520.27       1593.39        13.66 o
   4   2   5        276.69        262.34         4.81 o
   5   2   5        582.59        587.70         8.69 o
   6   2   5        442.43        450.49         8.28 o
   7   2   5         96.92         91.71         6.42 o
  -7   3   5         47.23         44.28         3.83 o
  -6   3   5         39.02         41.17         3.59 o
  -5   3   5        119.72        112.72         3.78 o
  -4   3   5        651.55        650.60         6.97 o
  -3   3   5        262.12        258.47         3.65 o
  -2   3   5        235.03        206.24         2.71 o
  -1   3   5       1235.26       1280.36         9.11 o
   0   3   5         17.85         19.28         0.79 o
   1   3   5       1206.72       1256.97        10.25 o
   2   3   5        230.69        204.34         3.25 o
   3   3   5        254.13        256.80         4.11 o
   4   3   5        638.47        641.57         8.44 o
   5   3   5        118.09        108.29         5.51 o
   6   3   5         38.37         40.24         2.88 o
   7   3   5         47.22         37.94         3.53 o
  -7   4   5        140.69        155.24         6.60 o
  -6   4   5         14.43         14.12         2.18 o
  -5   4   5        113.38         97.58         3.26 o
  -4   4   5       1394.39       1415.02        12.78 o
  -3   4   5         62.95         47.34         1.60 o
  -2   4   5       2409.77       2572.25        17.41 o
  -1   4   5        711.70        759.62         7.26 o
   0   4   5        584.25        538.11         5.84 o
   1   4   5        699.87        747.82         7.38 o
   2   4   5       2411.49       2569.01        20.38 o
   3   4   5         65.07         48.02         1.61 o
   4   4   5       1389.39       1382.78        14.61 o
   5   4   5        112.30        103.62         4.07 o
   6   4   5         14.47         13.81         2.04 o
   7   4   5        138.35        143.41         5.77 o
  -7   5   5          0.79          2.29         1.95 o
  -6   5   5        272.49        272.85         8.03 o
  -5   5   5        184.13        189.17         5.28 o
  -4   5   5        732.38        723.92         8.73 o
  -3   5   5         18.89         14.63         1.22 o
  -2   5   5       2101.54       2249.67        16.55 o
  -1   5   5         69.84         63.91         1.90 o
   0   5   5        116.00        126.04         2.55 o
   1   5   5         65.92         59.89         1.86 o
   2   5   5       2084.14       2216.40        17.68 o
   3   5   5         18.74         13.03         1.22 o
   4   5   5        736.35        722.18        10.42 o
   5   5   5        185.75        190.48         6.42 o
   6   5   5        277.65        275.55         7.42 o
   7   5   5          0.97         -0.09         1.63 o
  -6   6   5         20.61         25.72         3.21 o
  -5   6   5        199.03        187.25         5.46 o
  -4   6   5        175.38        181.42         4.68 o
  -3   6   5        198.53        193.28         4.23 o
  -2   6   5        751.73        745.45         8.62 o
  -1   6   5        665.11        645.68         7.49 o
   0   6   5         27.35         29.28         1.82 o
   1   6   5        676.56        633.31         7.61 o
   2   6   5        755.68        749.75         8.76 o
   3   6   5        195.13        193.38         4.39 o
   4   6   5        180.57        175.48         5.64 o
   5   6   5        199.73        190.22         5.45 o
   6   6   5         19.45         22.98         2.76 o
  -6   7   5         61.75         58.84         5.02 o
  -5   7   5         10.86          8.14         1.81 o
  -4   7   5        113.09        107.46         3.79 o
  -3   7   5         93.80         92.03         3.06 o
  -2   7   5        361.83        360.41         6.23 o
  -1   7   5         27.39         28.95         1.88 o
   0   7   5         20.54         17.74         1.59 o
   1   7   5         24.34         23.78         1.84 o
   2   7   5        354.33        338.60         5.70 o
   3   7   5         96.64         84.21         3.31 o
   4   7   5        108.63         99.52         4.15 o
   5   7   5         11.42          9.48         1.80 o
   6   7   5         58.42         56.90         4.52 o
  -5   8   5        101.86        121.83         5.44 o
  -4   8   5         45.76         33.75         3.09 o
  -3   8   5         87.18         82.73         3.51 o
  -2   8   5         80.15         79.28         3.40 o
  -1   8   5        727.51        747.22         9.98 o
   0   8   5         14.13         10.26         1.42 o
   1   8   5        721.24        749.88        10.06 o
   2   8   5         77.39         70.44         2.90 o
   3   8   5         87.95         81.72         3.77 o
   4   8   5         47.06         31.55         2.89 o
   5   8   5        100.69        109.33         4.65 o
  -5   9   5         13.84         13.28         2.60 o
  -4   9   5        105.06        109.88         5.70 o
  -3   9   5        183.67        200.66         6.69 o
  -2   9   5         25.39         20.83         2.53 o
  -1   9   5        313.68        321.20         6.91 o
   0   9   5        375.86        389.15         7.68 o
   1   9   5        315.39        323.41         6.95 o
   2   9   5         25.01         16.95         1.92 o
   3   9   5        180.89        190.08         6.76 o
   4   9   5        104.53        108.87         5.99 o
   5   9   5         14.52         15.43         2.57 o
  -4  10   5         11.96         10.79         2.62 o
  -3  10   5         16.82         13.43         2.45 o
  -2  10   5         22.84         18.64         2.68 o
  -1  10   5         57.52         58.50         3.51 o
   0  10   5        503.33        524.59        10.31 o
   1  10   5         58.32         60.58         3.56 o
   2  10   5         23.48         24.83         2.52 o
   3  10   5         18.43         21.09         3.23 o
   4  10   5         11.09         10.47         2.65 o
  -2  11   5         24.98         30.63         3.53 o
  -1  11   5        160.95        178.72         6.29 o
   0  11   5          5.76          2.89         1.51 o
   1  11   5        157.19        163.57         5.52 o
   2  11   5         23.44         23.19         2.92 o
   0   0   6       6329.52       6108.77        53.08 o
   1   0   6      10835.50      10800.49        68.06 o
   2   0   6       3987.12       4135.89        26.44 o
   3   0   6       3394.76       3498.80        23.51 o
   4   0   6          5.44          4.38         0.85 o
   5   0   6         57.09         62.04         2.97 o
   6   0   6         57.53         44.43         3.42 o
   7   0   6        269.15        272.80         8.26 o
  -7   1   6          1.34          2.14         1.68 o
  -6   1   6         77.84         80.06         4.06 o
  -5   1   6        447.05        451.64         7.85 o
  -4   1   6         12.46          6.05         0.79 o
  -3   1   6        441.54        436.22         4.70 o
  -2   1   6        862.27        944.77         6.97 o
  -1   1   6       1579.21       1497.51        10.62 o
   0   1   6      12547.87      12028.02        78.67 o
   1   1   6       1594.67       1529.65        12.00 o
   2   1   6        855.82        931.55         8.61 o
   3   1   6        435.35        428.98         5.09 o
   4   1   6         13.01          6.24         0.86 o
   5   1   6        443.54        450.31         8.24 o
   6   1   6         76.46         70.38         3.68 o
   7   1   6          1.40          1.15         1.56 o
  -7   2   6        279.79        296.44         8.14 o
  -6   2   6        268.53        275.08         7.14 o
  -5   2   6        277.29        261.43         6.17 o
  -4   2   6        198.52        196.11         3.52 o
  -3   2   6        474.41        477.00         5.18 o
  -2   2   6       2774.88       2793.69        18.10 o
  -1   2   6       1042.34       1115.56         7.95 o
   0   2   6         69.45         88.31         1.46 o
   1   2   6       1023.04       1079.92         9.40 o
   2   2   6       2738.85       2750.59        22.36 o
   3   2   6        473.75        482.26         5.78 o
   4   2   6        192.77        191.27         3.89 o
   5   2   6        274.58        259.48         5.49 o
   6   2   6        274.03        275.43         6.22 o
   7   2   6        274.53        288.69         7.98 o
  -7   3   6         26.02         24.04         2.96 o
  -6   3   6        121.04        128.27         5.24 o
  -5   3   6        118.14        110.36         3.65 o
  -4   3   6        508.17        498.86         6.25 o
  -3   3   6         44.41         31.71         1.32 o
  -2   3   6        626.15        643.62         5.76 o
  -1   3   6         67.79         59.33         1.33 o
   0   3   6       1450.96       1366.70        10.41 o
   1   3   6         68.57         56.86         1.53 o
   2   3   6        621.92        645.23         7.15 o
   3   3   6         45.07         31.10         1.51 o
   4   3   6        502.66        490.76         7.19 o
   5   3   6        119.94        117.97         3.88 o
   6   3   6        119.54        125.49         4.26 o
   7   3   6         26.23         19.28         3.05 o
  -7   4   6          0.02          0.56         1.74 o
  -6   4   6        178.91        172.49         7.26 o
  -5   4   6         31.40         31.06         2.23 o
  -4   4   6        493.55        500.76         6.49 o
  -3   4   6        243.08        226.93         3.60 o
  -2   4   6       3894.58       4040.27        25.92 o
  -1   4   6        268.85        251.44         3.59 o
   0   4   6         54.30         54.48         1.58 o
   1   4   6        267.33        254.97         3.49 o
   2   4   6       3898.35       4012.58        30.37 o
   3   4   6        241.92        226.30         3.91 o
   4   4   6        499.84        501.64         7.48 o
   5   4   6         32.36         30.34         2.76 o
   6   4   6        179.78        175.34         5.64 o
   7   4   6          0.02          0.32         1.56 o
  -6   5   6         61.46         64.48         4.45 o
  -5   5   6         27.14         19.05         2.01 o
  -4   5   6        546.54        534.90         7.33 o
  -3   5   6         80.07         71.23         2.32 o
  -2   5   6         97.85         95.93         2.20 o
  -1   5   6        947.91       1016.94         9.55 o
   0   5   6        585.14        509.30         6.03 o
   1   5   6        942.08       1018.92         9.25 o
   2   5   6         95.83         90.31         2.47 o
   3   5   6         81.06         74.07         2.39 o
   4   5   6        559.84        559.23         8.92 o
   5   5   6         29.05         28.19         2.69 o
   6   5   6         60.49         63.13         3.92 o
  -6   6   6         68.00         58.62         4.36 o
  -5   6   6        160.76        158.07         4.73 o
  -4   6   6        486.79        485.93         7.67 o
  -3   6   6       1302.72       1361.52        14.00 o
  -2   6   6        584.01        620.04         7.35 o
  -1   6   6         81.03         77.14         2.25 o
   0   6   6          2.04          0.48         0.55 o
   1   6   6         79.51         71.41         2.37 o
   2   6   6        564.76        607.98         8.10 o
   3   6   6       1316.66       1372.49        15.41 o
   4   6   6        493.24        481.25         9.03 o
   5   6   6        159.36        152.95         4.92 o
   6   6   6         69.84         72.72         4.18 o
  -6   7   6         14.50         11.29         2.74 o
  -5   7   6        384.49        398.00         8.41 o
  -4   7   6         24.03         24.89         2.28 o
  -3   7   6        284.24        282.47         8.12 o
  -2   7   6         47.52         42.46         2.41 o
  -1   7   6       1082.62       1125.47        12.48 o
   0   7   6        304.90        301.09         5.37 o
   1   7   6       1095.24       1132.75        13.34 o
   2   7   6         48.22         41.61         2.28 o
   3   7   6        289.43        275.87         5.94 o
   4   7   6         25.75         25.16         2.61 o
   5   7   6        379.22        374.43         8.17 o
   6   7   6         14.83         13.29         2.55 o
  -5   8   6         12.20         11.32         2.39 o
  -4   8   6          4.04          2.81         1.46 o
  -3   8   6        572.58        615.59        10.61 o
  -2   8   6         27.72         27.89         2.38 o
  -1   8   6        880.55        882.51        11.22 o
   0   8   6        237.12        232.63         5.10 o
   1   8   6        885.03        893.36        11.31 o
   2   8   6         27.67         23.85         2.07 o
   3   8   6        581.25        645.84        11.18 o
   4   8   6          3.87          1.72         1.42 o
   5   8   6         11.94         12.42         2.10 o
  -4   9   6         61.04         64.39         4.98 o
  -3   9   6         46.72         38.38         3.53 o
  -2   9   6         10.10          6.47         1.74 o
  -1   9   6        165.16        163.50         4.88 o
   0   9   6        476.34        489.46         9.54 o
   1   9   6        160.24        164.25         4.61 o
   2   9   6          9.84          4.24         1.28 o
   3   9   6         48.62         44.66         3.69 o
   4   9   6         60.62         69.99         6.04 o
  -4  10   6         74.06         86.24         5.53 o
  -3  10   6         15.39         10.37         2.32 o
  -2  10   6        250.58        248.25         8.43 o
  -1  10   6         92.86         89.73         4.22 o
   0  10   6        139.61        127.96         4.67 o
   1  10   6         89.29         80.63         4.12 o
   2  10   6        253.80        261.13         6.70 o
   3  10   6         16.16         14.65         2.77 o
   4  10   6         76.71         92.68         5.52 o
  -2  11   6         67.49         77.67         4.72 o
  -1  11   6         88.85         98.23         5.04 o
   0  11   6        509.77        559.22        10.50 o
   1  11   6         90.65         92.26         4.46 o
   2  11   6         65.75         70.96         4.26 o
   1   0   7       5968.01       5971.24        40.11 o
   2   0   7         70.08         43.86         1.19 o
   3   0   7        135.67        102.65         2.09 o
   4   0   7          9.96          8.41         1.20 o
   5   0   7        103.73         95.95         3.54 o
   6   0   7         59.22         64.46         3.68 o
   7   0   7          1.27          2.64         1.75 o
  -7   1   7         78.83         77.29         4.68 o
  -6   1   7        189.61        185.88         5.86 o
  -5   1   7        164.35        153.76         4.42 o
  -4   1   7          1.92          3.06         0.64 o
  -3   1   7        897.32        880.41         7.53 o
  -2   1   7       3052.68       3252.34        20.09 o
  -1   1   7       1111.94       1127.19         8.82 o
   0   1   7       1570.52       1552.29        11.76 o
   1   1   7       1097.61       1106.07         9.00 o
   2   1   7       3028.74       3244.15        23.41 o
   3   1   7        887.92        881.62         7.88 o
   4   1   7          3.15          3.01         0.78 o
   5   1   7        161.16        146.82         4.06 o
   6   1   7        191.39        192.03         5.92 o
   7   1   7         77.67         78.51         4.99 o
  -7   2   7         30.86         32.63         3.37 o
  -6   2   7        280.34        278.49         7.25 o
  -5   2   7        278.72        279.17         6.40 o
  -4   2   7        337.57        347.34         4.97 o
  -3   2   7        686.39        720.10         6.85 o
  -2   2   7       1999.96       2056.61        14.01 o
  -1   2   7        127.23        119.98         1.73 o
   0   2   7        232.87        200.15         2.55 o
   1   2   7        118.67        115.12         1.85 o
   2   2   7       1985.47       2050.34        17.43 o
   3   2   7        669.41        699.18         8.04 o
   4   2   7        347.05        356.70         5.97 o
   5   2   7        281.79        280.52         6.85 o
   6   2   7        282.90        293.16         6.92 o
   7   2   7         30.20         30.91         3.24 o
  -7   3   7         55.04         45.11         3.69 o
  -6   3   7        199.99        210.58         6.35 o
  -5   3   7        100.90         86.45         3.24 o
  -4   3   7        613.78        603.87         7.13 o
  -3   3   7       1370.90       1391.50        11.35 o
  -2   3   7        767.05        771.27         6.57 o
  -1   3   7       1038.68       1108.94         8.28 o
   0   3   7          0.61          0.32         0.32 o
   1   3   7       1007.62       1075.42         8.97 o
   2   3   7        750.27        750.96         8.58 o
   3   3   7       1353.55       1385.16        13.40 o
   4   3   7        619.60        602.05         8.23 o
   5   3   7        109.10         96.16         3.40 o
   6   3   7        202.31        198.65         5.37 o
   7   3   7         55.43         46.30         4.29 o
  -7   4   7         72.47         80.39         5.07 o
  -6   4   7        193.38        202.85         6.86 o
  -5   4   7         77.27         70.19         3.00 o
  -4   4   7        186.51        186.54         3.74 o
  -3   4   7        537.70        520.74         6.27 o
  -2   4   7        102.06         93.42         2.18 o
  -1   4   7        148.08        164.38         2.73 o
   0   4   7        581.12        582.99         5.67 o
   1   4   7        138.65        157.47         2.74 o
   2   4   7        104.25         99.31         2.27 o
   3   4   7        547.45        544.02         7.75 o
   4   4   7        180.91        181.38         4.81 o
   5   4   7         75.77         65.12         3.42 o
   6   4   7        194.06        204.66         5.97 o
   7   4   7         73.21         80.02         5.01 o
  -6   5   7         63.61         71.23         4.55 o
  -5   5   7        179.71        170.52         4.46 o
  -4   5   7          7.55          8.76         1.20 o
  -3   5   7        792.99        792.50         8.94 o
  -2   5   7        763.55        783.22         7.54 o
  -1   5   7        340.26        334.04         4.59 o
   0   5   7        225.43        262.55         4.19 o
   1   5   7        347.64        342.62         4.52 o
   2   5   7        743.16        757.46         8.58 o
   3   5   7        803.59        797.22         9.64 o
   4   5   7          7.35          7.86         1.38 o
   5   5   7        182.32        176.85         5.58 o
   6   5   7         67.22         70.99         3.97 o
  -6   6   7         20.70         24.44         3.10 o
  -5   6   7        193.26        186.92         5.17 o
  -4   6   7         98.20         89.39         3.16 o
  -3   6   7       1314.01       1335.36        13.12 o
  -2   6   7          9.46          6.38         0.91 o
  -1   6   7        101.73         86.50         2.68 o
   0   6   7        244.93        236.01         4.43 o
   1   6   7        102.74         94.99         2.95 o
   2   6   7         11.68          9.23         1.15 o
   3   6   7       1331.27       1321.52        14.43 o
   4   6   7        103.07         92.87         3.88 o
   5   6   7        193.42        178.32         5.47 o
   6   6   7         19.80         24.10         2.81 o
  -6   7   7         39.17         40.78         4.04 o
  -5   7   7         35.46         37.07         2.93 o
  -4   7   7         69.81         71.02         3.43 o
  -3   7   7        966.30       1012.22        13.26 o
  -2   7   7        290.26        286.05         5.99 o
  -1   7   7        256.21        241.54         4.97 o
   0   7   7        707.34        724.19         9.24 o
   1   7   7        250.31        243.39         5.27 o
   2   7   7        289.55        278.53         5.51 o
   3   7   7        971.28        995.37        12.31 o
   4   7   7         74.46         70.29         3.57 o
   5   7   7         37.29         33.70         3.14 o
   6   7   7         37.50         37.56         3.88 o
  -5   8   7        100.58        100.84         5.08 o
  -4   8   7         11.77         10.97         2.04 o
  -3   8   7        123.18        111.40         4.16 o
  -2   8   7        224.14        241.57         6.39 o
  -1   8   7        355.80        355.89         6.88 o
   0   8   7        503.76        516.44         8.50 o
   1   8   7        358.31        350.02         6.52 o
   2   8   7        230.12        249.21         5.51 o
   3   8   7        123.14        117.39         4.46 o
   4   8   7         12.56         12.89         2.31 o
   5   8   7         97.59         91.82         4.32 o
  -4   9   7         47.51         45.45         3.76 o
  -3   9   7          1.51          1.08         1.46 o
  -2   9   7        163.76        165.07         5.79 o
  -1   9   7         52.67         46.53         3.33 o
   0   9   7        243.02        276.40         6.43 o
   1   9   7         55.21         55.27         2.92 o
   2   9   7        160.95        151.06         4.52 o
   3   9   7          2.05          1.44         1.35 o
   4   9   7         47.21         43.56         3.83 o
  -3  10   7         15.05         12.40         2.41 o
  -2  10   7        171.31        169.40         6.36 o
  -1  10   7          1.81          2.58         1.43 o
   0  10   7         28.30         24.10         2.46 o
   1  10   7          1.41          1.66         1.25 o
   2  10   7        169.18        170.83         5.42 o
   3  10   7         14.79         10.57         3.06 o
  -2  11   7        103.79         94.90         5.15 o
  -1  11   7         39.83         44.69         4.08 o
   0  11   7          2.70          1.84         1.55 o
   1  11   7         37.89         39.68         3.33 o
   2  11   7        103.84         93.72         4.71 o
   0   0   8        135.12        127.44         2.74 o
   1   0   8        994.36       1066.15         8.78 o
   2   0   8       1356.59       1420.75        10.24 o
   3   0   8        228.01        279.22         4.02 o
   4   0   8        455.00        411.63         6.00 o
   5   0   8         83.93         77.66         3.21 o
   6   0   8         22.90         15.65         2.26 o
   7   0   8         51.61         50.42         4.20 o
  -7   1   8         45.21         49.26         4.22 o
  -6   1   8        159.63        153.18         7.21 o
  -5   1   8        121.89        122.10         4.00 o
  -4   1   8        301.46        295.65         4.58 o
  -3   1   8        201.16        217.54         3.09 o
  -2   1   8       3653.67       3761.34        22.90 o
  -1   1   8        747.52        756.09         6.57 o
   0   1   8        506.39        523.98         5.36 o
   1   1   8        734.86        752.73         6.73 o
   2   1   8       3606.31       3684.61        25.66 o
   3   1   8        207.50        222.94         3.29 o
   4   1   8        299.69        286.18         4.90 o
   5   1   8        119.23        107.74         3.79 o
   6   1   8        152.80        152.58         5.41 o
   7   1   8         44.18         43.50         3.77 o
  -7   2   8         13.42         10.11         2.14 o
  -6   2   8        326.68        344.56         8.80 o
  -5   2   8        163.78        160.86         4.67 o
  -4   2   8        713.44        687.55         7.67 o
  -3   2   8        619.24        654.31         6.50 o
  -2   2   8        587.22        586.40         5.69 o
  -1   2   8        466.20        505.35         4.83 o
   0   2   8       1198.47       1234.04        10.19 o
   1   2   8        446.17        481.76         5.16 o
   2   2   8        580.45        580.74         6.79 o
   3   2   8        609.77        647.59         7.40 o
   4   2   8        722.88        701.27         8.52 o
   5   2   8        164.36        161.99         4.37 o
   6   2   8        324.31        351.55         7.74 o
   7   2   8         13.49         11.98         2.25 o
  -7   3   8         93.29        111.09         5.25 o
  -6   3   8         40.71         39.98         3.43 o
  -5   3   8         90.54         86.40         3.09 o
  -4   3   8         52.02         56.75         2.07 o
  -3   3   8        129.00        116.89         2.63 o
  -2   3   8        162.21        173.93         2.54 o
  -1   3   8         97.66         82.61         1.63 o
   0   3   8         74.25         78.26         1.55 o
   1   3   8         92.58         79.01         1.78 o
   2   3   8        162.64        175.07         3.47 o
   3   3   8        125.86        117.76         3.20 o
   4   3   8         51.07         53.73         2.50 o
   5   3   8         90.92         78.88         3.15 o
   6   3   8         42.31         38.20         3.35 o
   7   3   8         95.95        103.75         7.84 o
  -7   4   8         59.33         61.98         4.93 o
  -6   4   8          1.06          0.09         1.46 o
  -5   4   8        320.55        346.22         7.18 o
  -4   4   8         43.00         40.70         2.04 o
  -3   4   8        180.45        162.71         3.22 o
  -2   4   8        188.23        182.70         2.94 o
  -1   4   8       1020.54       1107.22         8.87 o
   0   4   8         86.04         90.44         1.79 o
   1   4   8        983.08       1055.13         9.25 o
   2   4   8        191.42        186.23         3.38 o
   3   4   8        174.54        152.46         3.58 o
   4   4   8         42.50         41.83         2.41 o
   5   4   8        328.62        348.04         7.76 o
   6   4   8          1.07          0.91         1.27 o
   7   4   8         58.82         54.27         4.72 o
  -6   5   8         61.52         62.59         4.43 o
  -5   5   8         14.08         13.62         1.71 o
  -4   5   8        105.74         96.20         3.00 o
  -3   5   8       1469.84       1531.31        14.14 o
  -2   5   8        256.21        256.24         4.05 o
  -1   5   8        301.98        304.30         4.18 o
   0   5   8        147.60        135.63         2.68 o
   1   5   8        292.88        280.91         3.89 o
   2   5   8        253.84        254.96         4.43 o
   3   5   8       1456.88       1488.09        15.24 o
   4   5   8        108.65        111.63         3.98 o
   5   5   8         14.65         13.49         2.07 o
   6   5   8         59.93         54.62         4.23 o
  -6   6   8          8.15          5.07         1.91 o
  -5   6   8        115.55        105.23         3.91 o
  -4   6   8         33.86         25.18         2.06 o
  -3   6   8        602.64        564.35         7.56 o
  -2   6   8          8.07          5.70         0.95 o
  -1   6   8        757.50        783.98         9.40 o
   0   6   8        162.90        133.29         3.32 o
   1   6   8        757.16        772.73         8.82 o
   2   6   8          7.26          4.81         0.95 o
   3   6   8        613.50        588.94         9.53 o
   4   6   8         32.45         28.30         2.81 o
   5   6   8        114.19         98.97         4.69 o
   6   6   8          8.13          6.07         1.91 o
  -6   7   8         42.89         60.84        14.14 o
  -5   7   8         27.69         19.46         2.34 o
  -4   7   8          6.33          4.63         1.41 o
  -3   7   8        138.23        129.17         4.27 o
  -2   7   8        292.25        292.44         6.12 o
  -1   7   8         75.28         79.95         2.81 o
   0   7   8         90.55         86.58         2.87 o
   1   7   8         72.95         70.98         2.88 o
   2   7   8        295.09        298.59         6.09 o
   3   7   8        136.24        123.35         4.22 o
   4   7   8          7.51          6.57         1.68 o
   5   7   8         27.50         21.13         2.61 o
   6   7   8         43.23         44.44         8.08 o
  -5   8   8         27.36         22.44         2.75 o
  -4   8   8         89.18         99.01         4.43 o
  -3   8   8        307.04        317.29         7.04 o
  -2   8   8        304.45        329.59         6.82 o
  -1   8   8        690.73        687.01        10.99 o
   0   8   8        713.61        779.79        10.97 o
   1   8   8        689.80        693.08        10.28 o
   2   8   8        301.87        304.94         6.23 o
   3   8   8        304.45        304.19         7.68 o
   4   8   8         91.16         97.56         4.75 o
   5   8   8         27.30         23.34         2.87 o
  -4   9   8        162.92        166.78         5.96 o
  -3   9   8         41.66         39.16         3.66 o
  -2   9   8        373.01        414.10         8.80 o
  -1   9   8        112.21         91.99         4.12 o
   0   9   8         33.02         21.70         2.09 o
   1   9   8        109.76        103.81         3.72 o
   2   9   8        380.29        401.98         7.72 o
   3   9   8         41.46         32.33         3.57 o
   4   9   8        159.73        167.36         6.87 o
  -3  10   8         27.62         19.83         2.86 o
  -2  10   8         52.86         45.40         3.75 o
  -1  10   8         85.53         76.53         4.58 o
   0  10   8        367.55        393.61         8.89 o
   1  10   8         80.87         78.68         3.75 o
   2  10   8         52.05         46.09         3.36 o
   3  10   8         27.07         32.59         3.83 o
  -2  11   8          0.78         -0.73         1.67 o
  -1  11   8          2.65          0.08         1.56 o
   0  11   8          7.51          3.75         1.70 o
   1  11   8          3.28          2.76         1.55 o
   2  11   8          0.99         -0.46         1.52 o
   1   0   9         39.97         64.95         1.62 o
   2   0   9        171.32        186.56         2.83 o
   3   0   9        323.77        335.00         4.18 o
   4   0   9          3.45          2.48         0.82 o
   5   0   9        329.11        300.24         6.42 o
   6   0   9         17.77         15.86         2.86 o
   7   0   9          7.06          3.07         1.72 o
  -7   1   9         23.50         23.24         3.08 o
  -6   1   9         92.85         73.99         4.14 o
  -5   1   9         27.20         20.67         2.08 o
  -4   1   9        828.44        845.65         9.28 o
  -3   1   9        443.95        442.08         5.13 o
  -2   1   9        325.21        356.99         3.72 o
  -1   1   9       1121.07       1127.78         9.45 o
   0   1   9        734.84        762.39         6.96 o
   1   1   9       1124.29       1116.94         9.02 o
   2   1   9        319.62        347.74         4.26 o
   3   1   9        438.86        445.45         5.10 o
   4   1   9        829.07        839.14         9.61 o
   5   1   9         25.95         19.61         1.98 o
   6   1   9         96.36         79.55         3.70 o
   7   1   9         23.77         20.74         2.78 o
  -7   2   9         22.11         17.72         2.53 o
  -6   2   9         34.56         33.87         3.71 o
  -5   2   9        213.42        206.59         5.55 o
  -4   2   9        496.39        492.64         6.26 o
  -3   2   9        732.56        715.24         7.44 o
  -2   2   9        135.11        158.54         2.80 o
  -1   2   9       1501.99       1611.63        12.27 o
   0   2   9        121.11        113.18         1.93 o
   1   2   9       1476.23       1564.89        12.73 o
   2   2   9        136.22        154.15         2.94 o
   3   2   9        716.17        696.52         7.94 o
   4   2   9        498.28        488.32         6.88 o
   5   2   9        213.31        202.10         5.31 o
   6   2   9         36.39         38.32         3.07 o
   7   2   9         22.14         16.49         2.55 o
  -7   3   9         89.79         90.87         4.88 o
  -6   3   9        272.89        277.36         7.46 o
  -5   3   9         81.67         78.43         2.99 o
  -4   3   9        149.82        136.21         3.18 o
  -3   3   9         78.94         83.31         2.27 o
  -2   3   9        609.90        617.93         6.20 o
  -1   3   9        405.66        420.96         4.26 o
   0   3   9         48.04         35.65         1.09 o
   1   3   9        394.16        418.96         4.57 o
   2   3   9        605.97        625.35         7.74 o
   3   3   9         76.47         82.43         2.73 o
   4   3   9        156.42        148.90         4.04 o
   5   3   9         86.64         79.17         3.20 o
   6   3   9        267.48        268.82         6.96 o
   7   3   9         88.69         90.95         6.53 o
  -6   4   9         66.59         61.43         4.21 o
  -5   4   9        156.49        153.51         4.73 o
  -4   4   9        257.68        256.66         4.78 o
  -3   4   9         83.71         76.89         2.42 o
  -2   4   9         96.44         95.85         2.17 o
  -1   4   9         85.69         86.56         2.41 o
   0   4   9        322.69        328.97         3.82 o
   1   4   9         90.30         88.55         1.98 o
   2   4   9         94.53         92.08         2.92 o
   3   4   9         83.21         83.04         2.68 o
   4   4   9        261.17        249.38         6.56 o
   5   4   9        157.69        162.45         7.29 o
   6   4   9         64.64         61.83         4.13 o
  -6   5   9         68.33         68.08         4.49 o
  -5   5   9         70.13         69.50         3.02 o
  -4   5   9        302.67        285.21         5.26 o
  -3   5   9        116.38        117.50         3.10 o
  -2   5   9        372.08        372.55         5.10 o
  -1   5   9        156.37        146.57         2.83 o
   0   5   9          0.01         -0.19         0.43 o
   1   5   9        156.44        148.18         2.91 o
   2   5   9        364.95        366.55         5.58 o
   3   5   9        115.27        117.60         4.21 o
   4   5   9        310.06        286.79         7.15 o
   5   5   9         70.11         75.19         3.77 o
   6   5   9         69.53         74.71         4.03 o
  -6   6   9        112.32        120.31         5.74 o
  -5   6   9          6.10          6.27         1.54 o
  -4   6   9         21.30         17.66         1.79 o
  -3   6   9        223.85        210.96         4.37 o
  -2   6   9         41.22         37.51         2.20 o
  -1   6   9        685.43        699.51         8.07 o
   0   6   9         63.49         64.42         2.36 o
   1   6   9        690.48        701.53         8.33 o
   2   6   9         40.91         32.88         1.96 o
   3   6   9        228.48        204.71         5.04 o
   4   6   9         24.00         24.23         2.42 o
   5   6   9          4.88          4.85         1.86 o
   6   6   9        108.26        120.23         5.59 o
  -5   7   9         54.04         54.35         3.54 o
  -4   7   9         68.05         61.36         3.66 o
  -3   7   9        434.58        453.64         9.49 o
  -2   7   9         31.92         24.73         2.20 o
  -1   7   9        285.48        287.10         6.12 o
   0   7   9         16.95         13.32         1.49 o
   1   7   9        281.89        286.50         6.81 o
   2   7   9         34.31         30.66         2.31 o
   3   7   9        439.18        442.37         8.06 o
   4   7   9         69.79         66.24         3.57 o
   5   7   9         54.51         51.22         3.75 o
  -5   8   9        124.83        137.21         5.86 o
  -4   8   9         72.17         62.54         3.98 o
  -3   8   9         40.14         28.22         2.72 o
  -2   8   9        702.47        730.25        11.04 o
  -1   8   9        461.92        479.93         9.00 o
   0   8   9        446.97        466.45         8.12 o
   1   8   9        461.47        486.34         8.39 o
   2   8   9        716.41        741.47        10.44 o
   3   8   9         42.26         32.13         2.88 o
   4   8   9         71.07         54.42         3.97 o
   5   8   9        122.57        128.63         5.76 o
  -4   9   9         67.03         70.64         4.23 o
  -3   9   9         98.45        103.52         4.95 o
  -2   9   9          7.76          7.05         1.94 o
  -1   9   9         31.31         22.87         2.53 o
   0   9   9         12.77          8.56         1.75 o
   1   9   9         29.69         21.96         2.14 o
   2   9   9          7.34          8.70         1.59 o
   3   9   9         97.81        112.46         4.66 o
   4   9   9         68.39         48.77         4.46 o
  -3  10   9         36.92         33.90         3.64 o
  -2  10   9         30.69         23.93         2.82 o
  -1  10   9         68.87         69.16         4.19 o
   0  10   9         21.08         21.68         2.55 o
   1  10   9         65.83         61.94         3.54 o
   2  10   9         31.40         24.78         2.73 o
   3  10   9         38.03         43.63         4.39 o
  -2  11   9        130.59        129.40         5.48 o
  -1  11   9          1.81          0.65         1.62 o
   0  11   9         18.96         13.89         2.67 o
   1  11   9          1.62          1.19         1.68 o
   2  11   9        129.53        144.24         6.22 o
   0   0  10        926.70        908.91        11.49 o
   1   0  10         13.73          9.58         0.75 o
   2   0  10        112.89        129.01         2.35 o
   3   0  10        500.65        513.76         5.59 o
   4   0  10         88.01         98.50         2.98 o
   5   0  10          3.27          1.45         1.05 o
   6   0  10        132.55        123.40         4.72 o
   7   0  10        142.32        143.56         6.16 o
  -7   1  10         17.27         12.93         2.48 o
  -6   1  10         15.87         16.82         2.40 o
  -5   1  10        180.41        184.64         5.12 o
  -4   1  10        380.41        361.84         5.58 o
  -3   1  10        295.06        292.82         4.07 o
  -2   1  10       1395.35       1479.31        11.56 o
  -1   1  10        112.23         93.65         2.14 o
   0   1  10         27.93         16.71         1.18 o
   1   1  10        105.80         91.01         1.86 o
   2   1  10       1403.89       1500.04        12.48 o
   3   1  10        300.88        298.92         4.59 o
   4   1  10        386.29        366.88         6.21 o
   5   1  10        182.71        181.15         5.00 o
   6   1  10         16.16         14.31         2.07 o
   7   1  10         17.42         14.13         2.49 o
  -7   2  10         84.29         97.69         7.39 o
  -6   2  10        169.20        167.73         5.45 o
  -5   2  10        138.53        130.80         4.63 o
  -4   2  10         13.80         13.30         1.24 o
  -3   2  10        207.61        179.93         3.32 o
  -2   2  10        174.71        156.77         2.67 o
  -1   2  10        154.20        143.25         2.47 o
   0   2  10       5006.02       5019.59        33.38 o
   1   2  10        154.15        137.89         2.49 o
   2   2  10        169.97        148.11         2.81 o
   3   2  10        204.06        172.96         3.48 o
   4   2  10         12.12          8.33         1.15 o
   5   2  10        136.42        126.35         4.50 o
   6   2  10        173.48        187.98         5.63 o
   7   2  10         83.38         98.15         4.91 o
  -7   3  10         13.05         12.49         2.39 o
  -6   3  10          0.98          0.32         1.41 o
  -5   3  10        599.65        618.88         8.86 o
  -4   3  10        177.78        169.74         3.59 o
  -3   3  10        237.30        226.97         3.88 o
  -2   3  10        339.89        332.27         4.26 o
  -1   3  10         83.86         98.81         2.14 o
   0   3  10        322.85        292.85         3.70 o
   1   3  10         80.49         99.10         2.05 o
   2   3  10        342.07        335.82         4.86 o
   3   3  10        235.80        220.48         4.44 o
   4   3  10        164.86        154.76         4.02 o
   5   3  10        602.25        588.33         9.32 o
   6   3  10          0.64         -0.15         1.41 o
   7   3  10         12.43         13.12         2.62 o
  -6   4  10        112.03        114.21         6.19 o
  -5   4  10         49.10         38.86         2.66 o
  -4   4  10        551.26        567.96         7.68 o
  -3   4  10        504.37        502.64         6.73 o
  -2   4  10        153.60        159.24         3.08 o
  -1   4  10        264.80        281.57         4.76 o
   0   4  10         74.58         85.69         2.16 o
   1   4  10        260.00        271.12         3.80 o
   2   4  10        146.30        154.09         3.22 o
   3   4  10        506.85        502.18         7.40 o
   4   4  10        551.76        566.08        10.52 o
   5   4  10         50.91         46.75         3.03 o
   6   4  10        109.92        116.35         5.04 o
  -6   5  10         87.04         88.97         5.81 o
  -5   5  10         33.79         32.31         2.61 o
  -4   5  10        107.41        103.13         3.72 o
  -3   5  10        823.93        826.45         9.50 o
  -2   5  10        339.96        353.35         5.17 o
  -1   5  10        114.00        111.36         2.87 o
   0   5  10       1019.39       1072.67         9.39 o
   1   5  10        109.62        102.92         2.50 o
   2   5  10        344.73        367.48         5.35 o
   3   5  10        832.97        835.16        11.03 o
   4   5  10        111.12        115.14         6.64 o
   5   5  10         33.66         23.54         2.59 o
   6   5  10         87.04         88.85         4.51 o
  -6   6  10         40.83         47.56         4.25 o
  -5   6  10        157.79        152.64         4.89 o
  -4   6  10         98.88         90.36         3.31 o
  -3   6  10          7.18          7.28         1.23 o
  -2   6  10        579.87        583.13         8.38 o
  -1   6  10        181.03        166.57         3.81 o
   0   6  10          4.44          1.53         0.77 o
   1   6  10        184.68        183.70         3.84 o
   2   6  10        565.88        572.81         7.70 o
   3   6  10          9.14          8.99         1.46 o
   4   6  10        101.28         98.56         4.07 o
   5   6  10        157.94        155.47         5.90 o
   6   6  10         43.88         44.87         4.88 o
  -5   7  10         72.86         77.36         3.96 o
  -4   7  10        303.41        317.25         6.76 o
  -3   7  10         40.50         45.69         2.81 o
  -2   7  10         64.10         57.52         2.68 o
  -1   7  10        543.61        540.21        10.44 o
   0   7  10         46.99         45.81         2.28 o
   1   7  10        558.95        551.93         8.63 o
   2   7  10         62.46         54.59         2.73 o
   3   7  10         42.50         37.69         2.77 o
   4   7  10        304.42        312.94        10.52 o
   5   7  10         68.03         76.43         4.83 o
  -5   8  10         16.82          9.38         2.12 o
  -4   8  10        132.18        118.27         4.61 o
  -3   8  10         66.41         70.76         3.44 o
  -2   8  10         44.76         47.04         2.96 o
  -1   8  10        181.30        184.31         4.86 o
   0   8  10        166.41        165.18         5.35 o
   1   8  10        180.23        181.95         4.98 o
   2   8  10         44.25         41.40         2.77 o
   3   8  10         67.08         63.13         3.98 o
   4   8  10        134.76        111.44         9.78 o
   5   8  10         16.47          9.55         2.70 o
  -4   9  10         90.56         82.19         4.48 o
  -3   9  10        155.46        147.27         5.89 o
  -2   9  10        131.66        135.70         5.06 o
  -1   9  10         62.50         65.23         3.78 o
   0   9  10        537.71        583.23        10.54 o
   1   9  10         62.57         65.13         3.38 o
   2   9  10        131.26        131.18         4.60 o
   3   9  10        152.52        156.68         5.97 o
   4   9  10         92.99         94.84         5.55 o
  -3  10  10         38.02         35.30         3.71 o
  -2  10  10        151.96        157.09         5.97 o
  -1  10  10         42.98         36.94         3.59 o
   0  10  10         44.26         36.07         3.55 o
   1  10  10         44.71         43.09         3.86 o
   2  10  10        154.32        167.69         5.92 o
   3  10  10         37.26         38.75         3.84 o
  -1  11  10         80.65         90.29         5.67 o
   0  11  10          2.21          0.18         1.55 o
   1  11  10         81.11         86.33         4.90 o
   1   0  11       1140.44       1256.09        10.18 o
   2   0  11        815.95        807.50         8.32 o
   3   0  11       1049.06       1093.15         9.61 o
   4   0  11        369.55        352.63         5.94 o
   5   0  11          1.10          2.62         1.04 o
   6   0  11        145.05        149.79         4.84 o
   7   0  11          4.84          1.53         2.00 o
  -7   1  11         23.67         20.36         2.92 o
  -6   1  11        168.42        173.90         5.91 o
  -5   1  11        237.01        215.05         5.62 o
  -4   1  11        407.28        412.93         6.36 o
  -3   1  11        540.73        544.02         6.97 o
  -2   1  11        378.67        354.63         4.53 o
  -1   1  11       1042.63       1103.00        10.23 o
   0   1  11        538.32        495.59         5.76 o
   1   1  11       1038.98       1103.68         8.66 o
   2   1  11        377.63        364.75         4.70 o
   3   1  11        537.59        547.38         5.93 o
   4   1  11        402.54        396.80         7.82 o
   5   1  11        240.34        220.43         6.24 o
   6   1  11        168.12        170.60         5.43 o
   7   1  11         22.29         17.00         2.80 o
  -7   2  11        279.94        290.08         8.86 o
  -6   2  11         91.15         89.98         4.10 o
  -5   2  11        368.32        363.66        11.01 o
  -4   2  11        479.75        471.16         6.27 o
  -3   2  11        429.48        423.20         5.52 o
  -2   2  11        481.02        442.43         5.21 o
  -1   2  11        457.57        458.88         5.27 o
   0   2  11        386.16        335.93         4.32 o
   1   2  11        462.83        461.32         4.95 o
   2   2  11        481.71        437.81         5.38 o
   3   2  11        437.85        431.16         5.80 o
   4   2  11        479.33        471.94         7.01 o
   5   2  11        363.35        361.85         7.38 o
   6   2  11         86.95         90.89         4.05 o
   7   2  11        276.75        281.22         8.84 o
  -6   3  11         30.88         33.57         3.45 o
  -5   3  11        157.23        160.50         4.51 o
  -4   3  11        596.42        568.96         7.23 o
  -3   3  11         48.20         42.73         1.95 o
  -2   3  11        134.01        133.81         2.65 o
  -1   3  11       1857.45       1963.29        15.03 o
   0   3  11        801.51        815.34         7.49 o
   1   3  11       1823.29       1897.63        14.68 o
   2   3  11        133.14        130.66         2.81 o
   3   3  11         45.74         41.09         1.97 o
   4   3  11        589.66        570.97         7.96 o
   5   3  11        163.38        165.95         4.95 o
   6   3  11         32.03         31.93         3.24 o
  -6   4  11         94.86         89.01         4.85 o
  -5   4  11         30.87         30.01         2.40 o
  -4   4  11        164.11        177.15         4.06 o
  -3   4  11        755.22        750.51         8.74 o
  -2   4  11        273.36        269.48         4.23 o
  -1   4  11       1117.86       1096.52        11.04 o
   0   4  11        278.57        275.40         3.72 o
   1   4  11       1129.05       1124.25        10.30 o
   2   4  11        275.33        279.87         4.56 o
   3   4  11        749.95        741.45         9.67 o
   4   4  11        158.98        165.15         5.78 o
   5   4  11         31.69         28.59         2.78 o
   6   4  11         96.26        105.91         4.81 o
  -6   5  11         56.43         68.49         4.98 o
  -5   5  11        167.07        167.13         5.21 o
  -4   5  11        236.85        252.32         5.05 o
  -3   5  11         61.04         60.33         2.90 o
  -2   5  11        853.31        859.34         9.40 o
  -1   5  11        644.22        648.13         7.99 o
   0   5  11         61.22         45.22         1.56 o
   1   5  11        652.59        654.54         7.39 o
   2   5  11        852.35        862.43        10.31 o
   3   5  11         59.58         60.83         2.89 o
   4   5  11        233.31        232.30         7.15 o
   5   5  11        166.15        174.92         6.06 o
   6   5  11         59.35         58.42         4.45 o
  -6   6  11         47.48         46.58         4.48 o
  -5   6  11         19.04         19.16         2.21 o
  -4   6  11        146.15        139.52         4.42 o
  -3   6  11         85.62         78.02         2.88 o
  -2   6  11        358.76        354.89         6.34 o
  -1   6  11         34.32         30.61         1.92 o
   0   6  11        692.09        699.27         8.44 o
   1   6  11         31.48         31.86         1.96 o
   2   6  11        354.22        346.18         5.80 o
   3   6  11         83.67         73.62         3.13 o
   4   6  11        145.13        149.56         5.63 o
   5   6  11         20.90         22.08         3.05 o
   6   6  11         48.84         50.62         4.86 o
  -5   7  11         97.17        116.03         4.66 o
  -4   7  11        143.47        143.59         4.58 o
  -3   7  11        152.46        147.17         4.41 o
  -2   7  11        306.53        300.05         6.08 o
  -1   7  11        340.72        337.48         6.22 o
   0   7  11        104.39         92.78         3.36 o
   1   7  11        340.20        344.07         6.19 o
   2   7  11        302.30        290.75         6.22 o
   3   7  11        146.58        139.65         5.20 o
   4   7  11        147.07        149.95         5.87 o
   5   7  11         95.97        107.46         6.19 o
  -5   8  11          7.08         12.32         2.24 o
  -4   8  11        203.54        195.82         5.92 o
  -3   8  11        164.89        163.75         5.15 o
  -2   8  11        301.42        332.60         7.09 o
  -1   8  11         98.28         99.96         6.05 o
   0   8  11         12.11          6.83         1.55 o
   1   8  11         99.68        101.14         4.05 o
   2   8  11        299.88        315.60         8.36 o
   3   8  11        162.07        172.54         5.83 o
   4   8  11        199.99        202.55         8.27 o
   5   8  11          6.52          5.38         2.46 o
  -4   9  11        150.12        151.08         7.08 o
  -3   9  11         33.96         36.90         3.49 o
  -2   9  11         69.83         64.62         4.13 o
  -1   9  11         54.79         47.14         3.62 o
   0   9  11        126.05        139.61         5.40 o
   1   9  11         57.23         51.13         3.86 o
   2   9  11         69.63         61.11         3.52 o
   3   9  11         33.57         42.85         3.84 o
   4   9  11        149.70        150.80         6.79 o
  -3  10  11         88.03         98.20         5.96 o
  -2  10  11         47.92         43.90         4.38 o
  -1  10  11        211.04        224.02         8.81 o
   0  10  11          8.66          2.18         1.76 o
   1  10  11        211.07        207.29         6.52 o
   2  10  11         49.53         46.57         3.71 o
   3  10  11         85.23         95.44         5.80 o
  -1  11  11         72.86         74.16         5.54 o
   0  11  11         55.80         48.14         4.31 o
   1  11  11         70.24         76.02         5.07 o
   0   0  12          3.12         -0.44         0.44 o
   1   0  12       1512.86       1560.90        12.29 o
   2   0  12        228.84        278.42         3.95 o
   3   0  12          0.20          0.27         0.51 o
   4   0  12       1289.84       1360.72        14.13 o
   5   0  12        128.15        125.62         4.08 o
   6   0  12         11.90         13.34         1.94 o
   7   0  12        141.91        142.39         5.97 o
  -7   1  12         75.04         79.17         4.88 o
  -6   1  12        215.02        213.62         8.05 o
  -5   1  12        109.94         92.61         4.65 o
  -4   1  12        196.43        184.93         4.42 o
  -3   1  12         81.21         70.60         2.18 o
  -2   1  12       1565.17       1589.27        13.10 o
  -1   1  12       1990.39       2143.37        17.68 o
   0   1  12        778.46        846.66         8.09 o
   1   1  12       1980.14       2159.29        16.02 o
   2   1  12       1568.17       1601.24        13.49 o
   3   1  12         80.13         72.27         2.24 o
   4   1  12        194.85        186.57         4.29 o
   5   1  12        112.44         90.29         3.53 o
   6   1  12        218.94        216.01         5.89 o
   7   1  12         74.83         71.62         4.42 o
  -6   2  12        164.18        161.75         5.80 o
  -5   2  12        325.18        343.47         6.91 o
  -4   2  12        666.56        674.77         8.39 o
  -3   2  12        179.77        193.85         3.59 o
  -2   2  12         27.90         25.24         1.33 o
  -1   2  12        872.00        911.13         9.35 o
   0   2  12         12.11         20.31         1.35 o
   1   2  12        870.55        906.42         8.10 o
   2   2  12         26.81         26.54         1.39 o
   3   2  12        173.85        180.16         4.50 o
   4   2  12        663.41        680.82         8.98 o
   5   2  12        324.65        337.33         7.19 o
   6   2  12        165.08        154.96         6.22 o
  -6   3  12         22.79         18.56         2.83 o
  -5   3  12         15.06         11.37         1.79 o
  -4   3  12        236.90        227.57         4.34 o
  -3   3  12        867.36        868.22         9.36 o
  -2   3  12        173.62        155.77         2.91 o
  -1   3  12       1041.00       1058.22         9.55 o
   0   3  12        188.20        176.85         3.07 o
   1   3  12       1049.90       1073.00         9.28 o
   2   3  12        174.87        166.63         3.48 o
   3   3  12        863.34        856.22         9.65 o
   4   3  12        239.81        231.07         5.08 o
   5   3  12         14.80         11.86         1.88 o
   6   3  12         22.91         18.95         2.82 o
  -6   4  12          3.71          3.95         1.87 o
  -5   4  12        279.83        307.85         6.76 o
  -4   4  12         77.05         69.62         2.63 o
  -3   4  12        268.32        284.30         4.97 o
  -2   4  12        708.78        682.20         7.56 o
  -1   4  12       1157.68       1126.77        11.31 o
   0   4  12          6.13          2.41         0.57 o
   1   4  12       1154.39       1131.13        10.64 o
   2   4  12        703.72        678.16         8.03 o
   3   4  12        262.76        274.33         5.23 o
   4   4  12         78.40         70.47         3.91 o
   5   4  12        287.50        308.55         8.27 o
   6   4  12          3.44          3.16         1.84 o
  -6   5  12         41.58         33.11         3.94 o
  -5   5  12         37.81         32.96         2.84 o
  -4   5  12        289.44        304.69         5.71 o
  -3   5  12       1228.71       1259.50        12.89 o
  -2   5  12        482.73        474.94         6.57 o
  -1   5  12        289.77        284.35         4.92 o
   0   5  12         27.30         23.03         1.32 o
   1   5  12        295.36        293.89         4.99 o
   2   5  12        487.74        480.07         7.37 o
   3   5  12       1243.42       1256.43        15.94 o
   4   5  12        285.42        284.96         9.00 o
   5   5  12         38.94         35.40         4.15 o
   6   5  12         40.06         36.29         4.08 o
  -5   6  12          1.97          1.72         1.43 o
  -4   6  12        143.07        138.69         4.13 o
  -3   6  12         66.70         65.72         2.75 o
  -2   6  12         97.07         84.84         3.08 o
  -1   6  12        378.13        378.53         6.56 o
   0   6  12        382.20        361.88         5.97 o
   1   6  12        388.97        410.87         7.11 o
   2   6  12        100.78         93.33         3.17 o
   3   6  12         63.44         64.52         3.23 o
   4   6  12        143.93        143.26         5.92 o
   5   6  12          2.81          3.09         1.80 o
  -5   7  12          9.22          9.53         1.93 o
  -4   7  12         96.32         93.27         3.78 o
  -3   7  12        126.45        117.31         3.99 o
  -2   7  12        420.83        436.78         8.44 o
  -1   7  12        366.84        360.75         6.65 o
   0   7  12        182.19        176.77         5.07 o
   1   7  12        371.92        371.11         7.88 o
   2   7  12        423.26        432.96         8.48 o
   3   7  12        128.64        122.48         5.36 o
   4   7  12         96.37         88.20         4.91 o
   5   7  12          8.46          4.09         2.18 o
  -4   8  12        261.47        268.83         7.02 o
  -3   8  12         47.80         41.54         3.42 o
  -2   8  12        126.57        123.87         4.64 o
  -1   8  12        176.03        182.14         5.13 o
   0   8  12       1009.53       1099.90        16.55 o
   1   8  12        174.09        171.33         5.82 o
   2   8  12        129.08        125.71         4.67 o
   3   8  12         46.45         50.97         3.72 o
   4   8  12        260.76        283.38         9.88 o
  -4   9  12         53.94         49.14         4.34 o
  -3   9  12         63.84         80.21         4.23 o
  -2   9  12         76.72         81.42         4.48 o
  -1   9  12        146.20        156.48         6.36 o
   0   9  12         23.36         21.01         2.75 o
   1   9  12        144.25        146.49         8.82 o
   2   9  12         80.10         85.27         4.44 o
   3   9  12         64.45         68.10         4.27 o
   4   9  12         52.15         45.74         4.97 o
  -2  10  12         25.92         27.95         3.58 o
  -1  10  12        196.91        199.15         8.43 o
   0  10  12         12.14         10.93         2.26 o
   1  10  12        196.70        196.77         6.40 o
   2  10  12         26.33         33.60         3.52 o
   1   0  13          0.09         -0.21         0.37 o
   2   0  13       1963.84       2050.49        15.73 o
   3   0  13          0.04          0.55         0.57 o
   4   0  13         44.43         35.87         2.16 o
   5   0  13        132.98        136.51         4.30 o
   6   0  13          0.35         -0.58         1.26 o
  -6   1  13         48.58         51.17         3.60 o
  -5   1  13         20.19         14.76         2.21 o
  -4   1  13        125.54        135.12         3.86 o
  -3   1  13        524.03        494.61         6.91 o
  -2   1  13         43.22         35.37         1.90 o
  -1   1  13        734.74        741.86         7.78 o
   0   1  13          8.57          1.93         0.53 o
   1   1  13        751.44        776.47         7.21 o
   2   1  13         40.17         33.24         1.45 o
   3   1  13        523.83        486.81         6.13 o
   4   1  13        125.99        133.22         4.28 o
   5   1  13         21.08         22.58         2.17 o
   6   1  13         48.15         44.51         3.24 o
  -6   2  13         75.94         82.11         4.31 o
  -5   2  13        146.70        153.85         4.61 o
  -4   2  13        173.39        172.62         4.20 o
  -3   2  13         85.98         83.67         2.41 o
  -2   2  13        194.27        193.03         3.52 o
  -1   2  13        267.14        244.46         4.08 o
   0   2  13         20.85         10.76         0.97 o
   1   2  13        262.02        245.11         4.10 o
   2   2  13        190.46        192.84         3.38 o
   3   2  13         80.92         79.41         2.52 o
   4   2  13        165.52        164.67         4.10 o
   5   2  13        150.32        153.91         5.64 o
   6   2  13         76.47         82.72         4.08 o
  -6   3  13         49.77         52.51         4.42 o
  -5   3  13        208.74        220.28         5.95 o
  -4   3  13        299.55        283.80         5.23 o
  -3   3  13         87.57         81.17         2.46 o
  -2   3  13        646.22        634.09         6.76 o
  -1   3  13        278.60        269.19         3.96 o
   0   3  13        336.64        345.20         5.12 o
   1   3  13        284.13        278.49         4.86 o
   2   3  13        646.27        633.25         7.42 o
   3   3  13         91.95         86.06         2.85 o
   4   3  13        301.82        294.66         7.06 o
   5   3  13        204.33        205.90         5.79 o
   6   3  13         49.72         56.64         4.63 o
  -6   4  13         10.93          7.43         2.18 o
  -5   4  13          8.40          7.07         1.58 o
  -4   4  13         96.20         88.14         2.99 o
  -3   4  13       1283.95       1322.95        13.14 o
  -2   4  13          0.15         -0.02         0.58 o
  -1   4  13         10.14          5.67         0.90 o
   0   4  13        619.17        586.80         6.99 o
   1   4  13         11.30          9.10         1.10 o
   2   4  13          0.27          0.44         0.65 o
   3   4  13       1285.96       1310.05        14.24 o
   4   4  13        102.60         91.38         4.18 o
   5   4  13          8.35          9.93         2.23 o
   6   4  13         11.80          6.87         2.18 o
  -6   5  13         39.18         41.39         4.45 o
  -5   5  13        106.80        117.66         4.53 o
  -4   5  13        250.00        241.00         5.07 o
  -3   5  13         74.98         75.52         2.71 o
  -2   5  13        637.84        628.29         9.15 o
  -1   5  13         67.68         65.54         2.56 o
   0   5  13       1062.74       1061.14        10.69 o
   1   5  13         68.89         68.42         2.44 o
   2   5  13        642.91        635.37         9.38 o
   3   5  13         72.02         69.23         4.55 o
   4   5  13        255.99        240.57         7.76 o
   5   5  13        108.62        108.85         6.07 o
   6   5  13         40.05         40.92         4.45 o
  -5   6  13         24.97         23.53         2.74 o
  -4   6  13        143.98        139.98         4.19 o
  -3   6  13         19.84         20.92         2.04 o
  -2   6  13         97.42         95.86         3.86 o
  -1   6  13        156.72        147.74         4.00 o
   0   6  13        396.94        408.66         7.39 o
   1   6  13        164.33        163.82         4.39 o
   2   6  13        101.50         93.26         3.45 o
   3   6  13         19.88         17.26         2.13 o
   4   6  13        142.48        136.33         5.86 o
   5   6  13         23.34         22.26         3.54 o
  -5   7  13         48.30         46.73         3.85 o
  -4   7  13         48.22         44.79         3.42 o
  -3   7  13         83.27         87.14         3.79 o
  -2   7  13        151.60        146.98         4.62 o
  -1   7  13          1.88          2.10         1.09 o
   0   7  13        898.11        942.53        13.49 o
   1   7  13          2.36          0.63         1.09 o
   2   7  13        156.53        151.04         4.91 o
   3   7  13         87.64         83.30         4.59 o
   4   7  13         46.45         37.69         3.83 o
   5   7  13         48.78         45.41         4.96 o
  -4   8  13         28.47         25.79         2.72 o
  -3   8  13         45.58         38.19         3.06 o
  -2   8  13        276.19        294.00         7.28 o
  -1   8  13        129.34        121.47         6.34 o
   0   8  13          1.51          1.22         1.38 o
   1   8  13        137.13        127.15         5.11 o
   2   8  13        274.73        274.25         7.02 o
   3   8  13         46.50         39.27         3.94 o
   4   8  13         27.94         16.70         3.31 o
  -3   9  13        121.49        135.56         5.40 o
  -2   9  13         80.81         83.42         4.90 o
  -1   9  13        136.53        134.09         6.01 o
   0   9  13        106.57         97.02         4.70 o
   1   9  13        136.67        136.32         5.51 o
   2   9  13         82.57         85.47         4.52 o
   3   9  13        117.86        132.06         7.32 o
  -2  10  13         46.03         41.84         5.62 o
  -1  10  13        170.10        168.37         7.82 o
   0  10  13          0.74          0.36         1.54 o
   1  10  13        171.77        177.78         6.61 o
   2  10  13         45.19         42.22         4.01 o
   0   0  14        535.52        544.84         9.91 o
   1   0  14        133.39        113.69         2.50 o
   2   0  14       1209.83       1307.92        12.51 o
   3   0  14        388.17        375.01         5.60 o
   4   0  14         10.97          9.58         1.44 o
   5   0  14         96.04        102.27         4.08 o
   6   0  14          1.92          1.28         1.54 o
  -6   1  14         64.97         62.70         3.89 o
  -5   1  14        110.23        108.84         4.18 o
  -4   1  14        124.92        113.50         3.43 o
  -3   1  14        144.95        158.28         3.74 o
  -2   1  14        149.20        144.95         3.18 o
  -1   1  14        124.61        110.49         2.54 o
   0   1  14        336.00        348.55         4.69 o
   1   1  14        114.85         97.86         2.27 o
   2   1  14        153.70        146.72         3.43 o
   3   1  14        141.53        154.72         3.57 o
   4   1  14        122.02        118.58         4.51 o
   5   1  14        103.47         99.85         4.37 o
   6   1  14         64.09         65.12         4.60 o
  -6   2  14        120.15        129.36         7.31 o
  -5   2  14        185.08        177.60         5.31 o
  -4   2  14        232.44        220.02         4.87 o
  -3   2  14       1654.41       1688.78        14.63 o
  -2   2  14        805.01        832.45         8.83 o
  -1   2  14          3.30          4.70         0.80 o
   0   2  14        504.71        474.42         6.23 o
   1   2  14          4.50          4.54         0.83 o
   2   2  14        788.12        808.72         9.33 o
   3   2  14       1643.64       1645.38        16.61 o
   4   2  14        239.27        235.44         5.32 o
   5   2  14        189.23        176.89         5.35 o
   6   2  14        115.75        112.61         5.04 o
  -6   3  14         43.89         53.73         4.42 o
  -5   3  14         63.15         56.63         3.40 o
  -4   3  14         44.39         37.29         2.43 o
  -3   3  14        350.65        334.19         5.47 o
  -2   3  14        252.12        239.59         4.21 o
  -1   3  14         35.21         33.54         1.57 o
   0   3  14       1013.78        984.33         9.69 o
   1   3  14         35.04         33.35         1.91 o
   2   3  14        246.31        230.07         4.44 o
   3   3  14        348.08        328.96         6.24 o
   4   3  14         49.71         42.85         2.75 o
   5   3  14         63.41         61.13         3.43 o
   6   3  14         43.60         43.18         3.89 o
  -6   4  14        102.73        114.56         5.65 o
  -5   4  14         26.15         25.88         2.62 o
  -4   4  14         36.03         35.84         2.25 o
  -3   4  14         21.61         18.51         1.64 o
  -2   4  14        469.87        462.03         7.23 o
  -1   4  14         64.08         57.03         2.31 o
   0   4  14        383.47        390.92         5.55 o
   1   4  14         61.86         55.48         2.28 o
   2   4  14        477.13        468.77         6.78 o
   3   4  14         21.32         17.12         1.91 o
   4   4  14         33.22         31.92         3.29 o
   5   4  14         27.66         28.07         3.42 o
   6   4  14        106.68        119.66         7.08 o
  -5   5  14         25.98         23.81         2.64 o
  -4   5  14         14.51         11.76         1.64 o
  -3   5  14        256.04        251.95         5.25 o
  -2   5  14         94.07         90.97         3.21 o
  -1   5  14        256.94        246.34         5.08 o
   0   5  14        501.85        541.34         7.92 o
   1   5  14        257.73        250.65         4.81 o
   2   5  14         95.59        101.73         3.76 o
   3   5  14        253.34        232.20         6.48 o
   4   5  14         12.70          8.62         2.16 o
   5   5  14         26.34         24.48         3.31 o
  -5   6  14         52.59         59.02         5.36 o
  -4   6  14         80.34         77.80         3.48 o
  -3   6  14        151.83        163.23         4.60 o
  -2   6  14        431.71        432.63         7.95 o
  -1   6  14         11.70          7.48         1.27 o
   0   6  14         33.57         24.57         2.22 o
   1   6  14          9.89          6.69         1.47 o
   2   6  14        438.65        427.10         7.81 o
   3   6  14        147.89        154.65         6.29 o
   4   6  14         79.04         83.43         4.72 o
   5   6  14         51.32         58.47         5.44 o
  -5   7  14         98.32        114.03         5.49 o
  -4   7  14         13.65         14.66         2.11 o
  -3   7  14        229.35        222.20         6.80 o
  -2   7  14         12.65         10.94         1.76 o
  -1   7  14        394.27        393.69         7.74 o
   0   7  14          4.08          4.00         1.37 o
   1   7  14        404.60        402.69         8.23 o
   2   7  14         13.06          8.07         1.86 o
   3   7  14        233.71        226.43         8.55 o
   4   7  14         12.53          9.55         2.35 o
   5   7  14         97.55        115.14         6.74 o
  -4   8  14         11.73          8.57         1.89 o
  -3   8  14        171.96        183.04         6.40 o
  -2   8  14          6.80          4.72         1.49 o
  -1   8  14         83.58         86.48         5.14 o
   0   8  14        293.94        271.29         7.53 o
   1   8  14         83.89         85.63         4.32 o
   2   8  14          6.69          3.16         1.61 o
   3   8  14        163.96        171.89         6.81 o
   4   8  14         11.88          6.55         2.31 o
  -3   9  14         32.92         33.38         3.30 o
  -2   9  14          1.25         -0.57         1.60 o
  -1   9  14        163.02        159.80         6.64 o
   0   9  14          1.22         -0.19         1.37 o
   1   9  14        157.71        151.98         5.92 o
   2   9  14          1.61          1.92         1.59 o
   3   9  14         31.61         35.97         4.48 o
  -2  10  14          9.90         11.45         3.11 o
  -1  10  14          5.51          6.20         2.20 o
   0  10  14         19.21         17.60         2.78 o
   1  10  14          5.55          4.48         1.91 o
   2  10  14          9.52         11.19         2.47 o
   1   0  15        126.80        124.08         3.91 o
   2   0  15       1232.45       1206.84        13.71 o
   3   0  15        215.49        213.20         4.82 o
   4   0  15        549.96        553.71         9.30 o
   5   0  15          6.41          6.76         1.74 o
   6   0  15        200.99        197.86         6.64 o
  -6   1  15         10.46          8.71         2.08 o
  -5   1  15          3.69          5.57         1.58 o
  -4   1  15        152.11        155.20         4.31 o
  -3   1  15         95.32         92.77         3.43 o
  -2   1  15         82.67         82.61         2.69 o
  -1   1  15        175.77        189.52         3.56 o
   0   1  15        167.46        150.08         4.15 o
   1   1  15        178.07        191.12         4.11 o
   2   1  15         81.66         77.39         3.60 o
   3   1  15         92.04         89.40         3.18 o
   4   1  15        148.76        139.33         4.48 o
   5   1  15          3.83          3.28         1.48 o
   6   1  15          9.58         10.90         2.25 o
  -6   2  15        104.22        109.96         5.52 o
  -5   2  15        186.52        189.40         5.61 o
  -4   2  15        292.58        326.94         6.44 o
  -3   2  15        149.26        149.79         3.79 o
  -2   2  15        412.15        400.54         5.68 o
  -1   2  15         51.91         42.67         1.77 o
   0   2  15        109.07        105.60         2.55 o
   1   2  15         51.29         45.29         1.91 o
   2   2  15        412.62        402.36         6.55 o
   3   2  15        149.97        154.38         4.22 o
   4   2  15        285.15        309.33         7.65 o
   5   2  15        188.40        176.83         6.32 o
   6   2  15        106.98        113.44         5.45 o
  -6   3  15         18.10         15.28         2.92 o
  -5   3  15        184.80        199.40         5.87 o
  -4   3  15        110.92        103.24         3.79 o
  -3   3  15        388.21        384.96         6.39 o
  -2   3  15        119.96        119.00         3.39 o
  -1   3  15        170.02        167.38         3.47 o
   0   3  15        301.57        262.15         4.28 o
   1   3  15        160.32        154.97         3.54 o
   2   3  15        119.73        112.34         3.29 o
   3   3  15        386.00        393.02         6.75 o
   4   3  15        111.81         97.76         4.75 o
   5   3  15        188.07        228.07         8.71 o
   6   3  15         18.31         18.59         3.38 o
  -6   4  15         45.22         45.53         4.70 o
  -5   4  15         19.00         16.82         2.43 o
  -4   4  15         40.61         41.57         2.80 o
  -3   4  15        585.63        588.10         8.40 o
  -2   4  15         91.35         90.46         3.10 o
  -1   4  15        389.85        386.84         6.10 o
   0   4  15          0.31         -0.17         0.63 o
   1   4  15        390.31        386.05         6.36 o
   2   4  15         90.27         78.78         2.73 o
   3   4  15        586.82        577.75         9.05 o
   4   4  15         43.01         38.89         3.35 o
   5   4  15         18.70         15.05         2.77 o
   6   4  15         44.81         45.44         5.19 o
  -5   5  15         34.47         32.78         3.18 o
  -4   5  15         21.12         19.88         2.01 o
  -3   5  15         98.81         92.97         3.43 o
  -2   5  15        232.22        226.14         5.44 o
  -1   5  15         20.00         17.57         1.64 o
   0   5  15        147.21        137.47         3.58 o
   1   5  15         22.78         22.03         1.92 o
   2   5  15        238.40        226.38         5.72 o
   3   5  15         96.49         97.29         4.30 o
   4   5  15         20.25         16.53         2.56 o
   5   5  15         37.28         36.47         4.34 o
  -5   6  15         93.79        117.93         6.67 o
  -4   6  15         15.90         12.49         1.85 o
  -3   6  15         42.34         44.39         2.85 o
  -2   6  15        269.63        284.86         6.40 o
  -1   6  15        207.28        191.44         4.78 o
   0   6  15          0.23          0.08         0.92 o
   1   6  15        211.80        191.43         5.42 o
   2   6  15        270.75        295.01         6.44 o
   3   6  15         45.97         37.06         3.03 o
   4   6  15         15.26          9.07         2.26 o
   5   6  15         93.59        108.65         6.36 o
  -4   7  15         40.88         34.90         3.01 o
  -3   7  15         40.20         40.47         3.18 o
  -2   7  15        102.57         95.03         3.85 o
  -1   7  15         45.51         40.15         3.20 o
   0   7  15        285.31        327.30         7.44 o
   1   7  15         44.66         44.75         3.08 o
   2   7  15        104.57         98.64         4.64 o
   3   7  15         41.44         32.74         3.47 o
   4   7  15         41.55         41.50         4.38 o
  -4   8  15         83.12         94.48         4.65 o
  -3   8  15         21.20         20.29         2.39 o
  -2   8  15         69.48         70.68         4.61 o
  -1   8  15        168.30        174.40         6.81 o
   0   8  15        236.16        243.55         7.26 o
   1   8  15        168.54        180.59         6.26 o
   2   8  15         65.05         67.64         5.13 o
   3   8  15         21.95         16.44         2.80 o
   4   8  15         81.47         82.12         5.93 o
  -3   9  15          6.84          7.35         1.96 o
  -2   9  15         50.66         36.82         4.08 o
  -1   9  15         40.35         32.62         3.73 o
   0   9  15         35.02         40.62         3.68 o
   1   9  15         40.39         40.27         3.77 o
   2   9  15         52.57         50.09         4.42 o
   3   9  15          6.49          3.06         2.41 o
  -1  10  15         15.66         11.86         2.70 o
   0  10  15          0.02         -1.14         1.49 o
   1  10  15         16.65         11.18         2.39 o
   0   0  16          1.00         -0.11         0.79 o
   1   0  16         71.45         68.92         2.43 o
   2   0  16       1953.24       1955.83        18.99 o
   3   0  16         75.67         60.15         3.11 o
   4   0  16        667.51        742.78        12.07 o
   5   0  16          2.54          2.38         1.53 o
   6   0  16         12.91         12.57         2.42 o
  -6   1  16         23.44         27.36         3.15 o
  -5   1  16         32.61         30.98         3.06 o
  -4   1  16        109.33        112.16         4.07 o
  -3   1  16        134.45        119.46         3.80 o
  -2   1  16        290.21        270.72         5.55 o
  -1   1  16         87.88         79.75         2.49 o
   0   1  16        504.27        488.22         6.88 o
   1   1  16         92.60         84.75         2.82 o
   2   1  16        292.80        282.30         6.55 o
   3   1  16        137.07        129.69         4.24 o
   4   1  16        109.30        104.62         4.51 o
   5   1  16         33.79         29.18         3.23 o
   6   1  16         24.19         30.45         3.48 o
  -6   2  16         18.34          8.45         2.32 o
  -5   2  16         64.66         70.68         3.97 o
  -4   2  16        462.78        475.90         8.14 o
  -3   2  16        756.59        780.55        10.29 o
  -2   2  16        423.47        432.29         6.06 o
  -1   2  16         68.95         62.08         2.26 o
   0   2  16        302.38        295.04         6.62 o
   1   2  16         65.51         57.60         2.39 o
   2   2  16        427.65        429.56         6.97 o
   3   2  16        763.51        783.69        10.88 o
   4   2  16        449.74        467.03         9.80 o
   5   2  16         61.40         63.36         4.41 o
   6   2  16         19.73         14.84         2.69 o
  -6   3  16        145.04        155.51         7.73 o
  -5   3  16         48.93         47.12         3.74 o
  -4   3  16          5.99          4.24         1.41 o
  -3   3  16         65.24         60.53         2.80 o
  -2   3  16        186.66        179.04         4.36 o
  -1   3  16        173.41        168.57         3.80 o
   0   3  16        142.16        142.11         3.52 o
   1   3  16        179.24        173.10         4.13 o
   2   3  16        192.65        186.04         4.44 o
   3   3  16         66.45         63.01         2.93 o
   4   3  16          5.91          6.06         1.72 o
   5   3  16         47.60         49.27         4.81 o
   6   3  16        143.14        163.45         8.06 o
  -5   4  16        259.88        297.14         7.90 o
  -4   4  16         58.38         51.56         3.10 o
  -3   4  16         16.08         12.66         1.55 o
  -2   4  16        187.53        183.96         4.51 o
  -1   4  16        177.25        150.91         4.52 o
   0   4  16         60.11         47.08         2.19 o
   1   4  16        170.00        150.81         3.91 o
   2   4  16        186.64        178.99         4.40 o
   3   4  16         17.17         15.53         2.06 o
   4   4  16         59.22         47.92         3.99 o
   5   4  16        261.71        279.93        10.07 o
  -5   5  16         56.20         49.73         3.97 o
  -4   5  16         54.51         62.20         3.58 o
  -3   5  16        147.65        137.90         5.22 o
  -2   5  16         31.56         25.11         2.26 o
  -1   5  16        300.66        300.44         5.98 o
   0   5  16         36.61         39.66         2.25 o
   1   5  16        304.12        289.10         6.36 o
   2   5  16         31.29         26.07         2.39 o
   3   5  16        156.90        146.93         6.31 o
   4   5  16         55.69         50.70         4.16 o
   5   5  16         54.93         52.31         5.22 o
  -5   6  16         37.30         46.66         4.65 o
  -4   6  16         35.72         34.08         2.95 o
  -3   6  16        414.84        403.34         9.57 o
  -2   6  16         81.02         72.18         3.36 o
  -1   6  16         75.81         70.96         3.29 o
   0   6  16        479.56        499.62         8.76 o
   1   6  16         78.53         75.97         3.37 o
   2   6  16         78.62         77.28         3.64 o
   3   6  16        410.78        417.03         8.86 o
   4   6  16         38.89         34.73         3.79 o
   5   6  16         35.22         39.75         5.31 o
  -4   7  16         19.70         15.39         2.22 o
  -3   7  16         27.70         26.24         2.59 o
  -2   7  16         42.30         39.01         3.24 o
  -1   7  16         35.51         29.16         2.84 o
   0   7  16         21.66         18.15         2.12 o
   1   7  16         37.54         31.94         2.85 o
   2   7  16         41.34         41.76         3.31 o
   3   7  16         27.38         33.15         3.61 o
   4   7  16         20.63         24.62         3.75 o
  -3   8  16         51.17         53.32         3.72 o
  -2   8  16         80.57         72.66         4.06 o
  -1   8  16         21.51         15.36         2.42 o
   0   8  16          7.93          4.59         1.58 o
   1   8  16         22.02         14.06         2.38 o
   2   8  16         81.44         65.69         4.22 o
   3   8  16         51.42         66.79         6.11 o
  -2   9  16        145.06        161.51         7.03 o
  -1   9  16        150.91        163.32         6.90 o
   0   9  16         45.15         37.75         3.64 o
   1   9  16        154.14        159.69         6.30 o
   2   9  16        143.54        168.04         7.10 o
   1   0  17       1353.80       1372.58        14.55 o
   2   0  17         59.62         58.19         2.54 o
   3   0  17         34.85         26.09         2.37 o
   4   0  17         82.30         68.87         3.83 o
   5   0  17        112.92        101.74         4.98 o
   6   0  17          2.33          0.45         1.72 o
  -6   1  17         50.67         45.37         4.29 o
  -5   1  17         57.64         54.54         3.87 o
  -4   1  17        497.12        522.63        10.01 o
  -3   1  17        365.27        357.68         6.92 o
  -2   1  17        107.47         95.03         3.17 o
  -1   1  17        258.83        240.92         4.55 o
   0   1  17         38.19         32.56         1.93 o
   1   1  17        265.68        239.48         4.97 o
   2   1  17        105.90         95.89         3.21 o
   3   1  17        365.62        353.96         7.44 o
   4   1  17        498.94        524.66        10.60 o
   5   1  17         58.91         53.77         4.04 o
   6   1  17         52.50         51.14         4.38 o
  -6   2  17         76.33         79.25         5.52 o
  -5   2  17         49.08         51.30         5.29 o
  -4   2  17        112.50        131.36         5.98 o
  -3   2  17          2.88          3.81         1.22 o
  -2   2  17        129.11        110.10         3.38 o
  -1   2  17        795.49        780.16         9.32 o
   0   2  17        284.18        269.32         5.54 o
   1   2  17        793.90        780.53        10.02 o
   2   2  17        127.45        115.81         3.55 o
   3   2  17          2.25          1.56         0.95 o
   4   2  17        113.65        132.62         5.18 o
   5   2  17         45.55         42.59         4.21 o
   6   2  17         75.82         78.92         5.19 o
  -5   3  17         95.65         86.95         4.52 o
  -4   3  17        125.04        121.34         4.40 o
  -3   3  17        756.73        781.18        11.31 o
  -2   3  17        629.76        648.66         9.63 o
  -1   3  17        360.51        342.68         6.47 o
   0   3  17          0.07         -0.02         0.79 o
   1   3  17        363.08        346.48         6.20 o
   2   3  17        625.47        626.67         9.06 o
   3   3  17        757.23        760.75        11.20 o
   4   3  17        126.24        126.11         5.06 o
   5   3  17         93.38         85.99         6.78 o
  -5   4  17         20.56         15.75         2.38 o
  -4   4  17        175.63        214.14         5.92 o
  -3   4  17        103.79         96.86         3.79 o
  -2   4  17         58.76         57.20         2.76 o
  -1   4  17          9.19          7.34         1.26 o
   0   4  17        704.67        699.25        10.28 o
   1   4  17          9.26          7.12         1.33 o
   2   4  17         57.08         57.47         2.88 o
   3   4  17        102.99         98.46         8.33 o
   4   4  17        177.34        205.09         6.80 o
   5   4  17         20.59         15.83         3.25 o
  -5   5  17          7.07          6.78         2.10 o
  -4   5  17          0.49          0.54         1.26 o
  -3   5  17        154.32        154.66         4.58 o
  -2   5  17         97.48        102.57         4.03 o
  -1   5  17        200.58        203.36         5.00 o
   0   5  17         55.99         47.61         2.60 o
   1   5  17        202.36        214.75         5.21 o
   2   5  17         97.75        106.54         4.95 o
   3   5  17        154.26        157.18         6.20 o
   4   5  17          0.58          0.96         1.85 o
   5   5  17          7.40          7.46         2.48 o
  -4   6  17        140.20        140.77         5.03 o
  -3   6  17         32.91         33.36         2.69 o
  -2   6  17         12.75         11.91         2.02 o
  -1   6  17        505.38        531.91         9.88 o
   0   6  17         37.83         39.32         3.15 o
   1   6  17        508.45        528.73         9.51 o
   2   6  17         12.48         10.56         1.91 o
   3   6  17         33.38         34.15         3.14 o
   4   6  17        136.68        144.01         7.10 o
  -4   7  17         98.14        105.82         4.94 o
  -3   7  17        233.40        250.24         7.32 o
  -2   7  17        105.00         99.50         4.59 o
  -1   7  17         93.98         88.18         4.10 o
   0   7  17        135.87        127.57         4.58 o
   1   7  17         94.64         84.14         4.07 o
   2   7  17        105.14        102.65         4.80 o
   3   7  17        231.01        243.93         8.23 o
   4   7  17         99.25        110.36         7.36 o
  -3   8  17         44.58         39.44         3.59 o
  -2   8  17         59.79         60.73         4.03 o
  -1   8  17         81.26         79.16         4.10 o
   0   8  17         28.77         24.31         2.72 o
   1   8  17         77.28         72.33         4.22 o
   2   8  17         57.47         55.27         5.19 o
   3   8  17         44.66         49.45         4.55 o
  -2   9  17          3.67          1.78         1.95 o
  -1   9  17        157.52        157.73         6.84 o
   0   9  17          8.61         10.66         2.42 o
   1   9  17        155.50        155.94         6.32 o
   2   9  17          3.54          3.50         2.09 o
   0   0  18        841.59        823.30        15.64 o
   1   0  18        558.26        554.73        10.08 o
   2   0  18        823.45        802.37        10.54 o
   3   0  18        218.02        230.53         6.00 o
   4   0  18        136.21        131.12         5.24 o
   5   0  18         40.17         35.84         3.78 o
   6   0  18          3.14          2.27         1.97 o
  -6   1  18         48.38         48.51         5.93 o
  -5   1  18        432.41        475.23        10.16 o
  -4   1  18        132.79        133.88         5.30 o
  -3   1  18        203.74        212.51         5.45 o
  -2   1  18        186.96        179.51         4.68 o
  -1   1  18        941.07        953.30        11.54 o
   0   1  18          1.25          0.95         0.85 o
   1   1  18        949.17        962.38        11.63 o
   2   1  18        185.72        171.08         4.41 o
   3   1  18        209.50        223.33         5.89 o
   4   1  18        133.51        125.97         5.15 o
   5   1  18        428.17        465.58        12.06 o
   6   1  18         47.21         48.15         5.69 o
  -5   2  18         79.58         77.32         4.62 o
  -4   2  18         80.47         78.49         4.16 o
  -3   2  18         64.43         56.58         2.98 o
  -2   2  18         28.01         32.16         2.34 o
  -1   2  18        128.04        125.26         3.53 o
   0   2  18         50.04         52.49         2.67 o
   1   2  18        130.11        122.38         3.73 o
   2   2  18         26.42         28.77         2.22 o
   3   2  18         64.42         56.54         3.01 o
   4   2  18         84.48         78.35         4.14 o
   5   2  18         82.33         94.74         5.31 o
  -5   3  18         25.19         27.08         3.18 o
  -4   3  18        451.46        490.70         9.88 o
  -3   3  18        204.73        195.76         5.68 o
  -2   3  18        152.49        140.30         4.64 o
  -1   3  18        323.07        306.73         6.74 o
   0   3  18        953.21        919.71        12.88 o
   1   3  18        322.48        300.75         5.92 o
   2   3  18        150.92        138.96         4.04 o
   3   3  18        204.26        192.26         4.95 o
   4   3  18        448.26        472.78         9.69 o
   5   3  18         26.55         22.79         3.63 o
  -5   4  18         20.56         16.02         2.79 o
  -4   4  18         54.93         61.66         3.78 o
  -3   4  18        231.96        260.55         6.72 o
  -2   4  18        477.17        506.18         9.31 o
  -1   4  18        221.89        213.11         5.37 o
   0   4  18         62.58         49.91         3.00 o
   1   4  18        221.28        212.38         5.30 o
   2   4  18        480.95        506.64         8.70 o
   3   4  18        230.45        234.65         7.65 o
   4   4  18         54.54         51.52         4.18 o
   5   4  18         21.02         15.43         3.36 o
  -5   5  18        126.78        136.39         6.07 o
  -4   5  18        304.97        320.23         8.05 o
  -3   5  18        161.60        174.74         5.29 o
  -2   5  18        186.34        184.79         6.60 o
  -1   5  18         87.47         83.53         3.53 o
   0   5  18        277.00        296.60         6.56 o
   1   5  18         86.89         72.78         3.65 o
   2   5  18        187.10        166.03         5.33 o
   3   5  18        156.91        156.51         6.32 o
   4   5  18        309.22        311.51        10.40 o
   5   5  18        125.93        137.44         7.42 o
  -4   6  18         43.10         49.15         3.67 o
  -3   6  18        114.58        118.29         4.56 o
  -2   6  18         10.77          7.98         1.81 o
  -1   6  18        114.91        108.22         4.43 o
   0   6  18          3.30          4.93         1.49 o
   1   6  18        111.08        112.44         4.57 o
   2   6  18         10.28         11.90         2.12 o
   3   6  18        115.86        126.00         6.86 o
   4   6  18         43.52         48.82         4.73 o
  -3   7  18         43.36         53.29         3.77 o
  -2   7  18         75.87         84.57         4.22 o
  -1   7  18         84.02         85.61         4.25 o
   0   7  18        147.23        157.89         5.13 o
   1   7  18         81.05         80.90         4.52 o
   2   7  18         76.51         83.55         4.39 o
   3   7  18         42.28         50.86         5.19 o
  -3   8  18         36.03         35.38         3.48 o
  -2   8  18          1.41          1.47         1.50 o
  -1   8  18        233.17        235.12         6.96 o
   0   8  18         18.38         20.23         2.64 o
   1   8  18        229.06        250.15         7.70 o
   2   8  18          1.49          3.42         1.74 o
   3   8  18         35.87         35.88         4.56 o
  -1   9  18         57.83         55.59         4.66 o
   0   9  18        100.19         97.22         5.59 o
   1   9  18         58.92         51.39         4.38 o
   1   0  19        776.85        790.63        10.42 o
   2   0  19         14.55          9.15         1.44 o
   3   0  19         32.65         41.40         3.06 o
   4   0  19         15.77         12.35         2.33 o
   5   0  19        253.95        272.76         8.93 o
  -5   1  19         10.76         12.37         2.53 o
  -4   1  19        465.67        480.85        10.48 o
  -3   1  19         35.64         38.36         3.02 o
  -2   1  19        452.35        444.22         7.53 o
  -1   1  19         21.25         20.03         1.85 o
   0   1  19         94.62         88.10         4.28 o
   1   1  19         21.89         20.97         1.92 o
   2   1  19        456.30        454.24         7.64 o
   3   1  19         35.73         40.66         2.84 o
   4   1  19        458.79        493.85        10.62 o
   5   1  19         10.77         14.54         2.77 o
  -5   2  19        167.56        172.08         6.62 o
  -4   2  19         22.96         15.55         2.43 o
  -3   2  19         55.25         57.38         3.27 o
  -2   2  19         56.18         53.75         2.75 o
  -1   2  19         98.21         89.03         3.66 o
   0   2  19        349.42        334.46         6.59 o
   1   2  19         99.85         87.60         3.20 o
   2   2  19         55.35         52.83         2.74 o
   3   2  19         54.25         54.30         3.15 o
   4   2  19         24.69         14.83         2.82 o
   5   2  19        165.39        165.74         6.99 o
  -5   3  19        379.89        413.54        10.39 o
  -4   3  19        105.96        106.85         4.90 o
  -3   3  19         76.87         89.73         4.02 o
  -2   3  19         97.65         98.13         3.79 o
  -1   3  19        257.55        237.03         5.99 o
   0   3  19        226.62        223.50         6.15 o
   1   3  19        251.89        239.05         5.94 o
   2   3  19         99.10         94.09         4.38 o
   3   3  19         77.72         89.09         3.52 o
   4   3  19        107.89         98.94         4.69 o
   5   3  19        383.75        396.88        12.48 o
  -5   4  19         31.57         30.09         3.58 o
  -4   4  19        173.68        176.78         6.38 o
  -3   4  19          0.66          1.14         1.27 o
  -2   4  19        201.93        193.23         6.90 o
  -1   4  19         92.23        107.78         3.95 o
   0   4  19        576.54        568.73         9.97 o
   1   4  19         90.25        103.95         3.82 o
   2   4  19        201.97        190.90         5.26 o
   3   4  19          0.38          1.15         1.58 o
   4   4  19        175.07        186.30         7.22 o
   5   4  19         31.23         27.06         4.28 o
  -4   5  19         64.69         72.32         5.44 o
  -3   5  19         55.16         50.77         3.57 o
  -2   5  19        134.61        129.07         4.85 o
  -1   5  19        168.59        164.38         5.31 o
   0   5  19          9.88          6.56         1.50 o
   1   5  19        169.15        163.24         5.03 o
   2   5  19        137.70        123.27         4.71 o
   3   5  19         54.37         52.77         4.30 o
   4   5  19         64.38         57.66         5.30 o
  -4   6  19        115.69        104.14         4.80 o
  -3   6  19          2.26          3.16         1.80 o
  -2   6  19        113.81        120.87         4.85 o
  -1   6  19         71.57         70.35         4.04 o
   0   6  19          1.21          0.29         1.23 o
   1   6  19         70.80         68.62         4.14 o
   2   6  19        115.59        122.33         6.39 o
   3   6  19          2.19          3.13         1.73 o
   4   6  19        114.59        110.99         5.97 o
  -3   7  19         43.61         46.49         4.23 o
  -2   7  19          5.56          5.33         1.97 o
  -1   7  19         40.60         40.64         3.68 o
   0   7  19          2.08          0.25         1.33 o
   1   7  19         42.03         42.32         3.68 o
   2   7  19          5.99          6.38         1.95 o
   3   7  19         43.78         40.49         4.76 o
  -2   8  19        104.37        108.91         5.03 o
  -1   8  19        103.27        110.13         6.71 o
   0   8  19          5.03          3.44         1.67 o
   1   8  19        101.64         91.92         5.36 o
   2   8  19        110.01        112.81         6.63 o
   0   0  20        755.33        764.69        16.70 o
   1   0  20         43.80         39.18         2.46 o
   2   0  20        173.51        162.30         4.55 o
   3   0  20          3.55          2.63         1.25 o
   4   0  20        145.30        145.51         6.19 o
   5   0  20          8.90          4.06         1.98 o
  -5   1  20         48.46         52.21         4.77 o
  -4   1  20        104.40        117.81         5.20 o
  -3   1  20         20.81         13.24         2.89 o
  -2   1  20        235.64        239.50         5.81 o
  -1   1  20        162.70        147.83         5.79 o
   0   1  20        427.34        453.26         8.66 o
   1   1  20        161.15        154.96         4.29 o
   2   1  20        222.60        229.48         5.41 o
   3   1  20         19.74         16.04         2.03 o
   4   1  20        108.14        120.15         7.22 o
   5   1  20         49.52         46.90         4.45 o
  -5   2  20        174.95        185.53         7.54 o
  -4   2  20         51.76         56.73         4.63 o
  -3   2  20          2.90          1.53         1.28 o
  -2   2  20         51.25         41.13         2.89 o
  -1   2  20        463.98        456.11        10.58 o
   0   2  20        720.78        703.25        10.42 o
   1   2  20        469.50        449.63         7.67 o
   2   2  20         48.82         37.46         2.63 o
   3   2  20          3.30          3.23         1.34 o
   4   2  20         52.28         57.93         3.99 o
   5   2  20        173.00        185.04         7.49 o
  -5   3  20         26.84         23.59         3.46 o
  -4   3  20          3.89          4.04         1.76 o
  -3   3  20        227.57        244.88         6.64 o
  -2   3  20        175.16        171.07         5.51 o
  -1   3  20         35.11         35.14         3.10 o
   0   3  20         66.19         53.33         4.38 o
   1   3  20         34.98         35.54         2.68 o
   2   3  20        177.46        179.26         5.31 o
   3   3  20        227.57        248.71         6.41 o
   4   3  20          3.60          2.37         1.69 o
   5   3  20         26.32         24.80         3.68 o
  -4   4  20          9.43          5.53         1.89 o
  -3   4  20        106.16        112.51         4.82 o
  -2   4  20         72.26         74.54         4.16 o
  -1   4  20        265.17        270.32         6.39 o
   0   4  20         41.29         47.55         3.25 o
   1   4  20        263.76        262.61         6.25 o
   2   4  20         68.27         60.91         3.36 o
   3   4  20        105.36        109.59         5.44 o
   4   4  20          9.87          7.36         2.20 o
  -4   5  20         27.53         24.36         3.07 o
  -3   5  20          0.29         -1.30         1.30 o
  -2   5  20        103.62        101.13         4.81 o
  -1   5  20         21.78         25.49         2.59 o
   0   5  20        340.88        367.31         9.49 o
   1   5  20         23.36         24.03         2.48 o
   2   5  20        102.75        106.26         4.48 o
   3   5  20          0.40          1.98         1.78 o
   4   5  20         25.73         27.58         4.02 o
  -3   6  20         43.26         42.54         4.79 o
  -2   6  20          3.64          3.98         1.58 o
  -1   6  20        105.65         99.44         4.80 o
   0   6  20        198.44        194.53         7.07 o
   1   6  20        108.24        103.73         4.57 o
   2   6  20          3.27          3.06         1.74 o
   3   6  20         45.28         36.88         3.72 o
  -3   7  20         42.88         31.47         4.04 o
  -2   7  20        110.61        112.09         5.32 o
  -1   7  20         24.97         21.45         2.92 o
   0   7  20         14.13         14.20         2.25 o
   1   7  20         26.41         23.98         2.91 o
   2   7  20        114.47        117.37         5.39 o
   3   7  20         42.71         40.20         4.82 o
  -1   8  20        121.43        121.06         6.19 o
   0   8  20         18.79         21.01         3.22 o
   1   8  20        123.72        121.29         6.25 o
   1   0  21        947.18       1001.04        13.54 o
   2   0  21         47.37         49.41         2.85 o
   3   0  21          0.03          0.06         1.09 o
   4   0  21          1.15         -0.78         1.39 o
   5   0  21        539.81        601.44        14.08 o
  -5   1  21        125.66        130.66         6.45 o
  -4   1  21         67.93         61.41         4.72 o
  -3   1  21         88.76         88.48         3.86 o
  -2   1  21         21.83         20.79         2.23 o
  -1   1  21         89.94         78.86         3.66 o
   0   1  21         26.83         26.81         2.56 o
   1   1  21         86.05         80.29         3.26 o
   2   1  21         21.79         17.44         1.86 o
   3   1  21         87.92         82.72         3.75 o
   4   1  21         65.82         65.81         4.04 o
   5   1  21        124.64        131.89         6.52 o
  -5   2  21          6.28          0.00         1.89 o
  -4   2  21         56.56         63.11         4.80 o
  -3   2  21        106.65        115.47         5.69 o
  -2   2  21          9.12          7.63         1.70 o
  -1   2  21        120.34        112.51         4.71 o
   0   2  21         50.39         43.95         3.04 o
   1   2  21        125.84        129.90         4.07 o
   2   2  21          8.58          4.43         1.31 o
   3   2  21        106.35        123.90         5.71 o
   4   2  21         57.28         58.24         4.85 o
   5   2  21          5.07          1.03         2.04 o
  -4   3  21         11.26          7.14         1.95 o
  -3   3  21         26.98         25.34         2.70 o
  -2   3  21        242.85        254.64         6.93 o
  -1   3  21         44.01         50.02         4.14 o
   0   3  21          0.01         -0.33         1.11 o
   1   3  21         41.97         40.61         2.92 o
   2   3  21        239.23        250.51         6.49 o
   3   3  21         26.87         23.17         2.81 o
   4   3  21         10.07          8.67         2.20 o
  -4   4  21         54.39         50.15         4.23 o
  -3   4  21          1.52         -0.29         1.42 o
  -2   4  21         27.61         19.21         2.69 o
  -1   4  21          0.71         -0.80         1.19 o
   0   4  21       1824.19       1972.19        23.21 o
   1   4  21          0.85         -0.33         1.06 o
   2   4  21         28.60         21.70         2.54 o
   3   4  21          1.76         -0.13         1.59 o
   4   4  21         53.61         52.73         4.84 o
  -4   5  21         84.80         82.54         4.92 o
  -3   5  21          9.30          4.80         1.89 o
  -2   5  21         52.14         58.59         4.36 o
  -1   5  21         23.21         22.28         2.59 o
   0   5  21         10.92          8.51         1.84 o
   1   5  21         24.45         24.18         2.51 o
   2   5  21         50.24         56.05         3.58 o
   3   5  21          9.36          7.75         2.31 o
   4   5  21         81.76         85.18         7.48 o
  -3   6  21        128.91        119.29         6.09 o
  -2   6  21         15.18         11.99         2.65 o
  -1   6  21          5.71          6.75         1.98 o
   0   6  21         98.50        121.86         5.02 o
   1   6  21          4.72          5.29         1.74 o
   2   6  21         14.28         14.73         2.55 o
   3   6  21        128.50        130.31         6.48 o
  -2   7  21         27.18         24.18         3.50 o
  -1   7  21         37.33         30.98         3.43 o
   0   7  21         16.37         16.55         2.44 o
   1   7  21         36.93         34.26         3.63 o
   2   7  21         25.55         24.01         3.14 o
   0   8  21         92.16         86.94         6.58 o
   0   0  22        111.11        119.46         6.42 o
   1   0  22         81.76         81.98         3.87 o
   2   0  22          7.34          5.01         1.45 o
   3   0  22        207.99        236.87         6.74 o
   4   0  22        191.94        212.94         7.33 o
  -4   1  22          9.50         11.05         2.48 o
  -3   1  22         15.58         11.78         1.92 o
  -2   1  22         18.38         16.80         2.25 o
  -1   1  22        175.75        171.74         5.48 o
   0   1  22        371.12        370.17         8.11 o
   1   1  22        178.53        177.37         5.24 o
   2   1  22         20.58         20.21         2.17 o
   3   1  22         14.41         14.74         2.20 o
   4   1  22          9.06         11.67         2.19 o
  -4   2  22        160.57        171.73         7.15 o
  -3   2  22         49.83         47.36         3.59 o
  -2   2  22         89.20         91.04         4.25 o
  -1   2  22        180.56        180.02         6.05 o
   0   2  22        407.46        405.03         9.24 o
   1   2  22        177.07        177.94         5.63 o
   2   2  22         88.04         89.42         3.63 o
   3   2  22         48.75         47.73         3.34 o
   4   2  22        158.69        166.56         6.08 o
  -4   3  22        103.85        111.79         5.46 o
  -3   3  22         60.01         52.15         4.06 o
  -2   3  22         83.73         78.75         5.03 o
  -1   3  22         30.67         25.39         2.88 o
   0   3  22        273.32        299.37        10.11 o
   1   3  22         28.53         23.20         2.37 o
   2   3  22         80.91         78.37         3.71 o
   3   3  22         57.39         55.14         3.96 o
   4   3  22        103.69        118.12         6.13 o
  -4   4  22          9.22         11.90         2.39 o
  -3   4  22         46.09         41.69         3.66 o
  -2   4  22         26.44         26.59         3.36 o
  -1   4  22        179.82        189.80         9.82 o
   0   4  22          9.41          8.21         1.82 o
   1   4  22        184.35        195.92         5.59 o
   2   4  22         28.37         27.39         2.84 o
   3   4  22         44.79         39.62         4.14 o
   4   4  22          8.70          6.67         2.40 o
  -3   5  22         48.24         49.64         4.21 o
  -2   5  22         15.82         15.50         2.56 o
  -1   5  22         14.22         11.99         2.34 o
   0   5  22         50.96         44.65         3.55 o
   1   5  22         12.69          9.71         1.97 o
   2   5  22         16.30         13.34         2.71 o
   3   5  22         47.70         51.70         4.84 o
  -2   6  22         34.77         38.83         4.14 o
  -1   6  22        312.19        331.82         9.00 o
   0   6  22         93.29         87.71         4.45 o
   1   6  22        311.74        309.08         9.17 o
   2   6  22         36.52         42.82         3.95 o
  -1   7  22         29.54         35.04         3.64 o
   0   7  22          0.04          0.61         1.54 o
   1   7  22         27.89         29.62         3.45 o
   1   0  23         69.23         71.52         3.73 o
   2   0  23        141.92        154.73         5.60 o
   3   0  23         88.29         96.97         4.25 o
   4   0  23         13.50         10.01         2.20 o
  -4   1  23        152.12        175.69         7.03 o
  -3   1  23         10.20          8.30         1.88 o
  -2   1  23         83.07         75.43         3.99 o
  -1   1  23         94.30         91.74         4.15 o
   0   1  23        550.30        573.10        10.59 o
   1   1  23         96.01         88.79         4.12 o
   2   1  23         83.73         82.93         3.57 o
   3   1  23         10.21         11.41         1.99 o
   4   1  23        153.64        178.88         6.39 o
  -4   2  23         25.89         27.41         3.58 o
  -3   2  23        103.33        110.47         5.25 o
  -2   2  23        364.51        392.37         8.98 o
  -1   2  23         96.53        101.26         4.78 o
   0   2  23          2.05          2.19         1.44 o
   1   2  23         94.39         92.08         4.24 o
   2   2  23        365.29        392.05         7.82 o
   3   2  23        102.24        100.15         4.36 o
   4   2  23         25.63         25.58         3.04 o
  -4   3  23         31.58         24.57         3.61 o
  -3   3  23         38.06         42.20         3.87 o
  -2   3  23        119.31        127.80         5.56 o
  -1   3  23        319.99        343.00         8.80 o
   0   3  23          5.03          4.28         1.64 o
   1   3  23        328.64        327.03        10.07 o
   2   3  23        118.54        112.99         4.43 o
   3   3  23         38.39         44.28         3.96 o
   4   3  23         31.62         27.42         3.77 o
  -3   4  23        105.40        117.92         5.58 o
  -2   4  23          1.07          0.70         1.52 o
  -1   4  23        109.80        133.02         5.64 o
   0   4  23        185.45        167.24         6.14 o
   1   4  23        110.20        134.34         4.86 o
   2   4  23          1.09          0.20         1.39 o
   3   4  23        104.05        111.37         6.81 o
  -3   5  23         41.53         35.76         3.79 o
  -2   5  23          6.90          7.54         2.10 o
  -1   5  23        312.50        304.03         8.69 o
   0   5  23        384.54        427.84         9.54 o
   1   5  23        309.52        338.91         8.50 o
   2   5  23          6.62          5.02         1.85 o
   3   5  23         40.47         43.54         4.47 o
  -2   6  23         68.93         70.53         5.21 o
  -1   6  23         77.65         77.91         5.62 o
   0   6  23          3.17          2.61         1.66 o
   1   6  23         79.30         74.58         4.35 o
   2   6  23         69.76         78.35         4.91 o
   0   0  24        478.97        496.12        14.12 o
   1   0  24         98.66         96.60         4.35 o
   2   0  24        295.42        280.83         7.68 o
   3   0  24         18.07          8.79         1.87 o
   4   0  24         49.15         57.47         4.34 o
  -4   1  24        106.49        115.99         5.78 o
  -3   1  24         19.90         24.94         3.18 o
  -2   1  24        201.84        214.53         7.14 o
  -1   1  24         88.68         83.00         4.12 o
   0   1  24        256.31        266.52         7.55 o
   1   1  24         87.59         79.32         4.03 o
   2   1  24        200.28        203.87         6.81 o
   3   1  24         19.64         22.10         2.57 o
   4   1  24        106.33        112.00         5.23 o
  -3   2  24        141.44        142.72         6.14 o
  -2   2  24         18.97         13.29         2.41 o
  -1   2  24         20.35         16.13         2.86 o
   0   2  24         14.32         14.05         2.41 o
   1   2  24         21.77         18.37         3.47 o
   2   2  24         17.63         10.07         1.86 o
   3   2  24        143.87        146.63         6.21 o
  -3   3  24        196.34        201.49         7.29 o
  -2   3  24        143.05        140.52         9.68 o
  -1   3  24         90.18         84.83         4.99 o
   0   3  24        353.82        362.72         9.21 o
   1   3  24         89.01         90.39         4.65 o
   2   3  24        143.93        134.14         4.94 o
   3   3  24        193.05        198.50         7.77 o
  -3   4  24         77.45         91.82         5.25 o
  -2   4  24        177.03        185.58        10.88 o
  -1   4  24        195.49        188.86         6.89 o
   0   4  24        115.34        112.08         5.23 o
   1   4  24        197.36        200.97         6.33 o
   2   4  24        176.19        179.68         6.16 o
   3   4  24         78.41         81.46         5.44 o
  -2   5  24         40.01         46.10         4.21 o
  -1   5  24        288.73        304.17         9.76 o
   0   5  24         64.54         59.47         4.41 o
   1   5  24        284.89        298.62         8.14 o
   2   5  24         39.46         38.71         3.54 o
  -1   6  24         14.10          9.73         2.57 o
   0   6  24          0.65         -0.46         1.57 o
   1   6  24         12.86          9.37         2.30 o
   1   0  25          0.07          0.49         1.39 o
   2   0  25         69.68         69.80         4.13 o
   3   0  25         15.40         21.49         2.90 o
  -3   1  25         92.15         85.53         6.67 o
  -2   1  25         28.90         21.07         3.74 o
  -1   1  25         72.05         74.87         4.44 o
   0   1  25         72.94         74.13         4.06 o
   1   1  25         69.43         69.15         4.01 o
   2   1  25         29.56         27.89         3.07 o
   3   1  25         91.85         93.78         4.39 o
  -3   2  25        110.11        127.66         6.65 o
  -2   2  25          6.24          2.38         1.67 o
  -1   2  25         58.44         60.75         4.39 o
   0   2  25          3.81          4.43         1.76 o
   1   2  25         56.70         48.15         4.05 o
   2   2  25          6.03          4.84         1.81 o
   3   2  25        112.19        110.45         5.45 o
  -3   3  25         89.85         85.89         5.17 o
  -2   3  25         67.68         67.50         4.77 o
  -1   3  25         89.45         80.29         4.61 o
   0   3  25          1.67          0.50         1.61 o
   1   3  25         88.95         89.99         4.79 o
   2   3  25         63.31         64.77         3.78 o
   3   3  25         89.43         93.81         5.65 o
  -2   4  25         12.82          7.32         2.18 o
  -1   4  25         74.37         70.95         4.91 o
   0   4  25          4.71          4.05         1.80 o
   1   4  25         73.99         68.76         4.92 o
   2   4  25         13.35         12.47         2.30 o
  -1   5  25         21.79         18.59         3.23 o
   0   5  25         56.27         55.67         4.64 o
   1   5  25         21.84         19.54         2.82 o
   0   0  26        315.09        294.90        12.09 o
   1   0  26         72.77         73.23         5.11 o
   2   0  26         23.32         21.47         2.83 o
   3   0  26          2.05          0.35         1.89 o
  -2   1  26         85.34         82.88         5.25 o
  -1   1  26         51.07         45.94         4.09 o
   0   1  26         19.69         15.98         2.72 o
   1   1  26         49.48         38.51         3.46 o
   2   1  26         84.01         87.86         4.55 o
  -2   2  26         85.91         81.99         4.79 o
  -1   2  26         55.86         51.41         4.59 o
   0   2  26          0.25         -0.66         1.43 o
   1   2  26         57.54         57.58         4.37 o
   2   2  26         84.76         78.23         4.75 o
  -2   3  26          0.64         -0.97         1.60 o
  -1   3  26         13.17         11.73         2.55 o
   0   3  26         63.59         65.86         4.55 o
   1   3  26         13.56         11.23         2.49 o
   2   3  26          0.64          1.33         1.63 o
  -1   4  26          2.50          3.08         1.98 o
   0   4  26         39.07         31.68         3.26 o
   1   4  26          2.07          2.01         1.90 o
   1   0  27          1.52          0.25         1.53 o
   2   0  27         42.64         44.22         4.58 o
  -2   1  27          6.70          4.40         2.18 o
  -1   1  27         81.24         84.42         5.28 o
   0   1  27          5.73          5.23         1.95 o
   1   1  27         79.46         87.01         4.97 o
   2   1  27          6.27          9.68         2.22 o
  -1   2  27          0.86         -1.00         1.61 o
   0   2  27         16.22         16.84         2.78 o
   1   2  27          1.02         -0.65         1.60 o
  -1   3  27         86.27         99.38         5.39 o
   0   3  27          3.46          3.54         1.95 o
   1   3  27         87.92        100.73         5.38 o
   0   0  28         30.19         16.62         3.80 o
   0   1  28         43.66         41.25         4.06 o
                                                
